# Supplementary material for: Genomic Convergence among ERRα, PROX1, and BMAL1 in the Control of Metabolic Clock Outputs
Source: PLoS Genet. 2011 Jun 23;7(6):e1002143. doi: 10.1371/journal.pgen.1002143 (PMC3121748; doi:10.1371/journal.pgen.1002143)
Supplement: Table S1 — Mouse liver BMAL1 enriched ChIP-on-chip target genes. (XLS) [file pgen.1002143.s006.xls]

## Sheet: Liver Bmal1 segments
Table S1: Mouse liver Bmal1 ChIP-on-chip dataset
Chromosome	Start	End	P[Xbar]	Type	Gene
chr3	95966760	95969180	3.49045e-26	PROMOTER	Gm129
chr1	64676512	64677772	4.22137e-26	PROMOTER	Fzd5
chr9	107445441	107447379	4.70939e-24	INSIDE	Ifrd2
chr10	61844639	61846446	8.34181e-24	PROMOTER	Supv3l1
chr7	127721382	127724113	2.44683e-23	PROMOTER	Prss8
chr1	121331603	121333456	3.00427e-23	PROMOTER	Ralb
chr7	46587270	46588724	3.97416e-23	PROMOTER	Saa3
chr2	92234633	92236250	4.16979e-23	PROMOTER	Cry2
chr11	68910260	68912474	5.79026e-23	PROMOTER	Per1
chr1	174145642	174147643	9.83477e-23	PROMOTER	Igsf8
chr1	163087391	163089038	1.55503e-22	PROMOTER	Prdx6
chr15	84750050	84751781	3.19195e-22	PROMOTER	Nup50
chr11	98588305	98593697	3.32839e-22	PROMOTER	Nr1d1
chr7	119316347	119318456	3.35686e-22	PROMOTER	Acsm5
chr1	141999324	142000975	3.48454e-22	PROMOTER	Cfh
chr8	87868187	87870228	5.85842e-22	PROMOTER	Junb
chr7	26904336	26906127	7.56647e-22	PROMOTER	Snrpa
chr6	90426765	90430789	1.16983e-21	INSIDE	Klf15
chr4	132549288	132551181	1.2061e-21	PROMOTER	Tmem222
chr18	35079947	35081469	3.81832e-21	PROMOTER	Hspa9
chr13	82260474	82262309	1.086e-20	INSIDE	Cetn3
chr11	68912837	68917218	1.16993e-20	PROMOTER	Per1
chr19	43834692	43836556	1.26979e-20	PROMOTER	Abcc2
chr7	119963038	119965754	1.44204e-20	PROMOTER	Anks4b
chr2	121926092	121927804	1.5156e-20	INSIDE	Sord
chr8	122490359	122491834	2.68518e-20	PROMOTER	Taf1c
chr10	41498272	41500274	3.18223e-20	PROMOTER	2410017P07Rik
chr3	20145708	20147257	3.43696e-20	PROMOTER	Cp
chr9	21974021	21975762	4.6291e-20	PROMOTER	Zfp809
chr3	121714403	121716914	4.84278e-20	PROMOTER	F3
chr7	44991950	44993851	5.93812e-20	PROMOTER	Rps11
chr12	104804407	104806018	6.47545e-20	PROMOTER	Serpina3n
chr6	6169446	6171180	6.96814e-20	PROMOTER	Slc25a13
chr11	40536075	40539101	7.90175e-20	PROMOTER	Mat2b
chr19	42181869	42183782	9.22986e-20	PROMOTER	Avpi1
chr17	70754921	70758003	1.11435e-19	PROMOTER	Tgif1
chr12	81032467	81034316	1.19968e-19	PROMOTER	Zfp36l1
chr4	16088119	16090111	1.24831e-19	INSIDE	Ripk2
chr6	145822365	145824714	1.30813e-19	PROMOTER	Bhlhe41
chr6	119382379	119385684	1.48821e-19	PROMOTER	Adipor2
chr18	38333574	38335318	1.60648e-19	INSIDE	Pcdh1
chr11	117693196	117695120	2.19093e-19	PROMOTER	Tha1
chr1	121947200	121950127	2.22031e-19	INSIDE	3110009E18Rik
chr7	45571440	45576079	2.52588e-19	PROMOTER	Dbp
chr10	79256503	79258214	2.57308e-19	PROMOTER	Ptbp1
chr4	71687206	71688959	2.9265e-19	PROMOTER	Tle1
chr12	25685743	25688334	2.95542e-19	PROMOTER	Id2
chr11	52202860	52204707	3.49928e-19	PROMOTER	Vdac1
chr1	13653586	13655725	4.35588e-19	INSIDE	Xkr9
chr1	138439828	138441729	5.41718e-19	PROMOTER	Zfp281
chr3	138379270	138381833	6.54078e-19	PROMOTER	Adh5
chr19	10171013	10172502	6.54756e-19	PROMOTER	Fads2
chr6	142570883	142572766	7.81035e-19	PROMOTER	5330439B14Rik
chr7	44687480	44689557	8.22848e-19	PROMOTER	Atf5
chr7	127051170	127054066	8.41885e-19	PROMOTER	Dctpp1
chr5	23127378	23129282	1.3482e-18	INSIDE	Srpk2
chr9	42222642	42224304	1.37267e-18	PROMOTER	Tbcel
chr19	42097982	42100146	1.47228e-18	PROMOTER	Dhdpsl
chr7	26541006	26542222	1.92491e-18	PROMOTER	Cyp2a5
chr14	25927947	25930049	2.14e-18	PROMOTER	Il17rd
chr9	43836143	43838789	2.34727e-18	INSIDE	Usp2
chr19	41439256	41442644	2.4273e-18	PROMOTER	Pik3ap1
chr2	91065001	91067060	2.63441e-18	PROMOTER	Zfp289
chrX	98388887	98390895	3.63848e-18	INSIDE	Rps4x
chr16	29984069	29986186	4.27395e-18	PROMOTER	Hes1
chr14	56060517	56062363	4.40904e-18	PROMOTER	Gjb2
chr8	97275248	97277886	5.22741e-18	INSIDE	Herpud1
chr1	168214827	168216112	5.36557e-18	PROMOTER	Tada1l
chr3	87991304	87992444	5.55902e-18	PROMOTER	Hdgf
chr2	38819235	38820864	6.40101e-18	INSIDE	Wdr38
chr3	69809629	69811645	6.82311e-18	INSIDE	Nmd3
chr19	6988580	6990393	7.09162e-18	PROMOTER	Esrra
chr11	69487645	69489579	7.8103e-18	PROMOTER	Eif4a1
chr6	124881409	124883101	7.88528e-18	PROMOTER	A230083G16Rik
chr5	65627921	65630326	9.02819e-18	INSIDE	Klb
chr2	91258984	91260680	1.08171e-17	INSIDE	Lrp4
chr16	22772086	22773674	1.71336e-17	PROMOTER	Dnajb11
chr11	51106805	51108707	1.75042e-17	INSIDE	Clk4
chr14	68941196	68942928	2.08771e-17	INSIDE	Sorbs3
chr7	141326855	141328529	2.6128e-17	INSIDE	Tspan4
chr14	29851127	29852838	2.63703e-17	PROMOTER	Gnl3
chr3	129828401	129830580	2.73462e-17	INSIDE	Cfi
chr2	172795212	172796718	3.1447e-17	PROMOTER	Pck1
chr14	54678218	54679714	3.38881e-17	PROMOTER	Rabggta
chr10	111376151	111378045	3.43709e-17	INSIDE	Krr1
chr5	137356268	137358060	3.6062e-17	PROMOTER	Serpine1
chr3	79927906	79929053	3.79353e-17	INSIDE	Tmem144
chr11	83557488	83559001	5.03691e-17	PROMOTER	1100001G20Rik
chr10	79725070	79728321	5.43819e-17	INSIDE	Pcsk4
chr1	36414097	36416353	6.26904e-17	PROMOTER	Cnnm4
chr11	121052577	121054899	7.52267e-17	INSIDE	Narf
chr14	77583089	77585933	7.97089e-17	Unknown	1300010F03Rik
chr14	69275224	69276639	8.1947e-17	PROMOTER	Reep4
chr7	97571130	97572501	8.71425e-17	PROMOTER	Clns1a
chr2	118858097	118859596	9.58625e-17	PROMOTER	Gchfr
chr5	45737278	45739832	1.0645e-16	PROMOTER	Qdpr
chr11	69233052	69236277	1.17737e-16	PROMOTER	Jmjd3
chr4	33576825	33578302	1.2096e-16	PROMOTER	Pnrc1
chr11	69815911	69817908	1.3951e-16	PROMOTER	Dvl2
chr13	69469486	69470996	1.45709e-16	PROMOTER	Adcy2
chr2	11623587	11625334	1.4691e-16	INSIDE	Il15ra
chr7	79681559	79683711	1.51555e-16	PROMOTER	Mesp2
chr8	113919530	113921350	1.52332e-16	DIVERGENT_PROMOTER	Ddx19b-Aars
chr13	116210631	116212419	1.54215e-16	INSIDE	Pelo
chr3	89262633	89264180	1.90188e-16	PROMOTER	Scamp3
chr15	89303638	89306094	1.90445e-16	INSIDE	Arsa
chr15	102016310	102017649	1.93659e-16	PROMOTER	Csad
chr2	24872476	24874354	2.22296e-16	INSIDE	Pnpla7
chr7	24928077	24930448	2.4814e-16	DIVERGENT_PROMOTER	Dedd2-Zfp526
chr5	28402114	28404051	2.89991e-16	INSIDE	Insig1
chr3	57822876	57824778	3.34247e-16	PROMOTER	Rnf13
chr18	65148851	65151572	4.22602e-16	INSIDE	Nedd4l
chr12	40733405	40735142	4.73953e-16	PROMOTER	Ifrd1
chr7	29941440	29942963	6.1353e-16	INSIDE	Polr2i
chr2	103561646	103563172	6.8848e-16	PROMOTER	Nat10
chr12	77755607	77757375	7.1446e-16	INSIDE	Fntb
chr8	107620674	107622290	7.20226e-16	PROMOTER	Ces6
chrX	9875677	9877013	7.66782e-16	INSIDE	Mid1ip1
chr8	13024972	13026499	7.88469e-16	PROMOTER	F7
chr10	75278862	75282156	8.09718e-16	PROMOTER	Gstt2
chrX	44500988	44502926	8.54493e-16	INSIDE	Utp14a
chr1	54995875	54997965	8.63687e-16	PROMOTER	Coq10b
chr5	91965545	91967005	8.95565e-16	PROMOTER	Cxcl1
chr8	13056605	13058337	9.07417e-16	PROMOTER	Proz
chr9	58379277	58380748	9.53322e-16	PROMOTER	Nptn
chr9	65469019	65470705	1.20957e-15	PROMOTER	Oaz2
chr11	70820313	70821736	1.4369e-15	PROMOTER	Dhx33
chr1	164384364	164386072	1.56413e-15	PROMOTER	Mettl13
chr6	91121850	91123627	1.72477e-15	INSIDE	Hdac11
chr17	34848791	34850137	1.91864e-15	PROMOTER	Bat1a
chr17	56674526	56676087	1.98524e-15	DIVERGENT_PROMOTER	Acer1-Clpp
chr15	101931376	101933436	1.99005e-15	INSIDE	Tenc1
chr2	58569436	58572187	2.05184e-15	PROMOTER	Upp2
chr9	56215826	56217580	2.09868e-15	DIVERGENT_PROMOTER	C230081A13Rik-Hmg20a
chr6	47742528	47744359	2.37309e-15	PROMOTER	Pdia4
chr5	77379922	77381968	2.61173e-15	PROMOTER	Clock
chr5	21295469	21296979	2.68359e-15	INSIDE	Dnajc2
chr9	34924612	34926336	2.86093e-15	INSIDE	Dcps
chr17	72740211	72742236	2.88135e-15	PROMOTER	Ypel5
chr8	87914835	87916586	2.91005e-15	DIVERGENT_PROMOTER	Asna1-2310036O22Rik
chr10	40318525	40320395	2.92106e-15	PROMOTER	Ddo
chr7	140807112	140808435	3.04106e-15	PROMOTER	Ifitm2
chr2	119167720	119170428	3.1423e-15	INSIDE	Inoc1
chr17	17078325	17079865	3.60482e-15	PROMOTER	Riok2
chr13	43315169	43317336	3.80274e-15	PROMOTER	Gfod1
chr11	102222533	102226374	3.97046e-15	PROMOTER	Slc25a39
chr6	142427813	142431351	4.33433e-15	INSIDE	Gys2
chr14	7052470	7054174	5.33805e-15	PROMOTER	Acox2
chr1	158553791	158556221	5.56342e-15	INSIDE	Fam20b
chr15	81637171	81639421	5.69889e-15	PROMOTER	Tef
chr6	54529931	54531302	6.23677e-15	DIVERGENT_PROMOTER	Fkbp14-Plekha8
chr2	18310061	18311356	7.54565e-15	PROMOTER	Dnajc1
chr1	155248526	155249913	8.04357e-15	INSIDE	Dhx9
chr4	147291623	147293810	8.73769e-15	DIVERGENT_PROMOTER	Ubiad1-mTor
chr17	45623309	45625384	9.83368e-15	DIVERGENT_PROMOTER	Mad2l1bp-Gtpbp2
chr11	97518394	97520347	9.85416e-15	DIVERGENT_PROMOTER	Pcgf2-Psmb3
chr18	33338657	33340572	1.07133e-14	PROMOTER	Stard4
chr9	106334706	106336429	1.25206e-14	INSIDE	Rrp9
chr11	70470678	70472646	1.35731e-14	DIVERGENT_PROMOTER	Pfn1-Eno3
chr19	43576696	43579128	1.51389e-14	PROMOTER	Got1
chr7	28088925	28092852	1.5372e-14	PROMOTER	Zfp36
chr13	73796459	73798203	1.56819e-14	DIVERGENT_PROMOTER	Ndufs6-Mrpl36
chr3	99269931	99271516	1.6315e-14	INSIDE	Wars2
chr11	33061294	33063104	1.66167e-14	INSIDE	Npm1
chr4	104371631	104373419	1.71559e-14	INSIDE	C8a
chr11	60694937	60696596	1.76403e-14	PROMOTER	Tmem11
chr14	40009054	40011858	1.76916e-14	PROMOTER	Mat1a
chr11	73141932	73143570	2.11101e-14	DIVERGENT_PROMOTER	Aspa-Spata22
chr9	56735082	56737520	2.14432e-14	DOWNSTREAM	Imp3
chr5	137543586	137545144	2.36208e-14	PROMOTER	Trip6
chr11	101372156	101373474	2.56954e-14	INSIDE	Nbr1
chr10	93023152	93024661	2.57015e-14	DOWNSTREAM	Ccdc38
chr13	49664439	49665980	2.78905e-14	PROMOTER	Cenpp
chr16	5049483	5052292	2.82219e-14	PROMOTER	Ppl
chr14	113923854	113925552	2.94236e-14	Unknown	mmu-mir-17
chr6	23080134	23082096	3.05842e-14	INSIDE	Aass
chr8	75349780	75351486	3.16416e-14	PROMOTER	Eps15l1
chr7	45327577	45329248	3.26606e-14	PROMOTER	Ftl1
chr10	94847017	94848338	3.274e-14	PROMOTER	Socs2
chr9	21804644	21807438	3.47595e-14	PROMOTER	Elavl3
chr3	122410804	122412497	3.67251e-14	PROMOTER	Bcar3
chr19	41051033	41052587	3.69986e-14	PROMOTER	Blnk
chr12	104057752	104061837	3.8184e-14	PROMOTER	Serpina6
chr7	44854166	44855767	3.83763e-14	PROMOTER	Prmt1
chr7	15773379	15775480	4.09115e-14	PROMOTER	Grlf1
chr8	46831671	46833104	4.26757e-14	PROMOTER	Cyp4v3
chr12	32535278	32536775	4.2954e-14	PROMOTER	Hbp1
chr7	100456125	100457944	4.46874e-14	INSIDE	Mrpl48
chr17	84095960	84097530	4.5273e-14	PROMOTER	Zfp36l2
chrX	71347955	71350343	4.69446e-14	INSIDE	Dkc1
chr19	3707445	3710148	4.7387e-14	INSIDE	1810055G02Rik
chr5	144162685	144164248	4.89714e-14	INSIDE	Aimp2
chr1	182404644	182406558	5.18529e-14	PROMOTER	Parp1
chr14	19840882	19843057	5.47721e-14	INSIDE	Adk
chr8	91250320	91252059	5.50398e-14	INSIDE	Brd7
chr8	96118063	96119617	5.66593e-14	INSIDE	Es22
chr10	126754300	126755804	6.17593e-14	PROMOTER	Inhbe
chr8	75089272	75091067	6.73587e-14	PROMOTER	Rab8a
chr6	125180405	125181716	7.10896e-14	PROMOTER	Vamp1
chr8	46762923	46763918	7.56078e-14	PROMOTER	F11
chr2	38748354	38749895	7.57204e-14	INSIDE	Nr6a1
chr8	42359740	42361793	7.69928e-14	PROMOTER	Slc7a2
chr14	44140580	44142295	7.70079e-14	DIVERGENT_PROMOTER	Txndc16-Gpr137c
chr14	28840527	28842106	8.03501e-14	DIVERGENT_PROMOTER	Il17rb-Chdh
chr7	141183070	141184658	8.39565e-14	INSIDE	Tmem80
chr14	66668372	66670013	8.47938e-14	DIVERGENT_PROMOTER	Cdca2-Kctd9
chr6	149098002	149099766	8.5137e-14	INSIDE	4833442J19Rik
chr9	74761567	74763687	8.62705e-14	PROMOTER	BC031353
chr19	32821439	32823279	8.83658e-14	PROMOTER	Pten
chr9	77704511	77705913	9.93346e-14	INSIDE	Elovl5
chr9	21580612	21582630	1.05518e-13	PROMOTER	Gm6484
chr4	139971160	139972692	1.12456e-13	PROMOTER	Rcc2
chr11	60168113	60170266	1.1502e-13	DIVERGENT_PROMOTER	Tom1l2-Lrrc48
chr11	87220103	87221846	1.23833e-13	PROMOTER	Rad51c
chr9	21834921	21836390	1.38678e-13	INSIDE	Ecsit
chr1	58918453	58919625	1.39323e-13	INSIDE	Als2cr2
chr14	68942628	68944389	1.41374e-13	PROMOTER	Sorbs3
chr7	99057548	99059221	1.42884e-13	PROMOTER	Dgat2
chr14	46110032	46111283	1.61391e-13	INSIDE	Gch1
chr2	6129037	6131262	1.6189e-13	INSIDE	Echdc3
chr5	149904101	149906030	1.71349e-13	INSIDE	Hsph1
chr1	162816414	162817992	1.7504e-13	PROMOTER	Serpinc1
chr16	57527562	57529151	1.76101e-13	PROMOTER	2610528E23Rik
chr17	46234711	46236490	1.76612e-13	DIVERGENT_PROMOTER	Ptcra-2310039H08Rik
chr4	63229164	63231595	1.79499e-13	INSIDE	Tnfsf15
chr6	135133452	135134565	1.82942e-13	PROMOTER	Hebp1
chr1	157802437	157804094	1.98274e-13	INSIDE	Ifrg15
chr5	78024896	78027309	2.18186e-13	PROMOTER	Paics
chr1	95135824	95136958	2.21103e-13	PROMOTER	Mterfd2
chr15	99219643	99223055	2.25661e-13	PROMOTER	Tegt
chr7	15256401	15257826	2.34498e-13	PROMOTER	Napa
chr4	141062468	141064936	2.66558e-13	DIVERGENT_PROMOTER	Dnajc16-Casp9
chr10	126924403	126926375	2.71543e-13	INSIDE	Shmt2
chr4	132824054	132826140	2.72891e-13	DIVERGENT_PROMOTER	Nudc-Nr0b2
chr10	126758028	126759295	2.82205e-13	PROMOTER	Inhbc
chr18	64786286	64787983	2.843e-13	PROMOTER	Atp8b1
chr2	3249304	3251836	2.84703e-13	PROMOTER	Rpp38
chr9	119191073	119193021	2.96343e-13	INSIDE	Acaa1a
chr7	68622292	68624176	2.98652e-13	PROMOTER	Arrdc4
chr3	121417131	121418836	3.03882e-13	PROMOTER	Cnn3
chrX	147572806	147574569	3.04599e-13	PROMOTER	Kdm5c
chr7	140614117	140615874	3.19419e-13	PROMOTER	Cyp2e1
chr7	90331726	90333531	3.46782e-13	PROMOTER	Tmem126a
chr19	4509352	4510942	3.53484e-13	Unknown	Pcx
chr4	132194162	132195937	3.62509e-13	PROMOTER	Fam76a
chr12	87837034	87838653	3.67976e-13	INSIDE	2310044G17Rik
chr10	52070309	52071787	3.68261e-13	DIVERGENT_PROMOTER	Gopc-Nepn
chr4	109173398	109175024	3.7363e-13	PROMOTER	Faf1
chr15	85559537	85561582	3.74363e-13	PROMOTER	Ppara
chr10	127024148	127026065	4.26057e-13	PROMOTER	Lrp1
chr8	97060308	97062814	4.2894e-13	PROMOTER	Mt2
chr5	108914459	108916370	4.3151e-13	INSIDE	Slc26a1
chr10	41965213	41966910	4.52816e-13	PROMOTER	Foxo3a
chr10	77976993	77978391	4.89168e-13	PROMOTER	Ilvbl
chr11	110214375	110215859	5.03179e-13	PROMOTER	Map2k6
chr7	144390376	144391903	5.03785e-13	INSIDE	Fadd
chr16	32787702	32789186	5.24869e-13	DIVERGENT_PROMOTER	1700021K19Rik-Fyttd1
chr7	128028134	128029689	5.32226e-13	INSIDE	Armc5
chr11	109811531	109812736	5.589e-13	PROMOTER	Abca8b
chr13	35001355	35002722	5.60183e-13	PROMOTER	Peci
chr11	94364228	94366259	6.45838e-13	INSIDE	Rsad1
chr9	57903371	57904903	6.55321e-13	PROMOTER	Ccdc33
chr7	37726664	37728259	6.64372e-13	INSIDE	C80913
chr7	140793100	140794545	6.94119e-13	INSIDE	Athl1
chr12	8947093	8948445	7.25725e-13	INSIDE	Laptm4a
chr14	73864859	73866404	7.63844e-13	PROMOTER	Lcp1
chr2	25380317	25381459	7.64551e-13	INSIDE	Edf1
chr5	91535132	91536570	7.89621e-13	PROMOTER	Alb1
chr5	130225432	130227002	7.95654e-13	PROMOTER	Vkorc1l1
chr14	56751532	56753347	8.1646e-13	PROMOTER	Sap18
chr6	108623522	108626990	8.90227e-13	PROMOTER	Bhlhe40
chr13	44741575	44743456	9.04823e-13	INSIDE	Jarid2
chr2	76972403	76973792	1.04463e-12	PROMOTER	2610301F02Rik
chr6	17120980	17122863	1.06381e-12	INSIDE	Gm4876
chr14	64328614	64331095	1.07361e-12	INSIDE	Zfp395
chr10	76476755	76478421	1.07531e-12	INSIDE	Slc19a1
chr11	60352896	60354517	1.09987e-12	PROMOTER	Alkbh5
chr19	7123232	7124414	1.19403e-12	PROMOTER	Macrod1
chr7	139966726	139968593	1.2636e-12	INSIDE	Echs1
chr4	131347058	131349317	1.29928e-12	PROMOTER	Epb4.1
chr7	140753985	140755668	1.3205e-12	PROMOTER	Cox8b
chr3	146748062	146749641	1.33822e-12	INSIDE	Prkacb
chr14	28838457	28840368	1.35146e-12	PROMOTER	Il17rb
chr3	88223911	88225345	1.38625e-12	PROMOTER	Mef2d
chr7	109911885	109913911	1.41679e-12	PROMOTER	Wee1
chr10	79734307	79737619	1.44731e-12	INSIDE	Reep6
chr5	121851597	121853383	1.45167e-12	INSIDE	Aldh2
chr19	21340847	21342604	1.47552e-12	INSIDE	Zfand5
chr8	124466298	124468047	1.477e-12	DIVERGENT_PROMOTER	Fbxo31-Map1lc3b
chr2	105024043	105026054	1.51283e-12	INSIDE	0610012H03Rik
chr10	79387690	79389183	1.51711e-12	DIVERGENT_PROMOTER	ORF61-Cnn2
chr5	52477351	52478632	1.52246e-12	INSIDE	Dhx15
chr19	55156242	55157694	1.52408e-12	PROMOTER	Gpam
chr12	77880846	77882185	1.56429e-12	PROMOTER	Max
chr19	53955600	53957080	1.60641e-12	INSIDE	Pdcd4
chr11	96759419	96761082	1.6514e-12	PROMOTER	Pnpo
chr19	21021480	21022927	1.70748e-12	PROMOTER	Tmc1
chr9	42990643	42992175	1.77583e-12	PROMOTER	Oaf
chr3	94456586	94458057	1.89178e-12	PROMOTER	Rorc
chr3	130603069	130604666	1.97512e-12	PROMOTER	Agxt2l1
chr16	20524173	20525841	1.99597e-12	DIVERGENT_PROMOTER	Alg3-Ece2
chr8	98774924	98775926	2.01667e-12	INSIDE	Got2
chr15	7084725	7086648	2.06048e-12	PROMOTER	Lifr
chr2	112293943	112295339	2.07043e-12	INSIDE	Aven
chr2	65037579	65039536	2.07055e-12	INSIDE	Cobll1
chr13	52991953	52993633	2.10785e-12	INSIDE	Nfil3
chr8	4238037	4240215	2.15294e-12	INSIDE	Map2k7
chr9	66633613	66635414	2.16347e-12	PROMOTER	Aph1c
chrX	100023051	100025097	2.32657e-12	INSIDE	Slc16a2
chr18	39117817	39119297	2.35754e-12	PROMOTER	Arhgap26
chr13	22041774	22043597	2.37969e-12	DOWNSTREAM	Hist1h2ah
chr8	73601911	73603714	2.43183e-12	INSIDE	Lsm4
chr9	107526606	107529396	2.48689e-12	PROMOTER	Slc38a3
chr11	78236061	78237433	2.65204e-12	INSIDE	Slc13a2
chr9	55120201	55121747	2.67629e-12	PROMOTER	AI118078
chr3	89365524	89368269	2.93074e-12	PROMOTER	Efna1
chr1	58895569	58896740	3.02827e-12	PROMOTER	Trak2
chr19	42199159	42200844	3.03318e-12	PROMOTER	Marveld1
chr11	50019745	50020953	3.07388e-12	INSIDE	3010026O09Rik
chr4	135557188	135558912	3.11281e-12	PROMOTER	Zfp46
chr9	44550189	44551985	3.39852e-12	INSIDE	Ttc36
chr7	27194995	27197495	3.42102e-12	PROMOTER	Sertad1
chr2	164148981	164150512	3.80913e-12	PROMOTER	Sys1
chr9	21752328	21754190	3.83619e-12	DIVERGENT_PROMOTER	Ccdc151-Prkcsh
chr11	69654160	69655986	4.02443e-12	INSIDE	1810027O10Rik
chr9	40550286	40551693	4.19609e-12	PROMOTER	Hspa8
chr1	89404867	89406049	4.28207e-12	INSIDE	Neu2
chr2	121849406	121850916	4.40977e-12	PROMOTER	Trim69
chr7	70232496	70234104	5.14125e-12	INSIDE	Nr2f2
chr19	18698977	18700907	5.27373e-12	INSIDE	BC016495
chr8	28726319	28728324	5.32781e-12	INSIDE	Eif4ebp1
chr19	44038841	44040587	5.41378e-12	INSIDE	Cpn1
chr6	116172846	116174491	5.71055e-12	PROMOTER	D6Wsu116e
chr16	87384965	87386283	5.75939e-12	PROMOTER	Cct8
chr7	3739308	3740565	5.85495e-12	PROMOTER	Leng8
chr1	129929689	129931306	5.88958e-12	PROMOTER	R3hdm1
chr7	127065090	127066803	5.93796e-12	PROMOTER	Sephs2
chr3	96640099	96641847	5.97424e-12	PROMOTER	Txnip
chr19	46184537	46186071	6.03213e-12	INSIDE	Elovl3
chr1	181640175	181642087	6.09303e-12	PROMOTER	Ahctf1
chr4	124195463	124196505	6.20453e-12	PROMOTER	Utp11l
chr6	28429150	28430836	6.69839e-12	PROMOTER	Snd1
chr9	103085823	103088117	6.7159e-12	INSIDE	Trf
chrX	137473536	137475105	6.79797e-12	PROMOTER	Nxt2
chr2	116810753	116812589	6.97234e-12	PROMOTER	Spred1
chr9	119780836	119782396	6.99005e-12	INSIDE	Gorasp1
chr8	59185460	59187151	7.03025e-12	PROMOTER	Hpgd
chr14	69088130	69090319	7.04991e-12	PROMOTER	Slc39a14
chr2	75505413	75507313	7.28695e-12	PROMOTER	Nfe2l2
chr8	98741724	98743506	7.28897e-12	PROMOTER	Slc38a7
chr7	97290292	97291798	7.51207e-12	INSIDE	Thrsp
chr17	14714348	14716150	7.91108e-12	PROMOTER	9030025P20Rik
chr9	103221522	103222702	8.11727e-12	INSIDE	Cdv3
chr13	82187598	82188950	8.82618e-12	PROMOTER	Mblac2
chr3	88382414	88383873	8.94557e-12	INSIDE	1700021C14Rik
chr7	127536308	127538191	8.94563e-12	PROMOTER	Fbxl19
chr1	182082213	182083415	9.06916e-12	PROMOTER	Psen2
chr7	119312575	119314207	9.16831e-12	PROMOTER	Acsm5
chr2	154124508	154125807	9.24191e-12	PROMOTER	Cbfa2t2
chr10	80693812	80696704	9.46178e-12	DIVERGENT_PROMOTER	Tjp3-Pip5k1c
chr4	125604182	125606814	9.56073e-12	PROMOTER	Stk40
chr7	99015732	99017411	9.97345e-12	PROMOTER	Uvrag
chr15	25886320	25888415	1.12608e-11	INSIDE	Fam134b
chr10	127157274	127158963	1.14681e-11	DIVERGENT_PROMOTER	Gpr182-Rdh1
chr3	121166104	121167501	1.20665e-11	PROMOTER	2510027J23Rik
chr5	66039504	66041146	1.22188e-11	PROMOTER	N4bp2
chr10	53761551	53763421	1.22834e-11	INSIDE	Man1a
chr1	192883243	192885181	1.31844e-11	PROMOTER	Atf3
chr4	138895931	138897543	1.33694e-11	INSIDE	Aldh4a1
chr11	94417634	94419298	1.33948e-11	PROMOTER	Acsf2
chr13	69048609	69050141	1.41083e-11	INSIDE	Mtrr
chr9	21117472	21119676	1.43069e-11	INSIDE	Ilf3
chr16	22834233	22836221	1.50721e-11	PROMOTER	Fetub
chr1	121943041	121944385	1.51435e-11	INSIDE	Dbi
chr4	117854093	117855880	1.53528e-11	PROMOTER	Hyi
chr19	46128750	46130383	1.58282e-11	INSIDE	Nolc1
chr7	126999500	127001014	1.60267e-11	DIVERGENT_PROMOTER	Tbc1d10b-Mylpf
chr7	138747758	138749320	1.6304e-11	PROMOTER	Bnip3
chr6	136772743	136773982	1.69422e-11	INSIDE	H2afj
chr8	109945491	109946886	1.71295e-11	INSIDE	Nip7
chr16	35688726	35690722	1.72737e-11	DIVERGENT_PROMOTER	Dirc2-Hspbap1
chr8	36272800	36274465	1.7568e-11	PROMOTER	Dusp4
chr12	74825729	74827165	1.81554e-11	PROMOTER	Hif1a
chr1	136048515	136050222	1.84575e-11	INSIDE	Adora1
chr15	75505201	75506372	1.84587e-11	INSIDE	Top1mt
chr12	25270980	25272453	1.90631e-11	PROMOTER	Cys1
chr3	157859706	157861618	1.97756e-11	PROMOTER	Cth
chr9	107937391	107939465	2.09458e-11	INSIDE	Mst1
chr4	95070673	95072350	2.11901e-11	PROMOTER	Fggy
chr12	60047345	60049257	2.19584e-11	INSIDE	Ctage5
chr11	68668950	68670233	2.23067e-11	PROMOTER	Ndel1
chr15	89202458	89205135	2.35599e-11	INSIDE	Ecgf1
chr18	38338008	38339347	2.38713e-11	PROMOTER	Pcdh1
chrX	73761320	73762940	2.43034e-11	PROMOTER	Tbl1x
chr19	57413162	57414673	2.56425e-11	PROMOTER	Fam160b1
chr2	155517487	155519380	2.67906e-11	INSIDE	Eif6
chr17	32081675	32083450	2.68589e-11	PROMOTER	Akap8l
chr3	146532215	146534872	2.85299e-11	PROMOTER	Uox
chr3	122886685	122888271	2.86006e-11	INSIDE	Fabp2
chr3	104767852	104769710	2.91488e-11	INSIDE	Slc16a1
chr3	88509570	88511565	2.93117e-11	INSIDE	Slc25a44
chr1	167030936	167032252	3.02703e-11	PROMOTER	Sft2d2
chr9	55081112	55082482	3.24183e-11	PROMOTER	Nrg4
chr17	29216025	29217368	3.41069e-11	PROMOTER	Pim1
chr7	143577036	143579881	3.44693e-11	PROMOTER	Mrgprg
chr5	139635941	139637146	3.60383e-11	PROMOTER	Gpr146
chr7	41405633	41407162	3.67198e-11	PROMOTER	Zfp788
chr7	18873391	18875211	3.84467e-11	PROMOTER	Tomm40
chr9	77977226	77978566	3.86679e-11	PROMOTER	Gsta4
chr5	113466633	113468145	3.90457e-11	INSIDE	Tmem211
chr7	48710044	48712984	4.04251e-11	PROMOTER	Csrp3
chr10	87931607	87933190	4.10414e-11	INSIDE	Chpt1
chr11	87516893	87518877	4.20184e-11	INSIDE	Rnf43
chr5	123396110	123398115	4.24181e-11	PROMOTER	Rhof
chr12	29261313	29262965	4.26389e-11	INSIDE	Adi1
chr2	128888715	128890652	4.29721e-11	PROMOTER	Slc20a1
chr17	31364434	31366264	4.32122e-11	INSIDE	Cbs
chr19	7560766	7562156	4.38043e-11	PROMOTER	Atl3
chr11	78239955	78241161	4.50858e-11	PROMOTER	Slc13a2
chr19	41901250	41902434	4.52637e-11	PROMOTER	Frat2
chr12	73678600	73680334	4.55473e-11	PROMOTER	Ppm1a
chr9	119007967	119010483	4.57198e-11	PROMOTER	Acaa1b
chr2	162675349	162676817	4.63668e-11	PROMOTER	Sgk2
chr14	49852275	49853735	4.65253e-11	PROMOTER	Tmem55b
chr4	24986960	24989884	4.82005e-11	INSIDE	Ndufaf4
chr16	20587147	20588728	5.69189e-11	INSIDE	Eif4g1
chr9	108710690	108712459	5.84642e-11	PROMOTER	Slc26a6
chr1	42794921	42796626	6.40772e-11	PROMOTER	Mrps9
chr8	32615275	32616712	6.43049e-11	PROMOTER	BC019943
chr11	50168869	50170587	7.20821e-11	PROMOTER	Canx
chr7	35264220	35265751	7.30271e-11	PROMOTER	Nudt19
chr17	88349829	88351247	7.33925e-11	INSIDE	Foxn2
chr15	79154070	79156321	7.46757e-11	PROMOTER	Pla2g6
chr7	97295444	97297200	7.55915e-11	PROMOTER	Thrsp
chr10	120768205	120770171	7.56865e-11	INSIDE	Gns
chr4	41943727	41945037	7.90413e-11	INSIDE	Galt
chr15	94370901	94372328	8.23034e-11	INSIDE	Pus7l
chr19	23202723	23204737	8.35978e-11	PROMOTER	Klf9
chr1	43877561	43878926	8.47428e-11	PROMOTER	Tpp2
chr9	114782179	114783754	8.58889e-11	PROMOTER	Gpd1l
chr12	85340476	85342063	8.59591e-11	INSIDE	Lin52
chr10	84005288	84008213	8.78305e-11	PROMOTER	Tcp11l2
chr4	45033095	45034628	8.87717e-11	DIVERGENT_PROMOTER	Zbtb5-Polr1e
chr14	64924216	64925529	8.92391e-11	INSIDE	Clu
chr2	27069784	27071011	8.93862e-11	PROMOTER	Sardh
chr5	31974304	31975907	8.98339e-11	INSIDE	Bre
chr4	117926110	117927687	9.25097e-11	PROMOTER	Elovl1
chr16	27290225	27291241	9.25886e-11	PROMOTER	Uts2d
chr7	45580077	45581684	9.67069e-11	INSIDE	Sphk2
chr9	44149113	44150580	9.81197e-11	INSIDE	Slc37a4
chr7	44996275	44998015	1.02441e-10	PROMOTER	Rpl13a
chr8	86483304	86485356	1.02705e-10	INSIDE	Tecr
chr5	130315708	130316856	1.1346e-10	INSIDE	Crcp
chr1	65119877	65122750	1.14462e-10	DIVERGENT_PROMOTER	Idh1-Pikfyve
chr1	40168816	40170724	1.15465e-10	PROMOTER	Il1r1
chr10	62433601	62434755	1.15623e-10	INSIDE	3110049J23Rik
chr8	112454477	112455892	1.18012e-10	DIVERGENT_PROMOTER	Dhx38-Txnl4b
chr6	95681509	95684407	1.192e-10	INSIDE	Suclg2
chr8	118593606	118595021	1.20356e-10	PROMOTER	Maf
chr5	139624826	139627077	1.23905e-10	PROMOTER	D830046C22Rik
chr5	140670606	140672149	1.24208e-10	PROMOTER	Eif3b
chr7	44970655	44972891	1.24426e-10	PROMOTER	Fcgrt
chr15	81752742	81754104	1.24509e-10	PROMOTER	Polr3h
chr18	74905171	74906625	1.25392e-10	INSIDE	Acaa2
chr6	86491475	86494011	1.26875e-10	PROMOTER	Pcbp1
chr11	62365788	62368558	1.2935e-10	PROMOTER	Ubb
chr10	33708774	33710364	1.2948e-10	PROMOTER	Rwdd1
chr11	102248110	102249257	1.31215e-10	INSIDE	Grn
chr2	25282555	25284036	1.31622e-10	PROMOTER	BC029214
chr1	64056092	64057685	1.37089e-10	PROMOTER	Klf7
chr8	123375278	123376727	1.40195e-10	INSIDE	Gse1
chr3	129523245	129525480	1.40804e-10	PROMOTER	Elovl6
chr15	77783568	77785291	1.50375e-10	PROMOTER	Foxred2
chr11	101180195	101181631	1.51551e-10	PROMOTER	G6pc
chr8	127548953	127550652	1.56138e-10	PROMOTER	2310022B05Rik
chr1	164823781	164825215	1.56403e-10	PROMOTER	Fmo3
chr3	64052038	64053758	1.56652e-10	PROMOTER	Slc33a1
chr1	167839271	167841113	1.6188e-10	PROMOTER	Pou2f1
chr15	79517179	79518474	1.62085e-10	DIVERGENT_PROMOTER	Taf1d-Gtpbp1
chr7	46918533	46919985	1.69197e-10	INSIDE	Tmem86a
chr7	66717649	66719201	1.77642e-10	PROMOTER	Adamts17
chr6	71126615	71128023	1.78695e-10	PROMOTER	Fabp1
chr7	79339445	79341149	1.79593e-10	PROMOTER	Polg
chr8	42168299	42169236	1.8074e-10	PROMOTER	Adam24
chr5	125681237	125683726	1.84098e-10	PROMOTER	Ubc
chr1	75099802	75101390	1.84146e-10	INSIDE	Tuba4
chr14	23318602	23319927	1.90182e-10	PROMOTER	Rps24
chr17	13937653	13940074	1.91927e-10	INSIDE	Dact2
chr1	92797498	92798858	1.92692e-10	INSIDE	Rab17
chr3	66044561	66045907	1.96657e-10	INSIDE	Ccnl1
chr8	129831724	129833141	2.00566e-10	PROMOTER	Tomm20
chr15	100940770	100942052	2.03836e-10	PROMOTER	Ankrd33
chr3	88494411	88496753	2.13398e-10	INSIDE	Pmf1
chr7	79532913	79534215	2.1755e-10	PROMOTER	5730590G19Rik
chr6	67197236	67198772	2.19062e-10	INSIDE	Serbp1
chr12	73582053	73583724	2.25809e-10	INSIDE	Dhrs7
chr17	56696001	56697615	2.26285e-10	PROMOTER	Gtf2f1
chr13	40870125	40872464	2.37904e-10	PROMOTER	Gcnt2
chr5	23932976	23934563	2.39935e-10	DIVERGENT_PROMOTER	Cdk5-Slc4a2
chr11	106815021	106816588	2.47241e-10	PROMOTER	Kpna2
chr10	86133326	86136407	2.68395e-10	INSIDE	Hsp90b1
chr2	163231303	163232850	2.69978e-10	INSIDE	0610008F07Rik
chr11	93783681	93785239	2.70584e-10	INSIDE	Nme1
chr9	44071194	44073049	2.78417e-10	DIVERGENT_PROMOTER	C2cd2l-Dpagt1
chr6	71562633	71563947	2.85637e-10	PROMOTER	Kdm3a
chr3	41660245	41661977	2.87613e-10	PROMOTER	Phf17
chr15	98709177	98710061	3.01341e-10	INSIDE	Rhebl1
chr4	144158523	144160464	3.04378e-10	PROMOTER	Dhrs3
chrX	102388916	102391548	3.12974e-10	INSIDE	Pgk1
chr7	142196193	142198064	3.17453e-10	INSIDE	Ctsd
chr1	37816255	37818026	3.27996e-10	INSIDE	Lipt1
chr9	50520175	50521520	3.29094e-10	INSIDE	Fdxacb1
chr10	79667280	79668848	3.41889e-10	DIVERGENT_PROMOTER	Gamt-Dazap1
chr8	49031953	49033755	3.50091e-10	INSIDE	Rwdd4a
chr4	9596090	9597462	3.50864e-10	PROMOTER	Asph
chr6	142302212	142303906	3.5239e-10	PROMOTER	Pyroxd1
chr19	3850377	3851873	3.59849e-10	PROMOTER	Chka
chr8	35393216	35394457	3.62613e-10	INSIDE	Rbpms
chr3	108144800	108146600	3.6628e-10	INSIDE	Gstm1
chr5	88647003	88648441	3.70462e-10	PROMOTER	Sult1d1
chr3	67669741	67671376	3.70573e-10	PROMOTER	Mfsd1
chr5	140584107	140585565	3.73468e-10	INSIDE	Nudt1
chr7	100410419	100412334	3.83495e-10	INSIDE	Chchd8
chr8	127457575	127458654	3.83678e-10	DIVERGENT_PROMOTER	Agt-Capn9
chr17	22128028	22129848	4.05937e-10	PROMOTER	1300003B13Rik
chr7	3752571	3754929	4.16227e-10	PROMOTER	Leng9
chr9	65220193	65221719	4.17599e-10	PROMOTER	Ostb
chr5	34976480	34977718	4.24281e-10	INSIDE	Nop14
chr5	124587467	124589636	4.24292e-10	PROMOTER	2810006K23Rik
chr12	105432925	105434530	4.30769e-10	PROMOTER	Glrx5
chr8	127452905	127454619	4.42503e-10	INSIDE	Agt
chr19	56339787	56341260	4.56646e-10	PROMOTER	Habp2
chr2	34921562	34923067	4.69121e-10	INSIDE	AI182371
chr11	53273650	53275631	4.73023e-10	DIVERGENT_PROMOTER	Uqcrq-Gdf9
chr14	54045751	54047443	4.7752e-10	DIVERGENT_PROMOTER	Zfhx2-Thtpa
chr1	30894187	30895742	4.8194e-10	PROMOTER	Ptp4a1
chr11	8948186	8949625	4.97229e-10	INSIDE	Gm11992
chr7	30022109	30023981	5.06438e-10	INSIDE	Alkbh6
chr19	3984646	3986345	5.07459e-10	PROMOTER	Acy3
chr9	78133519	78135431	5.20204e-10	PROMOTER	Gsta2
chr17	33290689	33292850	5.25407e-10	INSIDE	Hnrpm
chr7	29988640	29990317	5.30924e-10	PROMOTER	Wdr62
chr14	49929741	49931400	5.31516e-10	INSIDE	Rnase10
chr7	127067531	127069971	5.3885e-10	PROMOTER	Sephs2
chr7	84553702	84555250	5.40911e-10	INSIDE	Zfand6
chr9	86490717	86491842	5.45929e-10	PROMOTER	A330041J22Rik
chrX	92159142	92160679	5.86218e-10	PROMOTER	Las1l
chr10	75216787	75218119	6.00872e-10	PROMOTER	Ddt
chr10	21682431	21683964	6.01628e-10	PROMOTER	Sgk
chr4	126578941	126580455	6.12093e-10	PROMOTER	Zmym6
chr17	27280118	27281576	6.17936e-10	PROMOTER	Hmga1
chr4	126522975	126524152	6.25865e-10	PROMOTER	Sfpq
chr17	55552076	55553789	6.36024e-10	INSIDE	Ccdc94
chr10	85346519	85347893	6.42724e-10	PROMOTER	Prdm4
chr15	78857398	78859382	6.53572e-10	INSIDE	Gcat
chr5	138016257	138017784	6.5761e-10	DIVERGENT_PROMOTER	Mepce-Zcwpw1
chr15	103067316	103069065	6.64137e-10	DIVERGENT_PROMOTER	Cbx5-Hnrpa1
chr19	46555446	46557134	6.77835e-10	INSIDE	Trim8
chr10	17411226	17413016	6.81106e-10	PROMOTER	Cited2
chr11	55311156	55313138	6.95052e-10	DIVERGENT_PROMOTER	Atox1-G3bp1
chr8	117016462	117017913	6.96386e-10	PROMOTER	Nudt7
chr17	34211392	34213620	7.09605e-10	DIVERGENT_PROMOTER	Rnf5-Agpat1
chr8	13035890	13039396	7.22291e-10	PROMOTER	F10
chr5	24610936	24612404	7.25911e-10	PROMOTER	Prkag2
chr13	64383428	64385999	7.45681e-10	PROMOTER	Ctsl
chr1	188449440	188451004	7.52684e-10	PROMOTER	Rrp15
chr7	141307527	141309390	7.59366e-10	INSIDE	Pnpla2
chr6	82004775	82006101	7.63855e-10	PROMOTER	Tmem166
chr3	135280871	135281751	7.72845e-10	PROMOTER	Nhedc1
chr4	138582800	138584514	7.75322e-10	INSIDE	Akr7a5
chr12	81562442	81563845	7.82534e-10	PROMOTER	Erh
chr2	28462448	28464065	7.9025e-10	PROMOTER	Tsc1
chr11	78005310	78006964	8.45276e-10	INSIDE	Rab34
chr6	49248226	49249573	8.57829e-10	PROMOTER	Ccdc126
chr2	3335797	3337397	8.59177e-10	INSIDE	Meig1
chr16	93491679	93492913	9.00144e-10	INSIDE	Setd4
chr10	92969277	92971029	9.18549e-10	DIVERGENT_PROMOTER	Amdhd1-Ccdc38
chr11	29071490	29073013	9.18641e-10	PROMOTER	Smek2
chr13	67805183	67806824	9.22565e-10	PROMOTER	Zfp457
chr2	118238443	118240016	9.24668e-10	INSIDE	Bmf
chr1	34383527	34384947	9.35255e-10	DIVERGENT_PROMOTER	Ccdc115-Imp4
chr5	140956374	140957788	9.85901e-10	DIVERGENT_PROMOTER	Iqce-AA881470
chr4	100849653	100850741	9.9053e-10	Unknown	mmu-mir-101a
chr8	75372037	75373573	1.00318e-09	PROMOTER	Calr3
chr17	34489799	34490922	1.00718e-09	PROMOTER	C2
chr19	47143207	47145222	1.03734e-09	INSIDE	Pdcd11
chr1	94962661	94964106	1.05978e-09	PROMOTER	Agxt
chr12	91995509	91997155	1.07487e-09	PROMOTER	Gtf2a1
chr4	46473130	46474890	1.09035e-09	INSIDE	Anp32b
chr8	23865050	23867144	1.09147e-09	PROMOTER	Slc25a15
chr9	107433142	107435310	1.12584e-09	PROMOTER	Hyal1
chr7	97615924	97617269	1.18866e-09	PROMOTER	Aqp11
chr8	42356769	42358156	1.1928e-09	PROMOTER	Slc7a2
chr9	8003491	8004954	1.2049e-09	INSIDE	Yap1
chr7	65957816	65959504	1.20511e-09	PROMOTER	H47
chr11	61309885	61311373	1.2149e-09	PROMOTER	Mapk7
chr4	8462994	8464497	1.23437e-09	INSIDE	Rab2a
chr3	146528922	146530368	1.23815e-09	PROMOTER	Uox
chr12	101125935	101127039	1.26619e-09	PROMOTER	Rps6ka5
chr5	143581617	143582949	1.28178e-09	INSIDE	Zdhhc4
chr9	61168081	61169590	1.28284e-09	PROMOTER	Tle3
chrX	161822423	161824072	1.30954e-09	INSIDE	Rab9
chr8	108178137	108179599	1.33599e-09	PROMOTER	4931428F04Rik
chr7	5774324	5775995	1.35604e-09	PROMOTER	Zfp444
chr9	95320863	95322190	1.37349e-09	PROMOTER	2610101N10Rik
chr10	126693006	126694328	1.39847e-09	DIVERGENT_PROMOTER	Mbd6-Ddit3
chr18	35624233	35625763	1.40089e-09	PROMOTER	Sil1
chr16	31119236	31120742	1.42178e-09	INSIDE	Centb2
chr12	87835420	87837079	1.46113e-09	PROMOTER	2310044G17Rik
chr10	57649590	57651195	1.46582e-09	PROMOTER	Gcc2
chr16	4794918	4797262	1.52506e-09	PROMOTER	Mgrn1
chr18	10028595	10030088	1.53978e-09	INSIDE	Usp14
chr17	47150156	47151960	1.59378e-09	INSIDE	Tomm6
chr10	24615934	24617990	1.62748e-09	PROMOTER	Arg1
chr4	98415744	98417193	1.63284e-09	INSIDE	Usp1
chr12	79143903	79145445	1.63608e-09	PROMOTER	Gphn
chr14	59999255	60000921	1.78619e-09	INSIDE	Tnfrsf19
chr19	34161474	34163469	1.81337e-09	Unknown	Lipm
chr4	95459245	95460908	1.81446e-09	PROMOTER	9530080O11Rik
chr2	26232287	26233943	1.84204e-09	PROMOTER	Inpp5e
chr12	104392571	104395273	1.86302e-09	PROMOTER	Serpina11
chr7	109777094	109778348	1.89077e-09	PROMOTER	Tmem41b
chr1	134957841	134959306	1.90061e-09	PROMOTER	Ppp1r15b
chr9	15055705	15057203	1.90084e-09	DIVERGENT_PROMOTER	4931406C07Rik-Josd3
chr18	33336592	33338154	1.92388e-09	INSIDE	Stard4
chr3	88769902	88772292	1.98825e-09	PROMOTER	2810403A07Rik
chr1	132649210	132650680	1.99481e-09	PROMOTER	Pigr
chr6	94665530	94667500	2.00029e-09	PROMOTER	Lrig1
chr15	76541888	76543480	2.01932e-09	INSIDE	Lrrc24
chr8	46765195	46766661	2.04066e-09	PROMOTER	Klkb1
chr4	56895934	56897507	2.04753e-09	PROMOTER	Ikbkap
chr6	71760855	71762235	2.06343e-09	INSIDE	Immt
chrX	93579287	93580681	2.12316e-09	PROMOTER	Eda2r
chr8	109025720	109027854	2.15744e-09	PROMOTER	Esrp2
chr19	34942835	34944699	2.16662e-09	INSIDE	Pank1
chr1	92803052	92804670	2.23109e-09	PROMOTER	Rab17
chr9	15051706	15052807	2.24662e-09	DIVERGENT_PROMOTER	4931406C07Rik-Taf1d
chr2	146704598	146706170	2.27787e-09	INSIDE	Xrn2
chr5	135392422	135393976	2.32091e-09	INSIDE	Mlxipl
chr2	31286589	31287639	2.3282e-09	PROMOTER	Ass1
chr5	118505717	118506824	2.33109e-09	PROMOTER	Rnft2
chr2	3340458	3342547	2.36155e-09	INSIDE	Dclre1c
chr10	128367508	128369242	2.37984e-09	PROMOTER	Mettl7b
chrX	105215867	105217539	2.41093e-09	PROMOTER	Nsbp1
chr17	87173915	87175312	2.43168e-09	PROMOTER	Mcfd2
chr13	21785946	21787913	2.50015e-09	DOWNSTREAM	Hist1h1b
chr8	28508538	28509766	2.50514e-09	INSIDE	Prosc
chr11	78365825	78368161	2.65686e-09	PROMOTER	Tmem97
chr11	69806696	69808146	2.67231e-09	PROMOTER	Gabarap
chr7	144750788	144752910	2.7072e-09	PROMOTER	Ccnd1
chr17	55817017	55819221	2.71917e-09	PROMOTER	D17Wsu104e
chr11	53266151	53267493	2.7527e-09	PROMOTER	Leap2
chr15	34026271	34027735	2.76656e-09	PROMOTER	Mtdh
chr11	72424318	72425804	2.82445e-09	INSIDE	Ube2g1
chr11	69139689	69140948	2.8287e-09	INSIDE	Trappc1
chr18	35752709	35754228	2.82874e-09	PROMOTER	Slc23a1
chr11	95482156	95483499	2.94876e-09	PROMOTER	Phb
chr3	115999155	116000976	3.00672e-09	INSIDE	Extl2
chr2	121846774	121848929	3.04317e-09	PROMOTER	Trim69
chr12	110043084	110044599	3.07633e-09	PROMOTER	Rtl1
chr5	72482341	72483734	3.11787e-09	INSIDE	Atp10d
chr6	124457912	124459476	3.15016e-09	INSIDE	C1rl
chr19	4035822	4036946	3.17572e-09	INSIDE	Gstp1
chr16	13584903	13587437	3.18618e-09	INSIDE	3110001I22Rik
chr18	82604163	82605196	3.20967e-09	PROMOTER	Mbp
chr5	104286278	104287671	3.27077e-09	PROMOTER	Nudt9
chr15	81628795	81631287	3.27414e-09	PROMOTER	Tef
chr16	20410004	20411431	3.36205e-09	PROMOTER	Eif2b5
chr3	83090548	83092305	3.41767e-09	PROMOTER	Fgg
chr2	110105949	110107881	3.42141e-09	PROMOTER	Bbox1
chr7	126373995	126375519	3.43446e-09	DIVERGENT_PROMOTER	Cln3-Apob48r
chr8	59442359	59443683	3.43652e-09	DIVERGENT_PROMOTER	BC088983-Fbxo8
chr18	46722823	46724285	3.47715e-09	INSIDE	Eif1a
chr7	43310954	43312478	3.50277e-09	PROMOTER	Etfb
chr11	75276235	75278346	3.61608e-09	PROMOTER	Tlcd2
chr2	104649741	104651199	3.67232e-09	PROMOTER	Prrg4
chr2	163110248	163112129	3.73534e-09	PROMOTER	3230401D17Rik
chr5	110416422	110417575	3.76036e-09	PROMOTER	Golga3
chr6	30458662	30460470	3.79445e-09	INSIDE	Tmem209
chr19	5963616	5965034	3.90057e-09	PROMOTER	Pola2
chr5	147741596	147742736	3.96657e-09	INSIDE	Pan3
chr13	115577521	115579343	4.14184e-09	INSIDE	Fst
chr5	108908469	108910499	4.18286e-09	DIVERGENT_PROMOTER	Dgkq-Idua
chr2	119589474	119590915	4.19394e-09	INSIDE	Mga
chr3	116958111	116959306	4.22706e-09	INSIDE	Palmd
chr6	17441049	17442923	4.26861e-09	INSIDE	Met
chr15	78229184	78230640	4.35205e-09	INSIDE	Tst
chr2	24009338	24011063	4.40243e-09	INSIDE	Il1f9
chr19	34812055	34813512	4.48593e-09	INSIDE	Slc16a12
chr11	109303930	109305495	4.58154e-09	PROMOTER	Arsg
chr16	98075047	98077082	4.59316e-09	INSIDE	C2cd2
chr6	35063563	35064943	4.73523e-09	PROMOTER	Cnot4
chr8	112496558	112497964	5.01551e-09	INSIDE	Dhodh
chr16	70195800	70197437	5.0331e-09	PROMOTER	Gbe1
chr11	120306577	120308401	5.03677e-09	PROMOTER	Slc25a10
chr17	55936327	55937834	5.0863e-09	DIVERGENT_PROMOTER	Arrdc5-Uhrf1
chr17	45790748	45792604	5.08859e-09	PROMOTER	Abcc10
chr18	70655990	70657259	5.12407e-09	PROMOTER	Poli
chr7	45435518	45436986	5.18161e-09	PROMOTER	Bcat2
chr5	23937601	23939108	5.1853e-09	INSIDE	Slc4a2
chr15	88917082	88918381	5.18747e-09	INSIDE	1300018J18Rik
chr1	162629205	162630913	5.19357e-09	PROMOTER	Rabgap1l
chr10	122599894	122601601	5.25345e-09	PROMOTER	Usp15
chr14	7008107	7009716	5.31656e-09	INSIDE	Kctd6
chr1	130243313	130244913	5.34854e-09	INSIDE	Dars
chr19	34885333	34886415	5.40504e-09	INSIDE	Pank1
chr9	20781088	20782823	5.55836e-09	PROMOTER	Icam5
chr12	36118435	36120025	5.57182e-09	INSIDE	Ahr
chr7	24107609	24109322	5.64389e-09	INSIDE	1500002O20Rik
chr8	98032824	98034492	5.70292e-09	PROMOTER	Kifc3
chr2	33289409	33291076	5.75358e-09	PROMOTER	Zbtb43
chr11	74647283	74649041	5.80461e-09	INSIDE	Mnt
chr6	90515655	90517466	5.85208e-09	PROMOTER	Aldh1l1
chr10	80669337	80670716	5.90926e-09	INSIDE	Mrpl54
chr6	113292110	113293624	6.1193e-09	INSIDE	Ogg1
chr12	102358852	102360248	6.3824e-09	PROMOTER	Atxn3
chr14	40012930	40014301	6.44671e-09	PROMOTER	Mat1a
chr15	8914893	8916340	6.62426e-09	INSIDE	Ranbp3l
chr6	124478179	124479289	6.68584e-09	INSIDE	C1ra
chr18	38058613	38059887	6.69754e-09	INSIDE	Diap1
chr6	37459400	37460579	6.70361e-09	INSIDE	Akr1d1
chr13	23813802	23815324	6.77208e-09	INSIDE	Slc17a2
chr2	25046216	25047656	6.84921e-09	PROMOTER	Tubb2c
chr5	32412768	32414238	6.89655e-09	INSIDE	Fosl2
chr2	164134273	164137996	7.05814e-09	PROMOTER	Sdc4
chr9	65013391	65014743	7.09788e-09	INSIDE	Parp16
chr8	124471052	124472390	7.21591e-09	DIVERGENT_PROMOTER	Fbxo31-Map1lc3b
chr18	35687336	35688757	7.28216e-09	PROMOTER	Matr3
chr9	48357727	48359181	7.3018e-09	PROMOTER	Nnmt
chr11	120346785	120348987	7.30836e-09	PROMOTER	Gcgr
chr12	105264224	105266268	7.32951e-09	INSIDE	Clmn
chr4	46409662	46411167	7.37043e-09	INSIDE	5830415F09Rik
chr11	76032590	76033974	7.3994e-09	INSIDE	Gemin4
chr2	180629792	180631274	7.41188e-09	INSIDE	Dido1
chr12	81708502	81709766	7.51404e-09	PROMOTER	4933426M11Rik
chr6	54745377	54746651	7.88764e-09	PROMOTER	Znrf2
chr10	84051487	84053429	8.25476e-09	INSIDE	Polr3b
chr5	97350306	97351495	8.32174e-09	INSIDE	Paqr3
chr16	8551877	8553817	8.32633e-09	INSIDE	Tmem186
chr10	39935712	39937157	8.35017e-09	PROMOTER	Rpf2
chr11	69737292	69738913	8.40059e-09	PROMOTER	Eif5a
chr7	59095491	59096711	8.76187e-09	PROMOTER	Ube3a
chr13	23569566	23570692	9.01628e-09	PROMOTER	Hist1h3e
chr6	90568292	90570761	9.08219e-09	PROMOTER	Slc41a3
chr8	109494080	109495267	9.13185e-09	INSIDE	Cdh1
chr18	69470454	69471782	9.15513e-09	INSIDE	Tcf4
chr17	26508110	26509483	9.19485e-09	PROMOTER	Bnip1
chr15	103085867	103087168	9.23794e-09	PROMOTER	Nfe2
chr17	32052279	32053811	9.23834e-09	PROMOTER	Akap8
chr6	94248991	94250462	9.29073e-09	PROMOTER	Magi1
chr9	63175310	63176903	9.44267e-09	PROMOTER	Map2k5
chr2	180971047	180972356	9.58212e-09	PROMOTER	Chrna4
chr4	109153878	109155460	9.60247e-09	INSIDE	9630013D21Rik
chr6	113448444	113449761	9.87725e-09	PROMOTER	Creld1
chr15	98554971	98557163	9.89764e-09	INSIDE	Fkbp11
chr17	55671581	55673442	9.90572e-09	DIVERGENT_PROMOTER	Ubxd1-Hdgfrp2
chr7	133547262	133548869	9.97186e-09	INSIDE	Bccip
chr10	66680650	66681696	9.99024e-09	PROMOTER	Nrbf2
chr5	90003867	90005430	1.00776e-08	INSIDE	Slc4a4
chr4	88193415	88194733	1.00956e-08	PROMOTER	Klhl9
chr16	37498457	37500107	1.02991e-08	PROMOTER	Hgd
chr11	7092526	7093840	1.0306e-08	PROMOTER	Igfbp1
chr8	107479634	107481792	1.03492e-08	INSIDE	Pdp2
chr13	37832845	37834396	1.04262e-08	PROMOTER	Rreb1
chr6	141591216	141592570	1.0545e-08	PROMOTER	Slco1b2
chr3	28971305	28972982	1.06646e-08	PROMOTER	Eif5a2
chr10	127462403	127463724	1.08177e-08	INSIDE	Ptges3
chr2	24756905	24758146	1.08727e-08	PROMOTER	Arrdc1
chr4	132279334	132280963	1.09301e-08	PROMOTER	Ahdc1
chr19	37498481	37499930	1.10211e-08	PROMOTER	Hhex
chr3	69403777	69405199	1.10979e-08	PROMOTER	Ppm1l
chrX	70174373	70175788	1.11593e-08	INSIDE	Renbp
chr5	121971100	121972584	1.13968e-08	PROMOTER	Atxn2
chr13	115583362	115584843	1.15292e-08	PROMOTER	Fst
chr7	44885250	44886640	1.15469e-08	DIVERGENT_PROMOTER	Scaf1-Rras
chr11	93771146	93772498	1.15984e-08	INSIDE	Nme2
chr11	3863173	3864990	1.16238e-08	INSIDE	Pes1
chr2	11419524	11420958	1.20919e-08	PROMOTER	Pfkfb3
chr5	31324152	31326701	1.2103e-08	DIVERGENT_PROMOTER	Slc5a6-0610007C21Rik
chr6	13019785	13021810	1.2157e-08	INSIDE	Tmem106b
chr13	51858249	51859699	1.22648e-08	PROMOTER	Gadd45g
chrX	44838833	44840381	1.24208e-08	PROMOTER	Zfp280c
chr5	135292957	135295888	1.24751e-08	INSIDE	Abhd11
chr16	3799987	3801485	1.25562e-08	INSIDE	Nat15
chr13	101115118	101116833	1.25624e-08	PROMOTER	Mccc2
chr1	93289191	93290988	1.2668e-08	PROMOTER	Per2
chr8	87879977	87881886	1.32125e-08	INSIDE	Hook2
chr8	114530396	114531627	1.32955e-08	INSIDE	Zfp1
chr1	172721127	172722625	1.35573e-08	INSIDE	Dusp12
chr16	4337845	4339564	1.40153e-08	PROMOTER	Adcy9
chr17	34505153	34507051	1.41734e-08	PROMOTER	Ehmt2
chr1	93293316	93294787	1.49347e-08	PROMOTER	Per2
chr4	129320988	129322633	1.51278e-08	Unknown	Ptp4a2
chr17	34254708	34256574	1.53235e-08	PROMOTER	Atf6b
chr9	48232284	48233763	1.54921e-08	PROMOTER	Rexo2
chr16	35991122	35992705	1.56932e-08	INSIDE	Ccdc58
chrX	9870813	9872395	1.56932e-08	PROMOTER	Mid1ip1
chr1	161880912	161882377	1.60887e-08	INSIDE	4930523C07Rik
chr2	128634224	128636212	1.61352e-08	INSIDE	Zc3h8
chr17	55958858	55960162	1.63718e-08	PROMOTER	Kdm4b
chr6	6166815	6168362	1.68658e-08	PROMOTER	Slc25a13
chr11	50774256	50775795	1.74942e-08	PROMOTER	Zfp354b
chr8	8688707	8690477	1.75002e-08	INSIDE	Arglu1
chr7	80273716	80275350	1.75463e-08	INSIDE	Furin
chr11	3930687	3932299	1.77903e-08	PROMOTER	Sec14l4
chr6	15135537	15137002	1.7867e-08	INSIDE	Foxp2
chr6	56760386	56761982	1.79676e-08	PROMOTER	Fkbp9
chr5	111010590	111011848	1.83651e-08	PROMOTER	Ep400
chr7	101769621	101771091	1.83817e-08	INSIDE	3200002M19Rik
chr5	24352537	24353976	1.86542e-08	PROMOTER	Rheb
chr10	75336317	75337693	1.93258e-08	PROMOTER	Derl3
chr5	72446763	72448292	1.94106e-08	PROMOTER	Commd8
chr1	13645471	13646657	1.97124e-08	PROMOTER	Lactb2
chr4	53844118	53846600	1.9772e-08	PROMOTER	Tmem38b
chr8	129309856	129311371	1.99333e-08	INSIDE	1810063B05Rik
chr19	42142433	42143594	2.15619e-08	PROMOTER	Pi4k2a
chr19	29166907	29168681	2.18535e-08	INSIDE	Rcl1
chr7	18517779	18519599	2.22378e-08	DIVERGENT_PROMOTER	Cd3eap-Ppp1r13l
chr5	66376919	66378176	2.26687e-08	PROMOTER	Rbm47
chr10	62455589	62457125	2.30669e-08	PROMOTER	Pbld
chr7	138745081	138747705	2.32902e-08	INSIDE	Bnip3
chr1	74438243	74439963	2.33118e-08	PROMOTER	Rqcd1
chr11	72991193	72993188	2.33469e-08	INSIDE	Tmem93
chr6	87803823	87805308	2.34177e-08	INSIDE	Isy1
chr7	119966071	119967231	2.36642e-08	INSIDE	Anks4b
chr14	68539217	68540745	2.36897e-08	INSIDE	Rhobtb2
chr8	123067842	123069103	2.40916e-08	PROMOTER	Fam92b
chr7	48747168	48749523	2.42765e-08	INSIDE	E2f8
chr1	129556536	129557855	2.43811e-08	INSIDE	Acmsd
chr4	138243231	138245216	2.44116e-08	PROMOTER	Tmco4
chr10	66492247	66493871	2.48286e-08	PROMOTER	Reep3
chr7	4665140	4666604	2.48631e-08	PROMOTER	U2af2
chr11	87864735	87865971	2.51496e-08	INSIDE	Sfrs1
chr7	101779042	101780354	2.52853e-08	PROMOTER	2400001E08Rik
chr9	65427450	65429037	2.5325e-08	PROMOTER	Rbpms2
chr4	98520053	98521776	2.57608e-08	PROMOTER	Angptl3
chr17	80035525	80037228	2.58119e-08	INSIDE	Galm
chr17	6808287	6810974	2.60819e-08	INSIDE	Tagap1
chr15	96288997	96290094	2.61363e-08	PROMOTER	Sfrs2ip
chr2	119309469	119310865	2.61366e-08	PROMOTER	Oip5
chr11	59624676	59627926	2.63854e-08	PROMOTER	Flcn
chr7	92749391	92750837	2.65494e-08	PROMOTER	Prcp
chrX	33030773	33032083	2.69698e-08	INSIDE	Pgrmc1
chr8	36843527	36845030	2.82717e-08	PROMOTER	Ppp1r3b
chr12	77173701	77175112	2.83429e-08	INSIDE	Mthfd1
chr16	55899369	55900455	2.89607e-08	PROMOTER	2310061J03Rik
chr15	76523656	76526036	2.89878e-08	INSIDE	Gpt1
chr10	6805142	6807199	2.9413e-08	INSIDE	Iyd
chr15	38245226	38247178	3.01669e-08	PROMOTER	Klf10
chr5	34504219	34505731	3.01956e-08	PROMOTER	Mxd4
chr6	136482287	136484307	3.04172e-08	INSIDE	Atf7ip
chr6	139550405	139552122	3.12893e-08	PROMOTER	Pik3c2g
chr4	116218046	116219456	3.16277e-08	PROMOTER	Tesk2
chr14	45743551	45745139	3.17323e-08	DIVERGENT_PROMOTER	Gmfb-Cgrrf1
chr4	44999121	45000017	3.18402e-08	PROMOTER	Grhpr
chrX	97841928	97843372	3.2234e-08	PROMOTER	Ogt
chr11	120388844	120390870	3.25509e-08	PROMOTER	P4hb
chr5	65614526	65615639	3.28762e-08	PROMOTER	Recc1
chr8	74628650	74629813	3.29984e-08	INSIDE	B3gnt3
chr2	173379515	173380747	3.33867e-08	PROMOTER	Vapb
chr2	38539086	38540343	3.38483e-08	PROMOTER	Nr5a1
chr13	23752688	23754487	3.40809e-08	DIVERGENT_PROMOTER	Hist1h3c-Hist1h2bb
chr17	15084986	15086344	3.45218e-08	PROMOTER	Dll1
chr11	44361088	44362943	3.45487e-08	PROMOTER	Rnf145
chr9	56722558	56723612	3.48165e-08	INSIDE	Snx33
chr1	60287758	60289193	3.55089e-08	INSIDE	Cyp20a1
chr3	73795296	73796766	3.55114e-08	PROMOTER	Bche
chr19	45068684	45071014	3.59831e-08	PROMOTER	Lzts2
chr4	136320490	136321977	3.62108e-08	PROMOTER	Zbtb40
chr11	98556158	98557965	3.63444e-08	PROMOTER	Thra
chr10	74849956	74851482	3.65634e-08	PROMOTER	Upb1
chr3	10066454	10067824	3.69307e-08	Unknown	Myef2?
chr4	137596996	137598296	3.71172e-08	INSIDE	Pink1
chr6	29717572	29719011	3.74577e-08	PROMOTER	Ahcyl2
chr15	58717887	58719186	3.78932e-08	PROMOTER	Rnf139
chr7	45301865	45303313	3.85365e-08	DIVERGENT_PROMOTER	Ruvbl2-Gys1
chr17	56913203	56914513	3.87391e-08	PROMOTER	C3
chr9	70738270	70739673	3.93619e-08	PROMOTER	Lipc
chr3	55201466	55202487	3.97974e-08	INSIDE	Spg20
chr11	103781937	103783524	4.01285e-08	PROMOTER	Arf2
chrX	70522721	70524318	4.03556e-08	PROMOTER	Rpl10
chr2	102870936	102872496	4.0732e-08	INSIDE	Pdhx
chr2	27068237	27069704	4.10201e-08	INSIDE	Sardh
chr7	96825903	96827430	4.13533e-08	PROMOTER	Nars2
chr4	106057267	106059313	4.14475e-08	PROMOTER	Dhcr24
chr11	109293383	109294941	4.15358e-08	PROMOTER	Slc16a6
chr15	82186116	82187637	4.19438e-08	PROMOTER	Ndufa6
chr19	56602465	56603644	4.30034e-08	INSIDE	Nhlrc2
chr7	126719252	126721296	4.31563e-08	INSIDE	Kctd13
chr9	44952437	44953721	4.32462e-08	INSIDE	Tmprss4
chr16	4473170	4475509	4.39775e-08	INSIDE	Tcfap4
chr3	57507889	57508944	4.49349e-08	PROMOTER	Tm4sf4
chr7	25366471	25368709	4.5141e-08	INSIDE	Bckdha
chr11	115902862	115905499	4.5477e-08	PROMOTER	Wbp2
chr2	84527795	84529265	4.56216e-08	DIVERGENT_PROMOTER	Clp1-Ypel4
chr4	59675434	59676754	4.66319e-08	INSIDE	Hsdl2
chr6	87815044	87816390	4.66447e-08	INSIDE	Cnbp
chr8	75424269	75425615	4.70823e-08	INSIDE	Crsp7
chr19	6976589	6978105	4.70944e-08	INSIDE	Trmt112
chr11	101855393	101856980	4.81091e-08	PROMOTER	Cd300lg
chr11	116306123	116307699	4.84148e-08	Unknown	Prpsap1
chr3	83088441	83089978	4.85109e-08	PROMOTER	Fgg
chr16	22806059	22807834	4.85671e-08	PROMOTER	Ahsg
chr10	23540401	23541662	4.95246e-08	INSIDE	Vnn3
chr18	20202087	20203170	4.95286e-08	PROMOTER	Dsc2
chr17	55797244	55798543	5.00082e-08	INSIDE	Tnfaip8l1
chr9	107523876	107525465	5.03319e-08	INSIDE	Slc38a3
chr7	141191119	141192977	5.09854e-08	INSIDE	Eps8l2
chr11	60592786	60594507	5.18401e-08	DIVERGENT_PROMOTER	Top3a-Smcr8
chr9	109689851	109691262	5.21539e-08	INSIDE	Nme6
chr14	29772800	29774129	5.24396e-08	DIVERGENT_PROMOTER	Itih1-Nek4
chr7	80197202	80198839	5.3246e-08	INSIDE	Rccd1
chr8	73067651	73069234	5.40552e-08	PROMOTER	Rfxank
chr14	20620215	20621904	5.41035e-08	INSIDE	Vdac2
chr7	46663003	46664589	5.45107e-08	DIVERGENT_PROMOTER	Hps5-Gtf2h1
chr5	135972834	135974627	5.55142e-08	PROMOTER	Por
chr5	45779692	45781289	5.55537e-08	PROMOTER	Lap3
chr17	32525484	32527564	5.63385e-08	PROMOTER	Zfp871
chr8	67876254	67877401	5.6471e-08	INSIDE	Tmem192
chr9	37237957	37238965	5.6907e-08	PROMOTER	BC024479
chr10	75387742	75389049	5.71705e-08	DIVERGENT_PROMOTER	Gm867-Vpreb3
chr6	72302347	72303524	5.77416e-08	INSIDE	Vamp5
chr19	27285619	27287184	5.89962e-08	INSIDE	Vldlr
chr3	138214291	138215824	5.93602e-08	PROMOTER	Adh1
chr8	13337474	13339124	6.12934e-08	PROMOTER	Tfdp1
chr17	23890566	23891818	6.23178e-08	INSIDE	Amdhd2
chr2	167350548	167351871	6.43273e-08	INSIDE	Tmem189
chr3	57512774	57514255	6.43273e-08	INSIDE	Tm4sf4
chr5	51840001	51841720	6.53057e-08	INSIDE	Ppargc1a
chr19	58509439	58511068	6.55569e-08	PROMOTER	Gfra1
chr2	165573289	165574922	6.58182e-08	INSIDE	Prkcbp1
chr10	33970966	33972398	6.62788e-08	PROMOTER	Tspyl1
chr13	23627618	23629333	6.62916e-08	INSIDE	Hist1h2be
chr15	76550633	76551977	6.65254e-08	PROMOTER	C030006K11Rik
chr19	10672013	10673660	6.79847e-08	INSIDE	Ddb1
chr1	180241330	180242911	6.94516e-08	PROMOTER	Efcab2
chr5	28122004	28123011	7.00853e-08	PROMOTER	Paxip1
chr6	129140873	129142241	7.0267e-08	PROMOTER	Clec2d
chr5	130179700	130181313	7.03641e-08	DIVERGENT_PROMOTER	Chchd2-Scand3
chr15	7082870	7084029	7.13819e-08	PROMOTER	Lifr
chr3	153881456	153883176	7.70323e-08	PROMOTER	Acadm
chr3	157970012	157971829	7.82723e-08	PROMOTER	Sfrs11
chr17	47091615	47093258	7.83492e-08	PROMOTER	Usp49
chr5	97236835	97238182	7.85417e-08	PROMOTER	Bmp2k
chr8	127607853	127609144	7.87494e-08	INSIDE	Arv1
chr3	157469574	157470758	7.97021e-08	INSIDE	Zranb2
chr11	90204702	90208179	8.08713e-08	INSIDE	Hlf
chr12	82401813	82403451	8.37117e-08	INSIDE	Cox16
chr8	13060121	13061421	8.56144e-08	PROMOTER	Proz
chr19	6362775	6364125	8.62611e-08	PROMOTER	Sf1
chr15	27405883	27407400	8.67457e-08	PROMOTER	Ank
chr15	31550871	31552132	8.73007e-08	INSIDE	Fam173b
chr6	134756227	134758014	8.74527e-08	INSIDE	Dusp16
chr2	151985306	151986542	8.86003e-08	INSIDE	Tbc1d20
chr4	139239377	139240950	8.90528e-08	INSIDE	Klhdc7a
chr5	34099182	34100488	8.93139e-08	PROMOTER	Letm1
chr2	126567303	126569018	9.12221e-08	PROMOTER	Trpm7
chr11	3996138	3997695	9.18877e-08	PROMOTER	1700020C11Rik
chr5	139506438	139507949	9.24446e-08	INSIDE	1110007L15Rik
chr2	163239871	163241252	9.3842e-08	INSIDE	Hnf4a
chr9	54534049	54535151	9.44334e-08	PROMOTER	Wdr61
chr11	69869682	69871305	9.5363e-08	PROMOTER	Asgr1
chr19	36801736	36803283	9.59572e-08	PROMOTER	Ppp1r3c
chr7	118494126	118495447	9.73669e-08	INSIDE	Gde1
chr15	34183020	34184258	9.85737e-08	INSIDE	Laptm4b
chr2	119042065	119043204	1.00505e-07	PROMOTER	Chac1
chr6	5247968	5249540	1.01666e-07	PROMOTER	Pon2
chr18	84216523	84217866	1.03274e-07	PROMOTER	Zadh2
chr15	80081467	80082948	1.03353e-07	PROMOTER	Atf4
chr15	36551616	36553098	1.04799e-07	INSIDE	Pabpc1
chr15	76034951	76036552	1.0505e-07	PROMOTER	Plec1
chr10	23476311	23478754	1.07312e-07	PROMOTER	Rps12
chr1	180154420	180155986	1.08159e-07	PROMOTER	Fam36a
chr7	18720361	18721768	1.08936e-07	PROMOTER	Lrrc68
chr5	24086517	24088476	1.10802e-07	PROMOTER	Abcf2
chr3	93638886	93640191	1.11403e-07	PROMOTER	S100a10
chr9	24901981	24903334	1.13193e-07	PROMOTER	Herpud2
chr11	100753732	100755070	1.13212e-07	INSIDE	Stat3
chr6	124770773	124772558	1.13534e-07	PROMOTER	Spsb2
chr1	21230982	21232258	1.15059e-07	INSIDE	Gsta3
chr9	110149838	110151389	1.15309e-07	Unknown	2610002I17Rik
chr10	128223950	128225403	1.15706e-07	DIVERGENT_PROMOTER	Ormdl2-Sarnp
chr10	18533582	18534763	1.16301e-07	PROMOTER	Perp
chr10	27763106	27764293	1.16782e-07	PROMOTER	Ptprk
chr5	31566997	31568531	1.17287e-07	PROMOTER	Ift172
chr13	56559935	56561093	1.19191e-07	PROMOTER	Lect2
chr17	56297190	56299306	1.21585e-07	DIVERGENT_PROMOTER	2410015M20Rik-Rpl36
chr11	101283217	101284457	1.21992e-07	DIVERGENT_PROMOTER	Vat1-Rnd2
chr2	121104604	121105598	1.23246e-07	INSIDE	Catsper2
chr18	77979210	77980820	1.23761e-07	INSIDE	Atp5a1
chr4	128837437	128838834	1.27969e-07	DIVERGENT_PROMOTER	Rbbp4-Zbtb8os
chr7	4234804	4236168	1.28752e-07	INSIDE	Saps1
chr8	87972824	87974220	1.34667e-07	INSIDE	Man2b1
chr6	23082692	23083962	1.35646e-07	PROMOTER	Aass
chr11	78314744	78316280	1.36609e-07	DIVERGENT_PROMOTER	Sarm1-Vtn
chr2	104543078	104544688	1.36654e-07	PROMOTER	Depdc7
chr3	116654194	116655734	1.39223e-07	PROMOTER	Hiat1
chr6	139552358	139553422	1.40935e-07	INSIDE	Pik3c2g
chr7	30297894	30299828	1.41283e-07	INSIDE	Zbtb32
chr11	102844323	102846122	1.42887e-07	INSIDE	Nmt1
chr7	44716555	44717844	1.43411e-07	INSIDE	Tbc1d17
chrX	72127818	72130400	1.44179e-07	PROMOTER	Pls3
chr5	122651768	122653126	1.4571e-07	PROMOTER	Arpc3
chr14	46489913	46491106	1.47481e-07	PROMOTER	D14Ertd436e
chr17	46196204	46197890	1.47511e-07	PROMOTER	Gnmt
chr4	123418584	123420213	1.49188e-07	PROMOTER	Rragc
chr17	84696335	84697957	1.51794e-07	INSIDE	Lrpprc
chr5	137243762	137245047	1.51975e-07	PROMOTER	Fis1
chr3	95673519	95674878	1.52001e-07	PROMOTER	Golph3l
chr5	34039136	34040514	1.52406e-07	INSIDE	Fgfr3
chr17	26783724	26784909	1.52726e-07	PROMOTER	Itpr3
chr7	44365350	44368233	1.54273e-07	PROMOTER	2310044H10Rik
chr3	95941010	95942046	1.54346e-07	PROMOTER	Prpf3
chr6	71199459	71200986	1.55711e-07	DIVERGENT_PROMOTER	Smyd1-Krcc1
chr4	53847201	53848290	1.57101e-07	INSIDE	Tmem38b
chr6	88409478	88411125	1.57806e-07	INSIDE	Eefsec
chr11	7096961	7098602	1.58613e-07	PROMOTER	Igfbp1
chrX	7034274	7035778	1.58643e-07	PROMOTER	Pim2
chr3	97700349	97701190	1.59726e-07	PROMOTER	Chd1l
chr4	146691834	146693193	1.60701e-07	PROMOTER	2810408P10Rik
chr13	43376600	43377470	1.60904e-07	PROMOTER	Sirt5
chr5	104217066	104218330	1.61569e-07	PROMOTER	Hsd17b13
chr8	74295381	74296675	1.66062e-07	PROMOTER	Use1
chr2	172790538	172792313	1.72422e-07	PROMOTER	Pck1
chr12	86169092	86170674	1.7245e-07	DIVERGENT_PROMOTER	Acyp1-Fam164c
chr10	126562832	126564373	1.72848e-07	PROMOTER	B4galnt1
chr17	26666483	26667592	1.73887e-07	INSIDE	Cuta
chr14	56056663	56058581	1.73948e-07	INSIDE	Gjb2
chr3	152146573	152147881	1.74122e-07	INSIDE	Dnajb4
chr11	70824231	70825564	1.74997e-07	INSIDE	Derl2
chr10	122389276	122390471	1.75974e-07	DOWNSTREAM	Mon2
chr8	113913521	113915017	1.7657e-07	INSIDE	Ddx19b
chr7	43539611	43540618	1.77162e-07	PROMOTER	Ctu1
chr10	79980789	79982289	1.79406e-07	PROMOTER	Klf16
chr8	123621524	123622945	1.8071e-07	PROMOTER	Irf8
chr12	72054719	72056163	1.8394e-07	INSIDE	2700049A03Rik
chr17	40256956	40258601	1.86325e-07	PROMOTER	Crisp2
chr9	48735853	48737546	1.8745e-07	PROMOTER	Usp28
chr9	106676008	106677123	1.90274e-07	PROMOTER	Vprbp
chr9	106225520	106227047	1.91733e-07	PROMOTER	Dusp7
chr2	122060498	122061572	1.9462e-07	PROMOTER	Shf
chr2	126960721	126961854	1.94995e-07	PROMOTER	Stard7
chr10	116467518	116468813	1.99415e-07	PROMOTER	Cct2
chr13	40865144	40867395	1.9992e-07	PROMOTER	Gcnt2
chr4	59097296	59098631	2.00817e-07	INSIDE	Dnajc25
chr11	7094062	7095744	2.02734e-07	PROMOTER	Igfbp1
chr7	18858856	18860460	2.03141e-07	PROMOTER	Apoe
chr4	150778913	150780285	2.04277e-07	INSIDE	Dnajc11
chr3	129871056	129872510	2.07701e-07	PROMOTER	Pla2g12a
chr4	149886564	149889757	2.09059e-07	INSIDE	Per3
chr18	74899031	74900195	2.11087e-07	PROMOTER	Acaa2
chr16	23906646	23908168	2.11499e-07	PROMOTER	Bcl6
chr15	89308269	89309426	2.11654e-07	PROMOTER	Arsa
chr3	95987773	95991835	2.14016e-07	INSIDE	Car14
chr4	9569011	9570095	2.156e-07	INSIDE	Asph
chr15	88689156	88690398	2.15646e-07	PROMOTER	Pim3
chr11	97445580	97446957	2.17895e-07	PROMOTER	E130012A19Rik
chr1	36008763	36011364	2.18431e-07	PROMOTER	Hs6st1
chr9	59547793	59549305	2.19057e-07	INSIDE	Senp8
chr9	21512067	21513286	2.19584e-07	PROMOTER	Spbc24
chr9	98105376	98107006	2.20246e-07	INSIDE	Nmnat3
chr7	4261924	4263258	2.25304e-07	PROMOTER	Saps1
chr8	18845435	18847610	2.26758e-07	PROMOTER	Agpat5
chr5	87139846	87141181	2.27475e-07	DIVERGENT_PROMOTER	Cenpc1-Stap1
chr7	25104226	25106067	2.27856e-07	PROMOTER	Lipe
chr1	182031359	182033562	2.32457e-07	PROMOTER	Cabc1
chr11	102931513	102933004	2.32913e-07	PROMOTER	Hexim1
chr16	38351487	38353022	2.34074e-07	INSIDE	Pla1a
chr6	90565452	90566894	2.35604e-07	PROMOTER	Aldh1l1
chr17	34470225	34471617	2.35687e-07	INSIDE	C2
chr13	23875803	23877206	2.36488e-07	PROMOTER	Slc17a1
chr18	61524938	61526827	2.42393e-07	INSIDE	Ppargc1b
chr4	49541021	49542735	2.43698e-07	INSIDE	Mrpl50
chr9	21160196	21161103	2.44491e-07	PROMOTER	Qtrt1
chr1	182853020	182854022	2.47503e-07	INSIDE	Ephx1
chr7	3307085	3308583	2.49525e-07	INSIDE	Rps9
chr13	120526594	120528896	2.56054e-07	INSIDE	Nnt
chr8	129856837	129858072	2.61187e-07	PROMOTER	Rbm34
chr17	24574595	24575885	2.61994e-07	DOWNSTREAM	Fahd1
chr2	112062374	112063739	2.65176e-07	INSIDE	Nop10
chrX	7231193	7232622	2.65511e-07	PROMOTER	Suv39h1
chr9	107146865	107148585	2.66113e-07	INSIDE	Mapkapk3
chr9	64609528	64610841	2.67433e-07	INSIDE	Dennd4a
chr4	116124141	116126439	2.68509e-07	INSIDE	Nasp
chr3	90594021	90595274	2.6898e-07	INSIDE	2500003M10Rik
chr7	127685195	127687322	2.77307e-07	INSIDE	Vkorc1
chr11	77710051	77711481	2.77836e-07	PROMOTER	Pipox
chr4	133768323	133769554	2.80745e-07	PROMOTER	Paqr7
chr10	125367322	125369519	2.80764e-07	PROMOTER	Lrig3
chr9	63819736	63821617	2.813e-07	PROMOTER	Smad6
chr5	24607823	24609222	2.83551e-07	INSIDE	Prkag2
chr4	105960728	105962864	2.83709e-07	INSIDE	Pcsk9
chr6	121264767	121267095	2.85148e-07	PROMOTER	Slc6a13
chr3	83108194	83109631	2.87779e-07	PROMOTER	Fga
chr14	32276110	32277649	2.88066e-07	PROMOTER	Mapk8
chr4	41463510	41465010	2.8865e-07	PROMOTER	Ubap2
chr16	17364391	17365951	2.92491e-07	PROMOTER	Crkl
chr4	11893617	11894608	2.92941e-07	PROMOTER	Pdp1
chr1	129601474	129603595	2.95536e-07	INSIDE	Ccnt2
chr11	54280654	54281894	3.02754e-07	PROMOTER	Fnip1
chr18	33589003	33590637	3.04475e-07	PROMOTER	D0H4S114
chr6	135165675	135166566	3.05183e-07	INSIDE	8430419L09Rik
chr10	87937070	87938480	3.0577e-07	PROMOTER	Chpt1
chr8	124829100	124830533	3.07438e-07	INSIDE	Car5a
chr17	55709421	55710825	3.25638e-07	INSIDE	Plin5
chr12	109297239	109299462	3.33895e-07	PROMOTER	AI132487
chr1	167600738	167603081	3.36051e-07	INSIDE	Creg1
chr4	125931707	125932951	3.45187e-07	PROMOTER	Eif2c3
chr13	23540668	23543585	3.4532e-07	PROMOTER	Hist1h3g
chrX	34698263	34699688	3.4921e-07	INSIDE	Lamp2
chr17	25560348	25562341	3.51341e-07	PROMOTER	Stub1
chr13	92214884	92216201	3.51641e-07	PROMOTER	Acot12
chr10	77303970	77305654	3.52196e-07	INSIDE	Lrrc3
chr6	113041434	113042654	3.55065e-07	PROMOTER	Setd5
chr18	32979932	32981450	3.56566e-07	INSIDE	Wdr36
chr18	11049980	11051542	3.56756e-07	PROMOTER	Gata6
chr9	100355489	100357047	3.6422e-07	PROMOTER	Nck1
chr8	88445041	88446838	3.66322e-07	PROMOTER	Dnaja2
chr19	5912212	5914004	3.68175e-07	PROMOTER	Dpf2
chr13	43182322	43183146	3.69276e-07	PROMOTER	Tbc1d7
chr5	134468765	134470134	3.69556e-07	INSIDE	Gtf2ird2
chr7	46714292	46716264	3.78153e-07	INSIDE	Ldha
chr8	75499659	75500853	3.79723e-07	DIVERGENT_PROMOTER	9130011J15Rik-Nwd1
chr5	31573086	31575331	3.80024e-07	DIVERGENT_PROMOTER	Fndc4-Gckr
chr5	147103635	147104899	3.81516e-07	INSIDE	Usp12
chr10	74956077	74957791	3.81863e-07	INSIDE	1110038D17Rik
chr8	23942487	23943720	3.82291e-07	PROMOTER	AI316807
chr4	45429675	45431032	3.87123e-07	PROMOTER	Mcart1
chr10	6372207	6373809	4.02749e-07	INSIDE	Mthfd1l
chr7	83509726	83510859	4.03727e-07	INSIDE	Stard5
chr19	32777983	32779476	4.05433e-07	PROMOTER	Atad1
chr7	142342428	142343887	4.0646e-07	INSIDE	Mrpl23
chr3	83137392	83139136	4.06785e-07	DIVERGENT_PROMOTER	Fgb-Plrg1
chr2	71674354	71675974	4.07468e-07	INSIDE	Pdk1
chr13	115938974	115940540	4.13537e-07	INSIDE	Mocs2
chr11	60232489	60233732	4.20932e-07	DIVERGENT_PROMOTER	Atpaf2-4933439F18Rik
chr15	78889927	78891192	4.22473e-07	PROMOTER	Ankrd54
chr7	25464488	25465823	4.24393e-07	PROMOTER	Hnrpul1
chr2	130926324	130927551	4.28633e-07	INSIDE	Mavs
chr15	81682892	81684374	4.32701e-07	INSIDE	Tob2
chr2	19471103	19472885	4.3857e-07	PROMOTER	4921504E06Rik
chr13	76484226	76485512	4.46863e-07	PROMOTER	Rfesd
chr14	27842688	27843918	4.47547e-07	PROMOTER	Lrtm1
chr9	21473939	21475439	4.47823e-07	INSIDE	Ldlr
chr11	61192900	61195132	4.48969e-07	PROMOTER	Slc47a1
chr13	31564841	31566003	4.52443e-07	PROMOTER	Foxq1
chr8	24270636	24272169	4.53311e-07	DIVERGENT_PROMOTER	Ap3m2-1700041G16Rik
chr5	116682355	116685517	4.55456e-07	PROMOTER	Hspb8
chr8	74498901	74500130	4.68128e-07	INSIDE	Slc27a1
chr3	96642965	96644223	4.77367e-07	PROMOTER	Txnip
chr4	106804708	106805743	4.79643e-07	INSIDE	Dio1
chr1	123157465	123159582	4.83775e-07	PROMOTER	Insig2
chr5	93674031	93675467	4.88057e-07	PROMOTER	Stbd1
chr10	66490967	66492024	4.91868e-07	INSIDE	Reep3
chr2	34626486	34627596	4.93127e-07	PROMOTER	Rabepk
chr7	97292341	97293919	5.0077e-07	PROMOTER	Thrsp
chr5	135269950	135271403	5.07765e-07	PROMOTER	Cldn3
chr3	121254690	121256090	5.10565e-07	PROMOTER	Tmem56
chr11	83668044	83669433	5.12339e-07	INSIDE	Hnf1b
chr6	29417377	29418849	5.14229e-07	INSIDE	Atp6v1f
chr6	55104684	55106060	5.18822e-07	PROMOTER	Inmt
chr7	28690207	28692074	5.20066e-07	DIVERGENT_PROMOTER	Eif3k-Map4k1
chr7	100981524	100982742	5.28881e-07	PROMOTER	Fchsd2
chr11	114666756	114668521	5.29712e-07	PROMOTER	Gprc5c
chr11	32104866	32106189	5.37961e-07	DIVERGENT_PROMOTER	Il9r-Snrnp25
chrX	82029627	82031126	5.39342e-07	PROMOTER	Gyk
chr10	5912914	5915210	5.40671e-07	INSIDE	1700052N19Rik
chr1	121900373	121902083	5.41805e-07	INSIDE	Tmem37
chr14	19267803	19269669	5.44573e-07	PROMOTER	Anxa7
chr8	77929500	77930796	5.45064e-07	INSIDE	Tom1
chr4	49652389	49653792	5.51766e-07	PROMOTER	Rnf20
chr11	87862978	87864497	5.56332e-07	PROMOTER	Sfrs1
chr7	138751487	138752951	5.64901e-07	PROMOTER	Bnip3
chr19	25028192	25029702	5.67529e-07	PROMOTER	Cbwd1
chr17	74432369	74433904	5.70495e-07	PROMOTER	Birc6
chr15	77669297	77670830	5.74157e-07	PROMOTER	Myh9
chr17	36443345	36445569	6.02352e-07	PROMOTER	Trim26
chr17	25595137	25597305	6.04926e-07	INSIDE	9530058B02Rik
chr7	34824962	34827491	6.09004e-07	PROMOTER	Cebpa
chr4	115336610	115337869	6.11167e-07	PROMOTER	Mknk1
chr8	73705524	73706750	6.12223e-07	PROMOTER	Pik3r2
chr18	35723804	35725163	6.16025e-07	PROMOTER	Paip2
chr12	71149979	71151649	6.16405e-07	PROMOTER	Pygl
chr13	51656951	51658474	6.16572e-07	PROMOTER	Cks2
chr14	30659610	30661237	6.17878e-07	PROMOTER	Ankrd28
chr17	53310512	53312235	6.25875e-07	PROMOTER	Sult1c2
chr15	76402931	76404705	6.35611e-07	PROMOTER	Adck5
chr7	80408055	80409357	6.37206e-07	PROMOTER	Blm
chr4	138240971	138242141	6.48641e-07	PROMOTER	Rnf186
chr7	23820521	23821744	6.50035e-07	PROMOTER	Zfp112
chr11	77994685	77996083	6.53076e-07	INSIDE	Tlcd1
chr15	102452919	102454291	6.63575e-07	PROMOTER	Atf7
chr2	164460615	164461705	6.64301e-07	PROMOTER	Ube2c
chr14	45753344	45754796	6.6679e-07	DIVERGENT_PROMOTER	Gm10101-Cgrrf1
chr14	58154253	58155619	6.76291e-07	PROMOTER	Rcbtb1
chr15	78630367	78631483	6.78943e-07	PROMOTER	Card10
chr8	74465694	74467365	6.81666e-07	DIVERGENT_PROMOTER	Bst2-Fam125a
chr16	11046135	11047338	6.86051e-07	INSIDE	Txndc11
chr12	33539804	33541100	6.87498e-07	INSIDE	Sypl
chr9	66309844	66311450	6.90902e-07	INSIDE	Fbxl22
chr8	47968671	47969996	6.91607e-07	PROMOTER	Acsl1
chr10	44755651	44757132	7.08709e-07	INSIDE	Prep
chr10	127178710	127179598	7.13321e-07	PROMOTER	Rdh9
chr11	88679183	88680521	7.16618e-07	INSIDE	Akap1
chr6	71369763	71371336	7.18491e-07	PROMOTER	Rmnd5a
chr9	21260410	21261518	7.25234e-07	PROMOTER	Tmed1
chr5	139713886	139714735	7.33516e-07	PROMOTER	3110082I17Rik
chr11	59852493	59853967	7.48898e-07	PROMOTER	Pemt
chr8	97068811	97070103	7.52555e-07	INSIDE	Mt1
chr11	101477678	101478564	7.52834e-07	PROMOTER	Arl4d
chr10	66943865	66945377	7.54209e-07	PROMOTER	Ado
chr4	117412678	117414089	7.63212e-07	PROMOTER	Ipo13
chr7	90317010	90318394	7.67987e-07	PROMOTER	Crebzf
chr14	54835605	54837247	7.69396e-07	INSIDE	Cbln3
chr12	108626939	108628168	7.70415e-07	DIVERGENT_PROMOTER	Setd3-Ccnk
chr16	20629375	20632535	7.88052e-07	INSIDE	Polr2h
chr1	135073094	135074416	7.90136e-07	PROMOTER	Plekha6
chr12	4865528	4867561	7.95224e-07	INSIDE	BC068281
chr1	43880195	43881323	7.95859e-07	INSIDE	Tpp2
chr6	128549197	128550673	8.2691e-07	PROMOTER	BC048546
chr18	36804386	36806232	8.276e-07	INSIDE	Apbb3
chr15	83995664	83997362	8.36089e-07	INSIDE	Pnpla3
chr11	118064523	118066029	8.38327e-07	PROMOTER	Pscd1
chr2	167381209	167382377	8.41432e-07	PROMOTER	A530013C23Rik
chr5	5564683	5565942	8.41774e-07	INSIDE	Gtpbp10
chr2	150439676	150441125	8.49163e-07	PROMOTER	Entpd6
chr11	51937458	51939085	8.508e-07	PROMOTER	Ppp2ca
chr11	77308287	77309726	8.50998e-07	DIVERGENT_PROMOTER	Ankrd13b-Git1
chr6	126904465	126906302	8.54974e-07	DIVERGENT_PROMOTER	Rad51ap1-D6Wsu163e
chr17	45036462	45038390	8.59826e-07	PROMOTER	Hsp90ab1
chr4	134125110	134126565	8.63048e-07	PROMOTER	Tmem57
chr1	138775454	138776728	8.74361e-07	INSIDE	Nr5a2
chr10	77305800	77307159	8.78e-07	PROMOTER	Lrrc3
chr7	141298203	141299497	8.98342e-07	DIVERGENT_PROMOTER	Lrdd-Rplp2
chr13	99362652	99364107	9.00032e-07	INSIDE	Utp15
chr19	21719544	21720726	9.10261e-07	INSIDE	1110059E24Rik
chr4	128495160	128497053	9.10423e-07	INSIDE	Ak2
chr6	90297863	90298872	9.13364e-07	PROMOTER	Uroc1
chr2	30087197	30088658	9.15382e-07	PROMOTER	Phyhd1
chr12	105409328	105410718	9.1702e-07	INSIDE	4831426I19Rik
chr6	124719614	124720669	9.17852e-07	INSIDE	Atn1
chr11	87551522	87552917	9.18088e-07	PROMOTER	Rnf43
chr5	151222943	151223838	9.30259e-07	INSIDE	Kl
chr9	65682663	65683951	9.34671e-07	PROMOTER	2810417H13Rik
chr8	47473633	47475083	9.35521e-07	DIVERGENT_PROMOTER	1700029J07Rik-1810047C23Rik
chr9	61712016	61713600	9.44553e-07	PROMOTER	Rplp1
chr11	51531646	51533189	9.45675e-07	PROMOTER	0610009B22Rik
chr15	38464062	38464986	9.68446e-07	PROMOTER	Azin1
chr19	10701525	10703012	9.95245e-07	DOWNSTREAM	Vwce
chr10	41962398	41963578	9.99074e-07	INSIDE	Foxo3a
chr17	46191241	46192973	1.00031e-06	INSIDE	Gnmt
chr17	56442478	56443772	1.01738e-06	DIVERGENT_PROMOTER	Nrtn-Dus3l
chr5	110347655	110349237	1.02438e-06	PROMOTER	Gtpbp6
chr1	187156586	187158234	1.04942e-06	INSIDE	Slc30a10
chr3	34212000	34213282	1.05079e-06	INSIDE	Fxr1
chr8	110324083	110325897	1.06014e-06	PROMOTER	Wwp2
chr2	34925174	34926551	1.06376e-06	PROMOTER	AI182371
chr16	31997159	31998700	1.06424e-06	INSIDE	Pak2
chr16	97689649	97690659	1.06749e-06	PROMOTER	Mx2
chr1	174533815	174535161	1.07075e-06	PROMOTER	Crp
chr4	35343752	35345335	1.07763e-06	INSIDE	Mobkl2b
chr13	113781066	113782382	1.08389e-06	DIVERGENT_PROMOTER	Ddx4-Slc38a9
chr15	84021159	84022160	1.0868e-06	INSIDE	Samm50
chr4	154205053	154206691	1.09309e-06	PROMOTER	Prkcz
chr8	120586031	120588524	1.12655e-06	INSIDE	Hsd17b2
chr6	70773475	70774685	1.1285e-06	PROMOTER	Eif2ak3
chr17	14723657	14724780	1.1345e-06	PROMOTER	Tcte3
chr4	118919974	118921831	1.14262e-06	DIVERGENT_PROMOTER	Ppcs-Zmynd12
chr12	113589294	113590815	1.144e-06	INSIDE	Crip2
chr1	20804854	20806148	1.16173e-06	PROMOTER	Mcm3
chr18	42636770	42637963	1.16685e-06	PROMOTER	Tcerg1
chr15	81556143	81557496	1.16821e-06	INSIDE	Rangap1
chr1	137098684	137100336	1.17579e-06	INSIDE	Rnpep
chr13	54599064	54600551	1.18636e-06	DIVERGENT_PROMOTER	Nop16-Higd2a
chr2	70447981	70449344	1.18651e-06	Unknown	Gorasp2
chr9	106305148	106306978	1.1924e-06	INSIDE	Abhd14a
chr1	60041398	60042865	1.21959e-06	INSIDE	Wdr12
chr1	133964973	133967176	1.23375e-06	INSIDE	Pctk3
chr17	87192733	87194230	1.23952e-06	INSIDE	Ttc7
chr3	152128889	152130012	1.24078e-06	INSIDE	Dnajb4
chr11	119170956	119173058	1.24697e-06	INSIDE	Slc26a11
chr4	118792419	118793758	1.24929e-06	PROMOTER	Ybx1
chr7	26875233	26876669	1.26453e-06	PROMOTER	Egln2
chr5	74476073	74477425	1.27214e-06	PROMOTER	Rasl11b
chr15	85532841	85534238	1.27896e-06	Unknown	mmu-let-7c-2
chr1	36011739	36013060	1.27969e-06	PROMOTER	Hs6st1
chr7	120633336	120634832	1.29984e-06	INSIDE	Eef2k
chr8	67777441	67778759	1.30413e-06	INSIDE	Klhl2
chr15	74531157	74532497	1.33758e-06	INSIDE	Jrk
chr4	140894716	140896563	1.34488e-06	INSIDE	Slc25a34
chr15	98858203	98859329	1.36566e-06	INSIDE	Tuba6
chr10	127485193	127486838	1.37174e-06	PROMOTER	Atp5b
chr9	110089387	110090514	1.37426e-06	PROMOTER	Cspg5
chr13	49199815	49201299	1.39794e-06	INSIDE	Ninj1
chrX	155480935	155482494	1.41229e-06	INSIDE	Pdha1
chr3	153879986	153881755	1.41316e-06	INSIDE	Acadm
chr14	68236659	68238176	1.42138e-06	INSIDE	Slc25a37
chr19	11016008	11017066	1.43038e-06	PROMOTER	Ccdc86
chr8	109780716	109782409	1.43295e-06	INSIDE	Chtf8
chr11	101800210	101801769	1.4378e-06	PROMOTER	Dusp3
chr6	38053760	38055218	1.44634e-06	PROMOTER	Atp6v0a4
chr17	56620396	56621656	1.44731e-06	PROMOTER	Mllt1
chr7	5966250	5967696	1.44948e-06	PROMOTER	Zfp78
chr5	65618840	65620402	1.45371e-06	DIVERGENT_PROMOTER	Recc1-Klb
chr9	119171007	119172606	1.45684e-06	Unknown	Oxsr1
chr7	18466703	18468310	1.46816e-06	INSIDE	Fosb
chr7	105476623	105478221	1.47263e-06	PROMOTER	Hpxn
chr7	100885146	100886984	1.47415e-06	INSIDE	P2ry2
chr11	93701344	93703398	1.48279e-06	PROMOTER	Utp18
chr11	100755451	100756729	1.48897e-06	PROMOTER	Stat3
chr6	67195698	67197137	1.49115e-06	PROMOTER	Serbp1
chr1	155093484	155094941	1.49164e-06	INSIDE	Lamc1
chr2	160562039	160563743	1.49213e-06	INSIDE	Zhx3
chr11	74646003	74647575	1.52566e-06	PROMOTER	Mnt
chr7	30437456	30438985	1.5376e-06	INSIDE	Tmem147
chr10	80578997	80580229	1.54344e-06	DIVERGENT_PROMOTER	Pias4-Eef2
chr14	44273342	44274709	1.54569e-06	INSIDE	Styx
chr17	31111837	31113116	1.54965e-06	PROMOTER	Pde9a
chr8	75421551	75422738	1.55378e-06	PROMOTER	Slc35e1
chr11	68941454	68942898	1.59111e-06	PROMOTER	Aloxe3
chr13	21793573	21795239	1.5956e-06	PROMOTER	Hist1h3i
chr8	73768411	73769831	1.60027e-06	PROMOTER	Arrdc2
chr3	101050640	101051924	1.60466e-06	PROMOTER	Trim45
chr2	13461037	13462621	1.61468e-06	INSIDE	Trdmt1
chr14	44309267	44310541	1.61759e-06	INSIDE	Gnpnat1
chr5	135433317	135434620	1.62286e-06	PROMOTER	Tbl2
chr14	19461925	19463211	1.6266e-06	DIVERGENT_PROMOTER	Synpo2l-Sec24c
chr11	4088744	4089555	1.66485e-06	INSIDE	Tbc1d10a
chr16	91616047	91617732	1.68441e-06	INSIDE	Cryzl1
chr14	69177595	69178953	1.68477e-06	INSIDE	Polr3d
chr5	37276939	37278329	1.68595e-06	PROMOTER	Wfs1
chr13	23716751	23718634	1.7128e-06	INSIDE	Hfe
chr5	100740913	100741928	1.71829e-06	PROMOTER	Lin54
chr8	114826274	114827692	1.7191e-06	DIVERGENT_PROMOTER	4932417I16Rik-Gabarapl2
chrX	104018374	104019634	1.72089e-06	PROMOTER	2610002M06Rik
chr9	71568336	71570296	1.72254e-06	INSIDE	Cgnl1
chr10	61996539	61998113	1.75926e-06	INSIDE	Ddx21
chr14	6964537	6965718	1.7809e-06	PROMOTER	Pdhb
chr16	87343509	87344580	1.78261e-06	PROMOTER	Usp16
chr11	60729606	60731059	1.78287e-06	PROMOTER	Gm16515
chr7	141073088	141074294	1.79312e-06	DOWNSTREAM	Rassf7
chr2	172662173	172663819	1.79543e-06	PROMOTER	Rbm38
chr6	125129224	125130650	1.7972e-06	INSIDE	Gapdh
chr2	157257246	157258607	1.80121e-06	PROMOTER	Blcap
chr15	81686354	81687798	1.82767e-06	PROMOTER	Tob2
chr5	149361095	149362541	1.84251e-06	INSIDE	Hmgb1
chr11	51599654	51601886	1.86389e-06	DIVERGENT_PROMOTER	Sec24a-Sar1b
chr19	20666837	20668025	1.86594e-06	PROMOTER	Aldh1a1
chr5	146528040	146529261	1.86672e-06	DIVERGENT_PROMOTER	Rnf6-Cdk8
chr7	64270591	64272229	1.87245e-06	DIVERGENT_PROMOTER	Mphosph10-Mcee
chr4	133272623	133273947	1.87894e-06	PROMOTER	Dhdds
chr8	23946347	23947656	1.88152e-06	PROMOTER	AI316807
chr4	62643179	62644442	1.88272e-06	PROMOTER	Ambp
chr7	26872694	26874220	1.89072e-06	INSIDE	Egln2
chr14	62077514	62078983	1.89282e-06	INSIDE	Ctsb
chr1	45867446	45868870	1.94219e-06	INSIDE	Slc40a1
chr8	3392268	3393900	1.94533e-06	PROMOTER	Arhgef18
chr19	46552436	46553819	1.95753e-06	PROMOTER	Trim8
chr6	21801686	21803314	2.01381e-06	PROMOTER	Tspan12
chr11	94025829	94027391	2.01787e-06	PROMOTER	Tob1
chr7	126653100	126654416	2.01847e-06	INSIDE	Hirip3
chr11	95890998	95892687	2.05626e-06	PROMOTER	Atp5g1
chr3	96282983	96284159	2.06963e-06	PROMOTER	Bola1
chr3	151775220	151776757	2.07921e-06	PROMOTER	Ptgfr
chr5	91977689	91978996	2.08395e-06	PROMOTER	Cxcl2
chr19	10049843	10052549	2.104e-06	INSIDE	Fth1
chr5	107528403	107529606	2.10603e-06	INSIDE	Tgfbr3
chr7	130308908	130310584	2.10904e-06	INSIDE	Ate1
chr12	102870271	102871424	2.18083e-06	INSIDE	Golga5
chr6	114884573	114885897	2.18514e-06	INSIDE	Vgll4
chr4	61893681	61895136	2.21722e-06	INSIDE	Cdc26
chr6	91645026	91646357	2.22853e-06	PROMOTER	Slc6a6
chr6	87774902	87777164	2.2438e-06	PROMOTER	Rab43
chr15	79160342	79161330	2.25817e-06	PROMOTER	Pla2g6
chr12	112261046	112263990	2.26399e-06	INSIDE	Zfyve21
chr16	43808328	43809692	2.28353e-06	INSIDE	Qtrtd1
chr3	97243460	97245954	2.28997e-06	INSIDE	Acp6
chr18	73829161	73830711	2.29066e-06	PROMOTER	Smad4
chr8	42616688	42618292	2.30161e-06	INSIDE	Mtus1
chr3	62593046	62594216	2.31343e-06	INSIDE	Dhx36
chr15	81225850	81228226	2.31683e-06	DIVERGENT_PROMOTER	St13-Xpnpep3
chr4	137705996	137707452	2.3243e-06	PROMOTER	Mul1
chr1	182686948	182688648	2.33377e-06	INSIDE	BC031781
chr4	104263381	104265341	2.34165e-06	INSIDE	C8b
chr4	147446167	147447803	2.37766e-06	INSIDE	Masp2
chr15	89258667	89259779	2.38175e-06	PROMOTER	Chkb
chr6	125277510	125278956	2.38631e-06	INSIDE	Ltbr
chr8	97490318	97491631	2.39074e-06	DIVERGENT_PROMOTER	Fam192a-Rspry1
chr3	108571659	108573432	2.39213e-06	INSIDE	Sars
chr2	180850278	180851129	2.39381e-06	PROMOTER	Ythdf1
chr14	69086214	69087478	2.40858e-06	PROMOTER	Slc39a14
chr9	25231525	25232712	2.4226e-06	INSIDE	Eepd1
chr7	140685908	140687474	2.42505e-06	PROMOTER	1190003J15Rik
chr8	128619544	128621645	2.46061e-06	INSIDE	2310079N02Rik
chr16	20448416	20449555	2.46392e-06	PROMOTER	Ap2m1
chr11	109909303	109912275	2.46652e-06	PROMOTER	Abca8a
chr3	93554471	93556026	2.50344e-06	INSIDE	Tchhl1
chr1	133102154	133103489	2.51879e-06	INSIDE	Ikbke
chr7	118376903	118378026	2.54498e-06	PROMOTER	Tmc7
chr5	143665482	143667298	2.56216e-06	PROMOTER	9530056K15Rik
chr6	72544077	72545655	2.57393e-06	INSIDE	Tgoln2
chr4	131321616	131322530	2.58268e-06	INSIDE	Epb4.1
chr11	100671211	100672362	2.58393e-06	PROMOTER	Stat5a
chr9	114538430	114539651	2.60976e-06	INSIDE	Dync1li1
chr11	101545269	101546467	2.65105e-06	PROMOTER	Dhx8
chr4	99426107	99428820	2.66875e-06	PROMOTER	Pgm2
chr1	137829725	137830995	2.69152e-06	PROMOTER	Tmem9
chr9	121568228	121569765	2.69937e-06	INSIDE	Nktr
chr11	69908126	69909406	2.72469e-06	PROMOTER	Asgr2
chr17	46965347	46966244	2.72719e-06	PROMOTER	Taf8
chr1	95632012	95633130	2.73122e-06	DIVERGENT_PROMOTER	Dtymk-Ing5
chr15	101754882	101756623	2.80494e-06	PROMOTER	Krt4
chr10	128361191	128362575	2.84008e-06	INSIDE	Mettl7b
chr11	60625191	60628077	2.8598e-06	INSIDE	Shmt1
chr7	126168236	126169478	2.8739e-06	PROMOTER	Spns1
chr11	6315971	6316965	2.92113e-06	INSIDE	Ppia
chrX	102214310	102215557	2.93567e-06	DIVERGENT_PROMOTER	Magt1-Cox7b
chr5	94281577	94282767	2.94455e-06	PROMOTER	Ccni
chr8	87924320	87926021	2.96843e-06	PROMOTER	Tnpo2
chr12	99797403	99798925	2.97267e-06	INSIDE	Ches1
chr11	94469653	94470876	3.04395e-06	INSIDE	Mrpl27
chr11	85168205	85169894	3.08656e-06	PROMOTER	Bcas3
chr8	56028284	56029715	3.09126e-06	Unknown	Spcs3
chr3	65617255	65618445	3.09669e-06	PROMOTER	4931440P22Rik
chr8	98776418	98778149	3.11086e-06	INSIDE	Got2
chr6	142709443	142710455	3.18432e-06	PROMOTER	Cmas
chr18	38375959	38377258	3.18618e-06	INSIDE	0610009O20Rik
chr7	45325244	45326314	3.20444e-06	DOWNSTREAM	Ftl1
chr19	43727778	43729063	3.21226e-06	PROMOTER	Slc25a28
chr12	108781025	108782291	3.21545e-06	PROMOTER	Cyp46a1
chr5	94341999	94343130	3.22555e-06	INSIDE	Ccng2
chr10	80786950	80788390	3.22859e-06	INSIDE	Dohh
chr13	9222057	9223187	3.25641e-06	Unknown	Dip2c
chr1	84163668	84165462	3.3338e-06	PROMOTER	5033414K04Rik
chr9	45992069	45993613	3.33494e-06	INSIDE	Apoa4
chr9	59337066	59338390	3.33622e-06	PROMOTER	Hexa
chr8	108830973	108832200	3.35321e-06	INSIDE	Lcat
chr1	46797984	46799433	3.39179e-06	PROMOTER	Slc39a10
chr8	112875423	112876664	3.39379e-06	PROMOTER	Tat
chr5	121925136	121926316	3.403e-06	INSIDE	Brap
chr10	100018424	100019816	3.45361e-06	PROMOTER	4930430F08Rik
chr17	31023533	31025138	3.45557e-06	INSIDE	Slc37a1
chr17	56960217	56962234	3.50327e-06	PROMOTER	Vav1
chr11	100135033	100137687	3.5053e-06	PROMOTER	Eif1
chr3	82060274	82062334	3.52966e-06	PROMOTER	Tdo2
chr4	129809696	129810981	3.54571e-06	PROMOTER	Fabp3
chr2	72276692	72278191	3.63005e-06	INSIDE	Cdca7
chr8	73651980	73653519	3.63293e-06	PROMOTER	Pde4c
chr10	79840838	79842141	3.65163e-06	PROMOTER	Tcfe2a
chr14	30470041	30471525	3.65441e-06	INSIDE	Btd
chr13	102796142	102797474	3.65465e-06	PROMOTER	Pik3r1
chr6	113446100	113447455	3.67373e-06	INSIDE	Il17rc
chr16	21923487	21925034	3.67764e-06	PROMOTER	Senp2
chr1	187063082	187064352	3.68221e-06	PROMOTER	Eprs
chr4	116493295	116494606	3.70789e-06	INSIDE	Hectd3
chr7	140731789	140732810	3.75174e-06	INSIDE	Sirt3
chr4	135411354	135413113	3.76866e-06	PROMOTER	Id3
chr19	10948271	10949701	3.8042e-06	INSIDE	Tmem109
chr19	23209111	23211043	3.87523e-06	INSIDE	Klf9
chr11	94857236	94858549	3.89426e-06	PROMOTER	Pdk2
chr3	122266475	122267678	3.99151e-06	INSIDE	Dnttip2
chr11	106092063	106093458	4.00624e-06	INSIDE	Tcam1
chr5	92478012	92479423	4.0273e-06	PROMOTER	Btc
chr15	5132387	5133575	4.04175e-06	INSIDE	Ttc33
chr11	120164646	120166097	4.10524e-06	PROMOTER	Actg1
chr5	146534519	146535825	4.11306e-06	DIVERGENT_PROMOTER	Rnf6-Cdk8
chr12	3234928	3236819	4.11965e-06	INSIDE	1700012B15Rik
chr3	36191430	36192911	4.12768e-06	PROMOTER	Mccc1
chr4	15885081	15886425	4.17232e-06	INSIDE	Nbn
chr8	98031522	98032719	4.19477e-06	PROMOTER	Kifc3
chr4	99594572	99595822	4.20825e-06	INSIDE	Ror1
chr11	102005112	102006343	4.22706e-06	DIVERGENT_PROMOTER	Lsm12-G6pc3
chr12	32964937	32966097	4.27537e-06	Unknown	2010109K11Rik
chr8	73540665	73541540	4.31687e-06	DIVERGENT_PROMOTER	Ssbp4-Lrrc25
chr10	116779348	116780804	4.34082e-06	INSIDE	Cpsf6
chr19	4496462	4498160	4.35403e-06	INSIDE	2010003K11Rik
chr6	83291044	83292478	4.3583e-06	DIVERGENT_PROMOTER	Mthfd2-Mobk1b
chr5	143445614	143446836	4.43124e-06	DIVERGENT_PROMOTER	Rbak-4933411G11Rik
chr11	107005016	107006194	4.44547e-06	PROMOTER	Nol11
chr17	55923624	55925038	4.48478e-06	INSIDE	M6prbp1
chr11	74710687	74711779	4.49219e-06	INSIDE	Sgsm2
chr11	4968083	4969409	4.53383e-06	PROMOTER	Gas2l1
chr16	4598617	4599914	4.5392e-06	DIVERGENT_PROMOTER	Coro7-Dnaja3
chr11	100361194	100362576	4.55555e-06	PROMOTER	Ttc25
chr7	35295892	35297405	4.56635e-06	INSIDE	Ankrd27
chr13	4058131	4059759	4.58499e-06	INSIDE	Akr1c14
chr9	99052020	99053146	4.61586e-06	PROMOTER	Cep70
chr15	76206529	76207581	4.63729e-06	PROMOTER	Tssk5
chrX	102229284	102230599	4.66448e-06	PROMOTER	Atp7a
chr10	93464430	93465928	4.69442e-06	INSIDE	Vezt
chr17	15203036	15204232	4.70263e-06	DIVERGENT_PROMOTER	Psmb1-Tbp
chr14	63393807	63395179	4.73814e-06	INSIDE	Msra
chr4	32935730	32936729	4.78549e-06	DIVERGENT_PROMOTER	Gja10-Casp8ap2
chr14	25412616	25414200	4.7878e-06	INSIDE	Fam116a
chr11	58760752	58762092	4.84296e-06	PROMOTER	Hist3h2ba
chr4	133458613	133459901	4.86118e-06	PROMOTER	Ccdc21
chr15	81954433	81955672	4.87974e-06	PROMOTER	Ccdc134
chr1	136177016	136178381	4.89562e-06	INSIDE	Tmem183a
chr10	79085536	79086804	4.90327e-06	INSIDE	Cdc34
chr14	30323001	30324284	4.91527e-06	INSIDE	Mettl6
chr16	35902090	35903434	4.95228e-06	PROMOTER	Kpna1
chr18	64641443	64642481	5.01167e-06	PROMOTER	Nars
chr15	82470030	82471834	5.05037e-06	PROMOTER	Cyp2d13
chrX	6883479	6885104	5.11434e-06	INSIDE	Wdr45
chr12	33405977	33407238	5.13745e-06	INSIDE	Nampt
chr4	134123464	134124815	5.15645e-06	INSIDE	Tmem57
chr8	88378188	88379280	5.16428e-06	PROMOTER	Gpt2
chr14	26158029	26159480	5.1888e-06	INSIDE	Arhgef3
chr2	28662034	28663579	5.19099e-06	INSIDE	Ddx31
chr11	78138748	78140261	5.26669e-06	PROMOTER	Aldoc
chr10	80462874	80464390	5.26884e-06	DIVERGENT_PROMOTER	Sgta-Thop1
chr16	4800578	4801854	5.27469e-06	PROMOTER	Mgrn1
chr3	138426653	138427641	5.28541e-06	PROMOTER	Metap1
chr17	70758254	70759842	5.31209e-06	PROMOTER	Tfif1
chr13	47206157	47207803	5.31494e-06	INSIDE	Rnf144b
chr17	87171452	87172435	5.35115e-06	INSIDE	Mcfd2
chr19	23206429	23208910	5.37289e-06	PROMOTER	Klf9
chr10	41178651	41179916	5.59034e-06	PROMOTER	Smpd2
chr10	128363488	128364811	5.64046e-06	PROMOTER	Mettl7b
chr4	124211404	124212823	5.66751e-06	PROMOTER	Sf3a3
chr19	43833344	43834559	5.70977e-06	PROMOTER	Abcc2
chr8	73466799	73468047	5.73062e-06	PROMOTER	Ell
chr17	31248598	31249984	5.80017e-06	INSIDE	Ndufv3
chr12	101486172	101486974	5.88189e-06	PROMOTER	Smek1
chr11	69227136	69229544	5.88824e-06	INSIDE	Kdm6b
chr16	16126875	16128154	5.91507e-06	INSIDE	Pkp2
chr2	157836448	157838000	5.92172e-06	INSIDE	Tgm2
chr2	147737559	147739071	6.02766e-06	PROMOTER	Foxa2
chr7	4415549	4416652	6.03297e-06	PROMOTER	Ube2s
chr15	55387435	55388784	6.06376e-06	INSIDE	Mtbp
chr1	75024931	75026346	6.07486e-06	INSIDE	1810031K17Rik
chr19	36799038	36800566	6.13467e-06	INSIDE	Ppp1r3c
chr10	62341958	62343819	6.25294e-06	INSIDE	Dna2
chr5	96400248	96401700	6.26348e-06	INSIDE	Cnot6l
chr6	113403889	113405370	6.30395e-06	DIVERGENT_PROMOTER	Cidec-Jagn1
chr1	145766213	145767435	6.33351e-06	PROMOTER	Rgs2
chr3	19354754	19355998	6.48017e-06	PROMOTER	Armc1
chr3	103149034	103151476	6.48355e-06	INSIDE	Csde1
chr13	40924267	40925432	6.49189e-06	PROMOTER	Gcnt2
chr19	46814083	46815648	6.50403e-06	PROMOTER	Cnnm2
chr17	24154261	24155492	6.5228e-06	INSIDE	Dci
chr17	24860413	24861534	6.58899e-06	PROMOTER	Clcn7
chr11	102513269	102514639	6.61638e-06	PROMOTER	Ccdc43
chr6	134795719	134797165	6.63561e-06	INSIDE	Crebl2
chr1	40163959	40165072	6.65349e-06	PROMOTER	Il1r1
chr2	35158695	35160165	6.66158e-06	PROMOTER	Stom
chr8	87736803	87738156	6.83238e-06	DIVERGENT_PROMOTER	Calr-Farsla
chr16	30229704	30231096	6.88793e-06	INSIDE	Gp5
chr1	36483426	36484819	7.0336e-06	INSIDE	Ankrd39
chr5	147739499	147740991	7.06462e-06	PROMOTER	Pan3
chr7	138685341	138687305	7.0803e-06	INSIDE	Ppp2r2d
chr17	80391093	80392709	7.08389e-06	PROMOTER	Sos1
chr9	62636792	62638466	7.08618e-06	INSIDE	Cln6
chrX	12439257	12440449	7.14658e-06	INSIDE	Ddx3x
chr7	29614547	29615714	7.24649e-06	PROMOTER	Zfp27
chr11	23156510	23157943	7.29676e-06	INSIDE	Xpo1
chr10	127597564	127599012	7.31472e-06	INSIDE	Gls2
chr4	107825809	107826834	7.39334e-06	INSIDE	2010305A19Rik
chr11	53142473	53143876	7.47555e-06	INSIDE	Hspa4
chr1	162049051	162050230	7.5454e-06	PROMOTER	Cacybp
chr19	34356193	34357851	7.61177e-06	INSIDE	Fas
chr5	148708707	148710067	7.66941e-06	INSIDE	Slc7a1
chr2	10048224	10049146	7.67628e-06	PROMOTER	Itih2
chr9	95366802	95367782	7.68619e-06	PROMOTER	Paqr9
chr7	105514011	105515194	7.71578e-06	INSIDE	Fxc1
chr15	10657206	10658748	7.76895e-06	INSIDE	Rai14
chr14	30262502	30263866	7.97615e-06	INSIDE	Sh3bp5
chr10	92918026	92919544	8.01932e-06	PROMOTER	Hal
chr8	129830343	129831505	8.03609e-06	INSIDE	Tomm20
chr5	130539727	130540716	8.07196e-06	DIVERGENT_PROMOTER	Sbds-Tyw1
chr5	136853329	136854800	8.12035e-06	PROMOTER	Cutl1
chr18	20807641	20808997	8.14083e-06	PROMOTER	Ttr
chr2	148565666	148566923	8.16813e-06	INSIDE	Cst3
chr10	79790822	79791961	8.16849e-06	PROMOTER	Mex3d
chr2	180047741	180049173	8.17333e-06	PROMOTER	Osbpl2
chr15	77756627	77757849	8.18889e-06	PROMOTER	Txn2
chr8	109825491	109826789	8.23388e-06	INSIDE	Sntb2
chr13	74092056	74094035	8.24234e-06	INSIDE	Tert
chr10	30307447	30308705	8.26689e-06	PROMOTER	Hint3
chr6	125097007	125098448	8.2684e-06	INSIDE	Nop2
chr10	126465708	126466897	8.27865e-06	DIVERGENT_PROMOTER	March9-Cdk4
chr15	79568351	79569620	8.29081e-06	INSIDE	Unc84b
chr3	88128708	88129857	8.38181e-06	INSIDE	Gpatc4
chr17	28055412	28056577	8.49946e-06	PROMOTER	Rpl10a
chr17	34235147	34236474	8.54569e-06	DIVERGENT_PROMOTER	Ppt2-Prrt1
chr7	25327948	25329233	8.63219e-06	INSIDE	Atp5sl
chr4	43897187	43898377	8.64722e-06	INSIDE	Reck
chr15	98745621	98747096	8.80154e-06	PROMOTER	Lmbr1l
chr7	27069705	27070468	8.81478e-06	PROMOTER	Shkbp1
chr5	67539177	67540382	8.84637e-06	PROMOTER	Tmem33
chr15	85561946	85563604	8.87926e-06	PROMOTER	Ppara
chr7	141023674	141024915	8.8793e-06	PROMOTER	Rnh1
chr4	8166354	8167723	8.89707e-06	PROMOTER	Car8
chr3	32701963	32703823	8.91779e-06	INSIDE	Zfp639
chr4	149697284	149698624	9.02163e-06	PROMOTER	Errfi1
chr13	23578268	23579139	9.02717e-06	INSIDE	Hist1h2ae
chr6	115386240	115387633	9.12717e-06	PROMOTER	Pparg
chr4	108603689	108604737	9.23102e-06	PROMOTER	Osbpl9
chr9	56873588	56874857	9.2987e-06	PROMOTER	Sin3a
chr16	13693765	13694996	9.359e-06	INSIDE	Pla2g1b
chr8	75477890	75479566	9.41428e-06	PROMOTER	Crsp7
chr2	26323160	26324285	9.43426e-06	INSIDE	Notch1
chr11	57460403	57461530	9.43988e-06	PROMOTER	Galnt10
chr13	60187458	60188841	9.47731e-06	PROMOTER	Gas1
chr13	13746027	13747394	9.5165e-06	PROMOTER	B3galnt2
chr17	24197040	24198282	9.61026e-06	PROMOTER	Pgp
chr5	143670317	143671285	9.61417e-06	PROMOTER	Grid2ip
chr16	98116362	98117765	9.65077e-06	INSIDE	Zfp295
chr2	73693346	73694628	9.65866e-06	PROMOTER	Atf2
chr11	115112014	115113425	9.66069e-06	INSIDE	Fads6
chr17	45901451	45902699	9.76352e-06	PROMOTER	Slc22a7
chr11	6100154	6101127	1.00863e-05	PROMOTER	Nudcd3
chr11	51462436	51463764	1.01994e-05	PROMOTER	Nhp2
chr10	80145068	80146086	1.02178e-05	PROMOTER	Ap3d1
chr10	79369867	79371404	1.02384e-05	INSIDE	Wdr18
chr2	31292689	31293864	1.02747e-05	INSIDE	Ass1
chr4	116623483	116624665	1.03055e-05	DIVERGENT_PROMOTER	9530048O09Rik-Tctex1d4
chr10	74958653	74960309	1.03285e-05	INSIDE	1110038D17Rik
chr10	82788878	82790520	1.03403e-05	PROMOTER	D10Wsu102e
chr13	21729017	21729783	1.05268e-05	PROMOTER	Hist1h2bm
chr1	65111391	65113170	1.05282e-05	INSIDE	Idh1
chr11	86299727	86300959	1.05616e-05	PROMOTER	Rnft1
chr12	92254194	92255545	1.05928e-05	PROMOTER	Sel1l
chr2	4071417	4072851	1.06825e-05	INSIDE	Frmd4a
chr18	32700455	32701673	1.08621e-05	INSIDE	Gypc
chr11	110067416	110069341	1.10674e-05	PROMOTER	Abca6
chr1	51422630	51424129	1.10705e-05	PROMOTER	Obfc2a
chr12	56220071	56221768	1.12144e-05	INSIDE	Ppp2r3c
chr5	125628019	125629335	1.12403e-05	INSIDE	Scarb1
chr4	82691668	82693307	1.13725e-05	DOWNSTREAM	Ttc39b
chr1	181353897	181355116	1.14963e-05	INSIDE	Smyd3
chr13	21761060	21761891	1.15632e-05	DIVERGENT_PROMOTER	Hist1h2ak-Hist1h2bn
chr17	29218838	29220602	1.16636e-05	INSIDE	Pim1
chr7	29798206	29799858	1.17512e-05	INSIDE	Zfp566
chr11	101178154	101180074	1.17678e-05	PROMOTER	G6pc
chr9	107829276	107830341	1.17909e-05	INSIDE	Traip
chr3	104042611	104044318	1.18164e-05	INSIDE	Rsbn1
chr6	83797103	83798205	1.18302e-05	PROMOTER	Paip2b
chr10	61041800	61042848	1.19725e-05	PROMOTER	Ppa1
chr5	77603534	77604744	1.19964e-05	INSIDE	Exoc1
chr7	30682226	30683387	1.20355e-05	DIVERGENT_PROMOTER	Lsr-Fam187b
chr14	59205625	59206785	1.20363e-05	PROMOTER	Nupl1
chr19	34591569	34593202	1.20586e-05	INSIDE	Lipa
chr3	95191684	95193260	1.21107e-05	DIVERGENT_PROMOTER	Pip5k1b-Vps72
chr7	41272306	41273860	1.24007e-05	PROMOTER	Vmn2r57
chr9	54717248	54718045	1.24281e-05	INSIDE	Agphd1
chr1	162823703	162824850	1.25611e-05	PROMOTER	Serpinc1
chr17	26442338	26443678	1.27497e-05	PROMOTER	A930001N09Rik
chr14	53383653	53384971	1.28011e-05	PROMOTER	Mmp14
chr6	128402969	128405246	1.30318e-05	PROMOTER	Fkbp4
chr7	26941271	26942439	1.31942e-05	DIVERGENT_PROMOTER	Itpkc-Adck4
chr15	74589590	74590831	1.32019e-05	INSIDE	Ly6d
chr12	105399892	105401483	1.33089e-05	PROMOTER	4831426I19Rik
chr7	140704165	140705523	1.33202e-05	INSIDE	Bet1l
chr1	158394680	158395893	1.3327e-05	PROMOTER	Abl2
chr7	107386034	107387491	1.34117e-05	INSIDE	Ppfibp2
chr3	28890478	28891705	1.3421e-05	INSIDE	Slc2a2
chr1	133654750	133656118	1.34884e-05	PROMOTER	Slc41a1
chr11	96732255	96733333	1.36547e-05	PROMOTER	Cdk5rap3
chr2	38333542	38334954	1.36564e-05	INSIDE	Nek6
chr14	53210817	53212344	1.37232e-05	INSIDE	Dad1
chr11	49047052	49048567	1.37689e-05	INSIDE	Zfp62
chr4	146712089	146713023	1.38191e-05	DIVERGENT_PROMOTER	Miip-Fv1
chr9	65258750	65259888	1.38615e-05	INSIDE	Spg21
chr11	60743457	60744421	1.38875e-05	PROMOTER	Map2k3
chr12	86263607	86264748	1.4e-05	PROMOTER	Tmed10
chr11	97130724	97132295	1.40077e-05	PROMOTER	Mrpl45
chr1	121353527	121354970	1.40645e-05	INSIDE	Tmem185b
chr5	114421789	114423514	1.41298e-05	PROMOTER	Acacb
chr2	71253743	71255199	1.41302e-05	INSIDE	Metapl1
chr7	44335140	44336411	1.41529e-05	INSIDE	Aspdh
chr10	107736963	107738736	1.43489e-05	INSIDE	Pawr
chrX	67475517	67476822	1.43765e-05	INSIDE	Mtm1
chr14	78320930	78322310	1.44557e-05	PROMOTER	Sugt1
chr18	12311868	12313053	1.47652e-05	PROMOTER	3110002H16Rik
chr11	51843889	51845129	1.48059e-05	DIVERGENT_PROMOTER	Ube2b-Cdkl3
chr10	86947797	86949176	1.48145e-05	PROMOTER	Pah
chr9	43817214	43818465	1.48345e-05	PROMOTER	Usp2
chr19	44120465	44121660	1.49276e-05	INSIDE	Erlin1
chr11	100146323	100147322	1.49382e-05	PROMOTER	Gast
chrM	5176	7256	1.4979e-05	Unknown	BC012020
chr11	116010824	116012346	1.50397e-05	INSIDE	Acox1
chr9	43834339	43836130	1.50499e-05	PROMOTER	Usp2
chr7	46605275	46606381	1.50554e-05	PROMOTER	Saa4
chr11	83565734	83566620	1.51457e-05	INSIDE	1100001G20Rik
chr18	13116628	13118206	1.5176e-05	INSIDE	Impact
chr17	46899994	46901475	1.51817e-05	PROMOTER	1700001C19Rik
chr4	106564408	106565653	1.52821e-05	DIVERGENT_PROMOTER	Mrpl37-Cyb5rl
chr5	31164351	31166048	1.5591e-05	PROMOTER	Agbl5
chr15	58044692	58045870	1.56209e-05	PROMOTER	Fbxo32
chr2	62446498	62447831	1.57648e-05	INSIDE	Ifih1
chr2	181142102	181143417	1.58692e-05	DIVERGENT_PROMOTER	Srms-BC051628
chr6	71421808	71423104	1.59506e-05	PROMOTER	Rnf103
chrX	70625658	70626604	1.59676e-05	PROMOTER	Slc10a3
chr19	5509634	5511354	1.60024e-05	PROMOTER	Snx32
chr11	6174237	6175788	1.62384e-05	PROMOTER	Tmed4
chr6	127074716	127076029	1.62744e-05	PROMOTER	9630033F20Rik
chrX	44757554	44759335	1.67485e-05	DIVERGENT_PROMOTER	Aifm1-Rab33a
chr2	84575339	84576895	1.67797e-05	PROMOTER	Serping1
chr7	28946496	28947988	1.6821e-05	INSIDE	Yif1b
chr10	30289206	30290313	1.68631e-05	INSIDE	Trmt11
chr18	46870794	46871889	1.69033e-05	INSIDE	Ap3s1
chr8	86604972	86605992	1.69642e-05	PROMOTER	Ddx39
chr7	27761992	27763401	1.70143e-05	PROMOTER	Psmc4
chr8	97969490	97970774	1.71439e-05	PROMOTER	Katnb1
chr17	31582706	31584322	1.73515e-05	INSIDE	Snf1lk
chr8	42362482	42363974	1.73516e-05	INSIDE	Slc7a2
chr19	7106751	7107994	1.76295e-05	PROMOTER	Stip1
chr11	58770575	58771705	1.76567e-05	INSIDE	Hist3h2a
chr3	106849482	106850709	1.76851e-05	INSIDE	4933421E11Rik
chr1	39846930	39848312	1.77142e-05	INSIDE	Map4k4
chr11	8910766	8912273	1.78017e-05	INSIDE	Hus1
chr15	78774616	78775987	1.79661e-05	INSIDE	Triobp
chr1	74646499	74647729	1.79996e-05	INSIDE	Cyp27a1
chr15	76730613	76731885	1.80104e-05	PROMOTER	Rpl8
chr11	35612247	35613381	1.80727e-05	PROMOTER	Pank3
chr2	20884419	20885862	1.80766e-05	Unknown	Arhgap21
chr13	34741572	34742940	1.81677e-05	Unknown	Fam50b
chr5	140043968	140045501	1.82621e-05	INSIDE	Mafk
chr3	63381989	63383280	1.83565e-05	PROMOTER	Mme
chr5	89794591	89795812	1.8605e-05	PROMOTER	Mobkl1a
chr17	56109815	56111628	1.86628e-05	PROMOTER	Ptprs
chr1	94764503	94766542	1.87126e-05	INSIDE	Capn10
chr9	114249129	114250478	1.88373e-05	INSIDE	Glb1
chr12	88089211	88090270	1.88443e-05	PROMOTER	Tmed8
chr15	76303708	76305204	1.88728e-05	INSIDE	Bop1
chr11	75278687	75280197	1.90587e-05	PROMOTER	mmu-mir-22
chr2	120254818	120255920	1.91449e-05	DIVERGENT_PROMOTER	Zfp106-Snap23
chr11	75236602	75237855	1.92408e-05	INSIDE	Serpinf1
chr6	116615464	116616956	1.93904e-05	PROMOTER	8430408G22Rik
chr9	44791786	44792893	1.944e-05	PROMOTER	Mpzl2
chr6	34405201	34406646	1.94488e-05	PROMOTER	Bpgm
chr1	164406520	164407692	1.94999e-05	PROMOTER	Vamp4
chr2	11695771	11697064	1.95188e-05	DIVERGENT_PROMOTER	Fbxo18-Ankrd16
chr2	166597435	166598698	1.9629e-05	INSIDE	Cse1l
chr5	23903499	23904993	1.97985e-05	INSIDE	Abcb8
chr6	124793881	124796191	1.98522e-05	DIVERGENT_PROMOTER	Usp5-Cdca3
chr3	87086226	87087373	1.98723e-05	PROMOTER	Cd1d1
chr10	80005723	80007099	1.98849e-05	INSIDE	Scamp4
chr15	76090803	76092473	2.00022e-05	PROMOTER	Spatc1
chr19	4012308	4013685	2.0015e-05	PROMOTER	Ndufv1
chr13	64446914	64448008	2.00288e-05	INSIDE	Cdk20
chr19	37760344	37762089	2.01108e-05	PROMOTER	Cyp26a1
chr16	35408462	35409794	2.01127e-05	INSIDE	Pdia5
chr12	29336312	29337589	2.03498e-05	DIVERGENT_PROMOTER	Ttc15-Tssc1
chr7	18839517	18840536	2.03815e-05	PROMOTER	Apoc4
chr17	56401799	56403236	2.05742e-05	DIVERGENT_PROMOTER	Vmac-Ndufa11
chr10	79543982	79546405	2.05878e-05	DIVERGENT_PROMOTER	Dos-Atp5d
chr9	72461512	72462507	2.08297e-05	INSIDE	Nedd4
chr16	23140526	23141814	2.0869e-05	PROMOTER	B630019A10Rik
chr16	35283032	35284650	2.10858e-05	PROMOTER	Sec22a
chr11	79778244	79779609	2.13219e-05	PROMOTER	Utp6
chr6	6164955	6166140	2.14559e-05	INSIDE	Slc25a13
chr1	193608009	193609412	2.16149e-05	INSIDE	Slc30a1
chr12	79780084	79781891	2.17951e-05	DIVERGENT_PROMOTER	Atp6v1d-Eif2s1
chr6	34247203	34248528	2.20177e-05	PROMOTER	Akr1b3
chr10	116352903	116354449	2.20234e-05	INSIDE	Rab3ip
chr2	60010526	60012270	2.24332e-05	INSIDE	(March7)
chr5	139634149	139635372	2.2525e-05	PROMOTER	Gpr146
chr5	30942517	30943917	2.25533e-05	PROMOTER	Cenpa
chr14	56617907	56619247	2.26821e-05	INSIDE	Xpo4
chr8	114740609	114741507	2.2727e-05	PROMOTER	Cfdp1
chr10	62187311	62189436	2.27526e-05	PROMOTER	Ccar1
chr17	6828607	6829748	2.30974e-05	INSIDE	Rnaset2a
chr7	112997778	112999025	2.33039e-05	PROMOTER	Arntl
chr8	119878445	119880241	2.33281e-05	PROMOTER	Gcsh
chr6	117134682	117136444	2.33686e-05	INSIDE	Cxcl12
chr16	23059466	23060509	2.34175e-05	PROMOTER	Adipoq
chr4	108614164	108615442	2.3514e-05	INSIDE	Osbpl9
chr13	49198446	49199762	2.35342e-05	PROMOTER	Ninj1
chr8	96168869	96170111	2.3633e-05	PROMOTER	AU018778
chr10	79503815	79505006	2.36388e-05	INSIDE	Sbno2
chr9	98949599	98950684	2.37193e-05	PROMOTER	Pik3cb
chr11	79069465	79070641	2.37941e-05	INSIDE	Wsb1
chr13	36123708	36125227	2.39407e-05	INSIDE	Lyrm4
chr8	96086860	96088029	2.40259e-05	PROMOTER	Ces3
chr7	28517423	28519861	2.40308e-05	PROMOTER	Hnrpl
chr7	121811563	121812446	2.44241e-05	INSIDE	Gga2
chr5	73146679	73147854	2.45555e-05	INSIDE	Tec
chr1	21065046	21066161	2.46099e-05	PROMOTER	Tram2
chr2	146203385	146204815	2.47e-05	PROMOTER	Ralgapa2
chr18	84220366	84221841	2.47983e-05	DIVERGENT_PROMOTER	Tshz1-Zadh2
chr7	11877585	11878822	2.48026e-05	INSIDE	Zfp446
chr8	97323768	97324910	2.50464e-05	Unknown	9330175E14Rik
chrX	90794209	90795554	2.5365e-05	PROMOTER	Maged1
chrX	70564830	70566439	2.56019e-05	PROMOTER	Fam50a
chr11	4021264	4022799	2.56228e-05	PROMOTER	Sec14l2
chr3	108214110	108215450	2.5713e-05	DIVERGENT_PROMOTER	Ampd2-Gnat2
chr8	109782464	109783778	2.58678e-05	DIVERGENT_PROMOTER	Chtf8-Cirh1a
chr19	12862564	12864510	2.58881e-05	DIVERGENT_PROMOTER	Zfp91-Lpxn
chr3	138066636	138067859	2.61565e-05	INSIDE	Mttp
chr9	77893092	77894526	2.63086e-05	INSIDE	Fbxo9
chr18	42387652	42389103	2.64833e-05	PROMOTER	Lars
chr5	66380508	66381668	2.69635e-05	PROMOTER	Rbm47
chr11	121019688	121020910	2.72063e-05	INSIDE	1110031I02Rik
chr15	88579482	88580955	2.73559e-05	INSIDE	Zbed4
chr13	100025445	100026609	2.76581e-05	INSIDE	Tnpo1
chr11	101958698	101960001	2.77215e-05	PROMOTER	Nags
chr2	120668885	120670330	2.82999e-05	INSIDE	Tmem62
chr15	102286614	102287695	2.83429e-05	PROMOTER	Prr13
chr18	36789041	36790770	2.84144e-05	PROMOTER	Eif4ebp3
chr11	74642741	74644024	2.8418e-05	PROMOTER	Mnt
chr8	73451729	73453242	2.84709e-05	PROMOTER	Fkbp8
chr9	62778518	62780026	2.85571e-05	PROMOTER	Pias1
chr1	162967665	162969215	2.86262e-05	PROMOTER	Klhl20
chr6	32989285	32991181	2.86385e-05	INSIDE	Chchd3
chr7	44172570	44174114	2.87312e-05	INSIDE	Clec11a
chr9	77702380	77703492	2.88817e-05	PROMOTER	Elovl5
chr14	24294274	24295237	2.90327e-05	INSIDE	D930049A15Rik
chr1	193522314	193524295	2.90992e-05	INSIDE	Nek2
chr4	82696164	82697586	2.93105e-05	PROMOTER	Ttc39b
chr4	14791881	14793110	2.94109e-05	INSIDE	Tmem55a
chr2	92180804	92181926	2.95872e-05	INSIDE	Pex16
chr17	79970451	79971596	2.98412e-05	PROMOTER	Hnrpll
chr3	121522732	121524101	2.98516e-05	INSIDE	Slc44a3
chr5	105586713	105587486	3.01301e-05	PROMOTER	EG634650
chr13	54574553	54575551	3.0198e-05	DIVERGENT_PROMOTER	4833439L19Rik-Arl10
chr13	96424872	96426349	3.02364e-05	PROMOTER	Zbed3
chr19	4201195	4202269	3.0291e-05	INSIDE	Rad9
chr8	4165791	4167052	3.04111e-05	PROMOTER	Evi5l
chr1	161068172	161069232	3.06441e-05	PROMOTER	Rfwd2
chr7	89279698	89281017	3.06984e-05	INSIDE	Fzd4
chr1	181382180	181383727	3.09062e-05	INSIDE	Tfb2m
chr3	30984226	30985639	3.09221e-05	INSIDE	Tloc1
chr12	82775007	82776298	3.11733e-05	PROMOTER	Pcnx
chr18	74902624	74903865	3.11912e-05	PROMOTER	Acaa2
chr3	20148501	20149906	3.13945e-05	PROMOTER	Cp
chr5	8665627	8667479	3.16237e-05	INSIDE	Abcb1a
chr1	52446067	52447272	3.16433e-05	PROMOTER	Nab1
chr6	83282157	83283577	3.19072e-05	INSIDE	Mthfd2
chr4	65091316	65092540	3.19299e-05	INSIDE	Trim32
chr15	31310383	31311581	3.20755e-05	INSIDE	Ankrd33b
chr8	48045070	48046480	3.20963e-05	PROMOTER	Mlf1ip
chr16	44059551	44060759	3.21825e-05	INSIDE	Nat13
chr3	138347279	138348680	3.26141e-05	PROMOTER	Adh4
chr7	128528858	128530066	3.27099e-05	INSIDE	1110007A13Rik
chr7	11821507	11822862	3.28566e-05	PROMOTER	Rps5
chr7	109852182	109853507	3.28696e-05	PROMOTER	Zfp143
chr2	148371580	148372694	3.29249e-05	PROMOTER	Gzf1
chrX	137440772	137441874	3.2964e-05	INSIDE	Gucy2f
chr14	61283449	61284762	3.30152e-05	PROMOTER	Rnaseh2b
chr16	44093469	44095060	3.30937e-05	INSIDE	Gm608
chr4	49567891	49569477	3.32703e-05	INSIDE	Aldob
chr1	74520993	74522204	3.33543e-05	INSIDE	Bcs1l
chr9	53146816	53147952	3.34253e-05	INSIDE	Kdelc2
chr6	29643345	29644612	3.34657e-05	PROMOTER	Tspan33
chr16	23903201	23905729	3.35652e-05	PROMOTER	Bcl6
chr13	34085823	34087014	3.36215e-05	PROMOTER	Tubb2a
chr10	79575335	79576751	3.37119e-05	INSIDE	1600002K03Rik
chr11	120444132	120445361	3.38613e-05	INSIDE	Mafg
chr8	63875207	63876535	3.38628e-05	INSIDE	B230317F23Rik
chr5	123274135	123276046	3.38863e-05	PROMOTER	Orai1
chr7	35463095	35464244	3.40462e-05	PROMOTER	Dpy19l3
chr2	30213844	30215002	3.40954e-05	PROMOTER	Dolpp1
chr6	5448427	5449860	3.42253e-05	PROMOTER	Pdk4
chr19	16846362	16847800	3.42452e-05	INSIDE	Vps13a
chr3	97853355	97854624	3.42497e-05	PROMOTER	Pde4dip
chr3	121162767	121164228	3.42799e-05	INSIDE	Rwdd3
chr2	167325433	167326495	3.45711e-05	PROMOTER	Ube2v1
chr7	25605479	25606796	3.46882e-05	PROMOTER	Cyp2b10
chr19	30295190	30296425	3.47811e-05	PROMOTER	Mbl2
chr14	54668571	54670079	3.50059e-05	PROMOTER	Tgm1
chr2	172238968	172240220	3.51274e-05	PROMOTER	Tcfap2c
chr5	31370347	31371631	3.52038e-05	PROMOTER	Slc30a3
chr1	38072950	38074121	3.55429e-05	INSIDE	Rev1
chr8	97067564	97069077	3.59594e-05	INSIDE	Mt1
chr6	52569243	52570872	3.60182e-05	PROMOTER	Hibadh
chr6	85789122	85790545	3.60314e-05	PROMOTER	Cml5
chr9	55121936	55123217	3.6968e-05	PROMOTER	AI118078
chr4	129936965	129937842	3.69688e-05	INSIDE	Pum1
chrX	45532418	45533758	3.71918e-05	PROMOTER	Enox2
chr2	127275574	127276900	3.73254e-05	DIVERGENT_PROMOTER	Zfp661-Mrps5
chr7	46613539	46614932	3.74578e-05	DIVERGENT_PROMOTER	Saa1-Saa2
chr16	14072708	14074009	3.75165e-05	PROMOTER	4921513D23Rik
chr8	87690580	87691672	3.75354e-05	PROMOTER	Nfix
chr4	132404086	132404971	3.76792e-05	INSIDE	Wasf2
chr5	108114736	108115887	3.80131e-05	INSIDE	Evi5
chrX	19814609	19816135	3.82513e-05	PROMOTER	Uba1
chr9	45704260	45705451	3.839e-05	INSIDE	Sidt2
chr4	97271524	97272967	3.87497e-05	PROMOTER	E130114P18Rik
chr9	107437034	107438031	3.88009e-05	INSIDE	Hyal1
chr1	162814966	162815835	3.89064e-05	PROMOTER	Serpinc1
chr9	114692315	114694196	3.90056e-05	PROMOTER	Cmtm8
chr17	27548825	27549941	3.90291e-05	PROMOTER	D17Wsu92e
chr13	24949884	24951500	3.91928e-05	INSIDE	Gpld1
chr6	108178723	108179930	3.93183e-05	INSIDE	Itpr1
chr4	116206004	116207227	3.93376e-05	DIVERGENT_PROMOTER	Mmachc-0610037D15Rik
chr12	65885928	65887037	3.93479e-05	PROMOTER	Klhl28
chr2	162677986	162679006	3.9351e-05	PROMOTER	Sgk2
chr11	106087040	106088350	3.9388e-05	DIVERGENT_PROMOTER	Smarcd2-Tcam1
chr2	90545026	90546857	3.95054e-05	PROMOTER	Fnbp4
chr2	32429192	32431792	3.97848e-05	INSIDE	St6galnac6
chr2	118552692	118554187	3.9814e-05	PROMOTER	Ivd
chr9	119249936	119251175	4.03009e-05	PROMOTER	Acvr2b
chr14	31685463	31686610	4.04308e-05	PROMOTER	E130203B14Rik
chr15	79371172	79372499	4.05058e-05	INSIDE	Ddx17
chr18	32382612	32383926	4.07869e-05	PROMOTER	Ercc3
chr19	12861099	12862430	4.09395e-05	INSIDE	Zfp91
chr17	86074696	86075840	4.11564e-05	PROMOTER	Prkce
chr16	36478639	36479802	4.15709e-05	INSIDE	Casr
chr14	33332082	33333418	4.16089e-05	PROMOTER	Bmpr1a
chr10	92591322	92592685	4.17881e-05	Unknown	Pctk2
chr7	128252730	128253773	4.20005e-05	PROMOTER	Tial1
chr11	119044552	119045970	4.30342e-05	INSIDE	Ccdc40
chr9	25230139	25231283	4.30532e-05	PROMOTER	Eepd1
chr15	102106710	102107873	4.31018e-05	PROMOTER	Mfsd5
chr2	11418147	11419416	4.31328e-05	INSIDE	Pfkfb3
chr9	100453355	100454793	4.31387e-05	INSIDE	Stag1
chr13	58282170	58283265	4.33556e-05	INSIDE	Gkap1
chr5	118238520	118239801	4.34661e-05	INSIDE	Fbxo21
chr9	119189282	119190498	4.34928e-05	DIVERGENT_PROMOTER	Myd88-Acaa1a
chr12	86177232	86178595	4.40658e-05	INSIDE	Fam164c
chrM	8314	9793	4.4091e-05	Unknown	BC012020
chr17	46968028	46969198	4.41506e-05	PROMOTER	Ccnd3
chr9	19372069	19373231	4.43483e-05	INSIDE	Zfp317
chr6	88689374	88690392	4.46348e-05	PROMOTER	Mgll
chr2	121139715	121141286	4.47805e-05	PROMOTER	Serf2
chr12	71743214	71744305	4.53839e-05	PROMOTER	Frmd6
chr12	8908330	8909107	4.53917e-05	PROMOTER	9930038B18Rik
chr11	116014829	116016113	4.54097e-05	PROMOTER	Acox1
chr7	141324427	141325607	4.548e-05	PROMOTER	Tspan4
chr16	4878975	4880593	4.55789e-05	PROMOTER	Anks3
chr8	89633848	89635419	4.56253e-05	INSIDE	Siah1a
chr7	4663050	4664391	4.58999e-05	INSIDE	Ccdc106
chr6	138036349	138037591	4.61573e-05	INSIDE	Slc15a5
chr11	113566616	113568116	4.63734e-05	INSIDE	Cdc42ep4
chr17	78841452	78842946	4.65188e-05	DIVERGENT_PROMOTER	Cebpz-2410091C18Rik
chr7	119408463	119409559	4.6552e-05	INSIDE	Acsm1
chr7	24238351	24239788	4.66722e-05	PROMOTER	Irgq
chr5	127921390	127922841	4.67933e-05	INSIDE	Glt1d1
chr1	127263060	127264167	4.73249e-05	PROMOTER	Actr3
chr5	20936869	20937993	4.75267e-05	INSIDE	Fam185a
chr17	3513761	3514943	4.80614e-05	PROMOTER	Tfb1m
chr18	67766883	67768044	4.81507e-05	INSIDE	Psmg2
chr19	4793527	4794941	4.83477e-05	PROMOTER	Rbm4
chr5	91714973	91716994	4.86288e-05	PROMOTER	Rassf6
chr4	153807508	153808874	4.86641e-05	INSIDE	Pank4
chr7	3247570	3248880	4.88733e-05	PROMOTER	Cnot3
chr2	150600580	150601743	4.95738e-05	Unknown	Gins1
chr10	11032763	11033973	5.0047e-05	PROMOTER	Epm2a
chr3	90576354	90577447	5.02083e-05	INSIDE	Snapap
chr8	47497901	47498949	5.03447e-05	INSIDE	Ankrd37
chr18	64613853	64615284	5.08787e-05	PROMOTER	Fech
chr9	50313465	50314697	5.08848e-05	DIVERGENT_PROMOTER	Tex12-Il18
chr7	16082529	16083614	5.11126e-05	PROMOTER	Calm3
chr6	129497912	129499385	5.11932e-05	PROMOTER	Gabarapl1
chr9	63401722	63403199	5.13656e-05	INSIDE	Aagab
chr18	65369043	65370222	5.14164e-05	Unknown	mmu-mir-122a
chr1	166084609	166086919	5.21166e-05	PROMOTER	Slc19a2
chr1	88355500	88357230	5.29605e-05	PROMOTER	Ptma
chr2	24797966	24798843	5.31663e-05	INSIDE	Pnpla7
chr7	80820756	80821957	5.40894e-05	PROMOTER	Sec11a
chr5	141082723	141084225	5.42953e-05	PROMOTER	Gna12
chr4	71684553	71686655	5.451e-05	INSIDE	Tle1
chr9	54747356	54748649	5.45185e-05	DOWNSTREAM	AY074887
chr10	10970864	10972100	5.45772e-05	PROMOTER	Fbxo30
chr15	83259904	83261229	5.46352e-05	PROMOTER	Pacsin2
chr4	82795376	82796363	5.48071e-05	PROMOTER	Ttc39b
chr9	65086684	65087748	5.49017e-05	PROMOTER	Clpx
chr10	77572617	77573799	5.56681e-05	PROMOTER	D10Jhu81e
chr3	28886393	28887926	5.57155e-05	PROMOTER	Slc2a2
chr1	90042776	90043966	5.60487e-05	INSIDE	Ugt1a1
chr16	33748729	33749773	5.61253e-05	PROMOTER	Itgb5
chr2	32515519	32516639	5.63782e-05	INSIDE	Fpgs
chr8	130324247	130325535	5.70516e-05	INSIDE	Pard3
chr6	38464862	38465994	5.72044e-05	INSIDE	Fmc1
chr10	80104766	80106273	5.77677e-05	DIVERGENT_PROMOTER	Mobkl2a-9030607L17Rik
chr13	55545800	55547268	5.79044e-05	PROMOTER	Ddx41
chr11	99308715	99310135	5.79128e-05	PROMOTER	Krt23
chr7	11923352	11924455	5.79197e-05	PROMOTER	Trim28
chr13	97774179	97775462	5.79311e-05	PROMOTER	Hmgcr
chr7	79987601	79988781	5.813e-05	INSIDE	Idh2
chr11	114978661	114979945	5.83092e-05	PROMOTER	Slc9a3r1
chr6	120322568	120323699	5.85166e-05	PROMOTER	Ccdc77
chr5	147385664	147387373	5.88387e-05	INSIDE	Lnx2
chr11	60646364	60647633	5.91789e-05	INSIDE	Dhrs7b
chr10	61881885	61883235	5.98164e-05	PROMOTER	Vps26a
chr14	15158945	15160190	6.06268e-05	INSIDE	Top2b
chr4	152801298	152802623	6.0748e-05	INSIDE	A430005L14Rik
chr16	95810205	95811484	6.10659e-05	PROMOTER	Ets2
chr16	14618776	14620039	6.12286e-05	PROMOTER	Snai2
chr12	17569228	17570726	6.13347e-05	PROMOTER	Odc1
chr9	111115844	111117289	6.14975e-05	DIVERGENT_PROMOTER	Mlh1-Epm2aip1
chr7	18857206	18858624	6.15896e-05	INSIDE	Apoe
chr13	54081247	54082415	6.18262e-05	INSIDE	Sfxn1
chr9	44129617	44130936	6.19243e-05	PROMOTER	Hyou1
chr12	104442851	104444341	6.1951e-05	INSIDE	Serpina12
chr11	52201776	52203156	6.23444e-05	PROMOTER	Vdac1
chr2	103896159	103897443	6.33597e-05	INSIDE	Cd59a
chr10	79801399	79802525	6.38409e-05	INSIDE	Mbd3
chr4	62829872	62831229	6.41881e-05	PROMOTER	Orm1
chr4	117635580	117636816	6.48841e-05	PROMOTER	St3gal3
chr6	145167494	145168950	6.49081e-05	DIVERGENT_PROMOTER	Casc1-Lyrm5
chr2	126899087	126900579	6.49849e-05	PROMOTER	Snrnp200
chr7	84028644	84029937	6.54765e-05	PROMOTER	Fam108c
chr2	103827668	103829021	6.61565e-05	PROMOTER	Fbxo3
chr6	142759555	142760814	6.63172e-05	INSIDE	Gm766
chr1	40166128	40167535	6.64437e-05	PROMOTER	Il1r1
[truncated: 557 more rows]
