# Supplementary material for: Genomic Convergence among ERRα, PROX1, and BMAL1 in the Control of Metabolic Clock Outputs
Source: PLoS Genet. 2011 Jun 23;7(6):e1002143. doi: 10.1371/journal.pgen.1002143 (PMC3121748; doi:10.1371/journal.pgen.1002143)
Supplement: Table S2 — Comparison of mouse liver ERRα, PROX1 and BMAL1 enriched ChIP-on-chip target genes. (XLS) [file pgen.1002143.s007.xls]

## Sheet: ERRa_Prox1_Bmal1 ChIP-chip
Table S2: Comparison of ERRa, Prox1 and Bmal1 mouse liver ChIP-on-chip datasets
Total ERRa ChIP-chip targets (2373)	Total Prox1 ChIP-chip targets (2069)	Total Bmal1 ChIP-chip targets (2522)	ERRa/Prox1/Bmal1 (510)	ERRa/Bmal1 (379)	ERRa/Prox1 (428)	Prox1/Bmal1 (394)	ERRa only (1056)	Prox1 only (737)	Bmal1 only (1239)
0610007P14Rik	0610008F07Rik	0610007C21Rik	0610008F07Rik	0610009O20Rik	0610011F06Rik	1110018J18Rik	0610007P14Rik	0610010D20Rik	0610007C21Rik
0610008F07Rik	0610010D20Rik	0610008F07Rik	0610037D15Rik	0610012H03Rik	0610025P10Rik	1110038D17Rik	0610012D14Rik	1100001H23Rik	0610009B22Rik
0610009O20Rik	0610011F06Rik	0610009B22Rik	1100001G20Rik	1700020C11Rik	0610040J01Rik	1110059E24Rik	0610038D11Rik	1110020G09Rik	1110007A13Rik
0610011F06Rik	0610025P10Rik	0610009O20Rik	1300010F03Rik	1700021K19Rik	1110007M04Rik	1190003J15Rik	1110007C09Rik	1110067D22Rik	1110007L15Rik
0610012D14Rik	0610037D15Rik	0610012H03Rik	1300018J18Rik	1700041G16Rik	1110008F13Rik	1700001C19Rik	1110019N10Rik	1300002K09Rik	1110031I02Rik
0610012H03Rik	0610040J01Rik	0610037D15Rik	1700040L02Rik	2310039H08Rik	1110020P15Rik	1810055G02Rik	1110032A03Rik	1300017J02Rik	1300003B13Rik
0610025P10Rik	1100001G20Rik	1100001G20Rik	2010003K11Rik	2310044G17Rik	1190002N15Rik	2010305A19Rik	1110058L19Rik	1500003O03Rik	1500002O20Rik
0610037D15Rik	1100001H23Rik	1110007A13Rik	2200001I15Rik	2410091C18Rik	1300014I06Rik	2610034B18Rik	1190005I06Rik	1700042B14Rik	1500011H22Rik
0610038D11Rik	1110007M04Rik	1110007L15Rik	2310044H10Rik	2610101N10Rik	1600014C10Rik	2810403A07Rik	1190017O12Rik	1700125H20Rik	1600002K03Rik
0610040J01Rik	1110008F13Rik	1110018J18Rik	2410015M20Rik	2810055F11Rik	1600021P15Rik	2810410L24Rik	1300007F04Rik	1810063B07Rik	1600012F09Rik
1100001G20Rik	1110018J18Rik	1110031I02Rik	2510027J23Rik	2810408P10Rik	1700008G05Rik	3110049J23Rik	1600002H07Rik	2310047O13Rik	1700012B15Rik
1110007C09Rik	1110020G09Rik	1110038D17Rik	2610301F02Rik	4632411B12Rik	1810008A18Rik	4831426I19Rik	1700018L24Rik	2310065K24Rik	1700021C14Rik
1110007M04Rik	1110020P15Rik	1110059E24Rik	3010026O09Rik	4930523C07Rik	1810011O10Rik	4921513D23Rik	1700020L24Rik	2410004P22Rik	1700029J07Rik
1110008F13Rik	1110038D17Rik	1190003J15Rik	3110009E18Rik	8430419L09Rik	1810014F10Rik	4931406C07Rik	1700021F05Rik	2610019A05Rik	1700037H04Rik
1110019N10Rik	1110059E24Rik	1300003B13Rik	4833442J19Rik	9030025P20Rik	1810022C23Rik	8430408G22Rik	1700029G01Rik	2610021K21Rik	1700052N19Rik
1110020P15Rik	1110067D22Rik	1300010F03Rik	4932441K18Rik	9130011J15Rik	2310005N03Rik	A530013C23Rik	1700030F18Rik	2610109H07Rik	1810027O10Rik
1110032A03Rik	1190002N15Rik	1300018J18Rik	4933403F05Rik	9630013D21Rik	2310016E02Rik	Aars	1700030J22Rik	2700038C09Rik	1810031K17Rik
1110058L19Rik	1190003J15Rik	1500002O20Rik	4933426M11Rik	Abcb8	4632417N05Rik	Abca8a	1700067K01Rik	2700078E11Rik	1810047C23Rik
1190002N15Rik	1300002K09Rik	1500011H22Rik	5033414K04Rik	Acat2	5730403B10Rik	Abca8b	1700120B06Rik	2810007J24Rik	1810062G17Rik
1190005I06Rik	1300010F03Rik	1600002K03Rik	6330503K22Rik	Acp6	5730437N04Rik	Abcb1a	1810048J11Rik	2810021B07Rik	1810063B05Rik
1190017O12Rik	1300014I06Rik	1600012F09Rik	9530008L14Rik	Actg1	5730472N09Rik	Acaa1b	1810055E12Rik	2810046L04Rik	2010005J08Rik
1300007F04Rik	1300017J02Rik	1700001C19Rik	9530056K15Rik	Acy3	5830404H04Rik	Acox2	2010107E04Rik	2810408A11Rik	2010109K11Rik
1300010F03Rik	1300018J18Rik	1700012B15Rik	9530058B02Rik	Adh1	6330514A18Rik	Acsf2	2310003L22Rik	2810474O19Rik	2310022B05Rik
1300014I06Rik	1500003O03Rik	1700020C11Rik	9930038B18Rik	AI132487	6430514L14Rik	Acsm1	2310008H04Rik	4121402D02Rik	2310036O22Rik
1300018J18Rik	1600014C10Rik	1700021C14Rik	A230083G16Rik	Aifm1	6430527G18Rik	Adam24	2310008M10Rik	4930483J18Rik	2310061J03Rik
1600002H07Rik	1600021P15Rik	1700021K19Rik	A330041J22Rik	Ak2	6430706D22Rik	Adck5	2310028O11Rik	4930504E06Rik	2310079N02Rik
1600014C10Rik	1700001C19Rik	1700029J07Rik	Aass	Akap1	9830102E05Rik	Adcy2	2310033P09Rik	5033411D12Rik	2400001E08Rik
1600021P15Rik	1700008G05Rik	1700037H04Rik	Abca6	Akap8l	A230074B11Rik	Adh4	2310037I24Rik	5430407P10Rik	2410017P07Rik
1700008G05Rik	1700040L02Rik	1700040L02Rik	Abcc2	Aldh1l1	A730020M07Rik	Adipoq	2310061C15Rik	6330416G13Rik	2500003M10Rik
1700018L24Rik	1700042B14Rik	1700041G16Rik	Abhd11	Aldob	Abat	Agbl5	2310076L09Rik	9030624J02Rik	2610001J05Rik
1700020C11Rik	1700125H20Rik	1700052N19Rik	Acaa1a	Aldoc	Abca1	Agxt	2410002I01Rik	9330133O14Rik	2610002I17Rik
1700020L24Rik	1810008A18Rik	1810027O10Rik	Acaa2	Als2cr2	Abcc3	Ahctf1	2410005O16Rik	9430023L20Rik	2610002M06Rik
1700021F05Rik	1810011O10Rik	1810031K17Rik	Acacb	Ank3	Abhd2	Ahdc1	2410015N17Rik	A1cf	2610528E23Rik
1700021K19Rik	1810014F10Rik	1810047C23Rik	Acadm	Ankrd27	Abhd8	AI182371	2410022L05Rik	A230067G21Rik	2700049A03Rik
1700029G01Rik	1810022C23Rik	1810055G02Rik	Acbd4	Ankrd33	Acat1	AI316807	2510039O18Rik	A530095I07Rik	2700094K13Rik
1700030F18Rik	1810055G02Rik	1810062G17Rik	Acmsd	Ankrd39	Acp2	Akap8	2510048L02Rik	Aadac	2810006K23Rik
1700030J22Rik	1810063B07Rik	1810063B05Rik	Acot12	Anxa5	Acsl5	Akr1c14	2610206C17Rik	Aasdhppt	2810030E01Rik
1700040L02Rik	2010003K11Rik	2010003K11Rik	Acot3	Ap3m2	Actr1a	Akr7a5	2610507B11Rik	Abcc6	2810417H13Rik
1700041G16Rik	2010305A19Rik	2010005J08Rik	Acox1	Aqp11	Adam2	Alb1	2610528J11Rik	Abcd2	3110001I22Rik
1700067K01Rik	2200001I15Rik	2010109K11Rik	Acsl1	Arf2	Adamtsl5	Aldh1a1	2700049P18Rik	Abcd3	3110002H16Rik
1700120B06Rik	2310005N03Rik	2010305A19Rik	Acsm5	Arhgap21	Adfp	Aldh2	2810485I05Rik	Abcg8	3110082I17Rik
1810008A18Rik	2310016E02Rik	2200001I15Rik	Adipor2	Arhgap26	Adhfe1	Alkbh5	4632415L05Rik	Abhd1	3200002M19Rik
1810011O10Rik	2310044H10Rik	2310022B05Rik	Adk	Atf3	Agpat2	Aloxe3	4833422F24Rik	Abhd6	3230401D17Rik
1810014F10Rik	2310047O13Rik	2310036O22Rik	Agpat1	Atf4	Ahcy	Ampd2	4833426J09Rik	Abi1	4833420G17Rik
1810022C23Rik	2310065K24Rik	2310039H08Rik	Agt	Atf5	AI317395	Ank	4930402H24Rik	Ablim3	4833439L19Rik
1810048J11Rik	2410004P22Rik	2310044G17Rik	Agxt2l1	Athl1	Aifm2	Ankrd15	4930511I11Rik	Acat3	4921504E06Rik
1810055E12Rik	2410015M20Rik	2310044H10Rik	Ahsg	Atn1	Ak3	Anks4b	4930555I21Rik	Accn5	4930430F08Rik
2010003K11Rik	2510027J23Rik	2310061J03Rik	AI118078	Atox1	Akirin2	Aox3	4930563D23Rik	Acin1	4931428F04Rik
2010107E04Rik	2610019A05Rik	2310079N02Rik	Aldh4a1	Atp10d	Akr1a4	Aqp8	4930583K01Rik	Acly	4931440P22Rik
2200001I15Rik	2610021K21Rik	2400001E08Rik	Amacr	Atp5a1	Akr1b7	Arid1a	4930594M22Rik	Acot1	4932417I16Rik
2310003L22Rik	2610034B18Rik	2410015M20Rik	Ambp	Atp5b	Akr1c6	Arntl	4932413O14Rik	Acot4	4933411G11Rik
2310005N03Rik	2610109H07Rik	2410017P07Rik	Angptl3	Atp5c1	Aldh1a7	Arrdc4	5133401N09Rik	Acsm2	4933421E11Rik
2310008H04Rik	2610301F02Rik	2410091C18Rik	Ankrd16	Atp5d	Aldh6a1	Arv1	5330417C22Rik	Acsm3	4933430I17Rik
2310008M10Rik	2700038C09Rik	2500003M10Rik	Apex2	Atp5e	Aldh8a1	Asl	5730403M16Rik	Acss3	4933439F18Rik
2310016E02Rik	2700078E11Rik	2510027J23Rik	Apoa2	Atp5g1	Ankrd23	Atl3	5730494N06Rik	Actb	5031439G07Rik
2310028O11Rik	2810007J24Rik	2610001J05Rik	Apoa4	Atp5sl	Ap1m1	AU018778	5730536A07Rik	Adamts7	5330439B14Rik
2310033P09Rik	2810021B07Rik	2610002I17Rik	Apoc4	Atp6v1d	Apcs	Azin1	5830403L16Rik	Aff1	5730469M10Rik
2310037I24Rik	2810046L04Rik	2610002M06Rik	Apoe	Atpaf2	Aplp2	B230120H23Rik	6030446N20Rik	Afm	5730590G19Rik
2310039H08Rik	2810403A07Rik	2610034B18Rik	Arid5b	AW549877	Apoa1	B4galnt1	6030452D12Rik	Agtr1a	5830415F09Rik
2310044G17Rik	2810408A11Rik	2610101N10Rik	Arl4d	Banf1	Apoc1	BC031353	6330512M04Rik	Agxt2	9030607L17Rik
2310044H10Rik	2810410L24Rik	2610301F02Rik	Armc1	Bat1a	Apoc3	Bcat2	6330569M22Rik	Akt1s1	9330175E14Rik
2310061C15Rik	2810474O19Rik	2610528E23Rik	Armc5	BC012020	Apof	Bche	6330578E17Rik	Alas2	9530048O09Rik
2310076L09Rik	3010026O09Rik	2700049A03Rik	Arsa	BC065397	Apoh	Blcap	6620401K05Rik	Aldh3a2	9530080O11Rik
2410002I01Rik	3110009E18Rik	2700094K13Rik	Arsg	Bcs1l	Apon	Bnip1	8030463A06Rik	Aldh5a1	9630033F20Rik
2410005O16Rik	3110049J23Rik	2810006K23Rik	As3mt	Blnk	Aptx	C1qbp	8430429K09Rik	Aldh9a1	A230051G13Rik
2410015M20Rik	4121402D02Rik	2810030E01Rik	Asgr1	Bmp2k	Arl5a	C1rl	9130230L23Rik	Alg11	A330040F15Rik
2410015N17Rik	4632417N05Rik	2810055F11Rik	Aspa	Bpgm	Atp13a1	C2	9630014M24Rik	Alg14	A430005L14Rik
2410022L05Rik	4831426I19Rik	2810403A07Rik	Asph	Btc	Atp1b1	C8a	9630028B13Rik	Amfr	A930001N09Rik
2410091C18Rik	4833442J19Rik	2810408P10Rik	Ass1	Bzw2	Atp2a2	Cabc1	9930012K11Rik	Ammecr1l	AA881470
2510027J23Rik	4921513D23Rik	2810410L24Rik	Atp6v0a4	C8b	Atp2b2	Car14	A030007L17Rik	Amot	Aagab
2510039O18Rik	4930483J18Rik	2810417H13Rik	Atxn2	Calr	Atp5g3	Casr	A130022J15Rik	Anapc7	Abcc10
2510048L02Rik	4930504E06Rik	3010026O09Rik	AU042651	Canx	Atp5l	Cat	A230050P20Rik	Angel2	Abcf2
2610101N10Rik	4931406C07Rik	3110001I22Rik	Avpi1	Cbfa2t2	Atp6v0d2	Cbs	A230052G05Rik	Ankar	Abhd14a
2610206C17Rik	4932441K18Rik	3110002H16Rik	B630019A10Rik	Cbwd1	Atxn7	Ccng2	A530082C11Rik	Ankrd13c	Abl2
2610301F02Rik	4933403F05Rik	3110009E18Rik	BC021614	Ccar1	AW061290	Cd300lg	A830093I24Rik	Ankrd40	Acer1
2610507B11Rik	4933426M11Rik	3110049J23Rik	BC048546	Ccdc106	AW544981	Cdc42ep4	A930018P22Rik	Ankrd46	Actr3
2610528J11Rik	5033411D12Rik	3110082I17Rik	Bcar3	Ccdc126	Azgp1	Cdk8	A930041I02Rik	Aox1	Acvr2b
2700049P18Rik	5033414K04Rik	3200002M19Rik	Bckdha	Ccdc33	Banp	Cebpa	AA415398	Ap2a2	Acyp1
2810055F11Rik	5430407P10Rik	3230401D17Rik	Bcl6	Ccdc58	BC017643	Ces3	Aadacl1	Apoc2	Adamts17
2810408P10Rik	5730403B10Rik	4632411B12Rik	Bet1l	Ccnd3	BC021891	Cfh	Aars2	Aqp9	Adck4
2810485I05Rik	5730437N04Rik	4831426I19Rik	Bhlhb2	Ccnl1	BC033915	Cfi	Abhd4	Arhgap24	Adcy9
3010026O09Rik	5730472N09Rik	4833420G17Rik	Bnip3	Cdc25a	BC057022	Cgnl1	Abr	Arhgef19	Adh5
3110009E18Rik	5830404H04Rik	4833439L19Rik	Brap	Cdc37l1	BC057552	Ches1	Abtb1	Arhgef7	Adi1
4632411B12Rik	6330416G13Rik	4833442J19Rik	Btd	Cdh1	BC089597	Chka	Acads	Arl13b	Adora1
4632415L05Rik	6330503K22Rik	4921504E06Rik	C3	Cdv3	Bcdo2	Cidec	Aco2	Arl6ip5	Adsl
4632417N05Rik	6330514A18Rik	4921513D23Rik	Capn8	Cebpz	Bckdk	Cited2	Acot11	Arvcf	Adss
4833422F24Rik	6430514L14Rik	4930430F08Rik	Capn9	Cenpa	Bcl2l1	Cks2	Acpl2	Asb13	Agap1
4833426J09Rik	6430527G18Rik	4930523C07Rik	Car5a	Cenpp	Bcl3	Cldn3	Acsl6	Asxl2	Agpat5
4833442J19Rik	6430706D22Rik	4931406C07Rik	Car8	Centb2	Bik	Clec2d	Actc1	Atg2a	Agphd1
4930402H24Rik	8430408G22Rik	4931428F04Rik	Ccbl1	Cep70	Birc3	Clpx	Actn1	Atg2a	Agxt2l2
4930511I11Rik	9030624J02Rik	4931440P22Rik	Ccdc151	Chchd8	Birc5	Clu	Adck2	Atg3	Ahcyl2
4930523C07Rik	9330133O14Rik	4932417I16Rik	Ccdc38	Chkb	Bphl	Cmtm8	Add3	Atg7	Ahr
4930555I21Rik	9430023L20Rik	4932441K18Rik	Ccnt2	Chrm4	Brp44	Cp	Adprh	Atp6v1e1	Akr1b3
4930563D23Rik	9530008L14Rik	4933403F05Rik	Cd1d1	Chrna4	Btf3l4	Cpn1	Adrbk2	Atp7b	Akr1d1
4930583K01Rik	9530056K15Rik	4933411G11Rik	Cdca7	Clec11a	C1qtnf6	Cpne2	Aebp2	Atrnl1	Aldh3b1
4930594M22Rik	9530058B02Rik	4933421E11Rik	Ces6	Clns1a	C9	Crcp	Afg3l2	Atxn1	Alg3
4932413O14Rik	9830102E05Rik	4933426M11Rik	Chchd3	Clp1	Carkl	Crlf3	Aga	Avpr1a	Alkbh6
4932441K18Rik	9930038B18Rik	4933430I17Rik	Chd1l	Cnn2	Ccdc50	Cry2	Ahcyl1	B130024G19Rik	Amdhd1
4933403F05Rik	A1cf	4933439F18Rik	Chdh	Cnnm4	Ccs	Cryzl1	Ahsa1	B2m	Amdhd2
4933426M11Rik	A230067G21Rik	5031439G07Rik	Chpt1	Commd8	Cd302	Csnk1g3	AI413782	B4galt1	Angptl6
5033414K04Rik	A230074B11Rik	5033414K04Rik	Cisd1	Coro7	Cd81	Ctage5	AI662250	Baat	Ankle1
5133401N09Rik	A230083G16Rik	5330439B14Rik	Clmn	Cox7b	Centg1	Cutl1	AI842396	Bag4	Ankmy2
5330417C22Rik	A330041J22Rik	5730469M10Rik	Clock	Cpeb2	Ces5	Cxcl2	AI854703	Baiap2	Ankrd13b
5730403B10Rik	A530013C23Rik	5730590G19Rik	Cmas	Creg1	Cfb	Cyp27a1	Akap10	Baiap2l1	Ankrd17
5730403M16Rik	A530095I07Rik	5830415F09Rik	Cml5	Creld1	Cflar	Cyp2b9	Akap3	Bat2	Ankrd28
5730437N04Rik	A730020M07Rik	6330503K22Rik	Cnn3	Crkl	Chd9	Cyp2d13	Akr1c19	Baz2b	Ankrd33b
5730472N09Rik	Aadac	8430408G22Rik	Cobll1	Crybb3	Chic1	Cyp2e1	Aldoa	BC014805	Ankrd37
5730494N06Rik	Aars	8430419L09Rik	Comt	Ctsa	Chic2	D0H4S114	Alkbh7	BC021785	Ankrd49
5730536A07Rik	Aasdhppt	9030025P20Rik	Coq10b	Ctsd	Cideb	D930049A15Rik	Als2cl	BC025446	Ankrd54
5830403L16Rik	Aass	9030607L17Rik	Cox8b	Cyp26a1	Cish	Dapk1	Ammecr1l	BC030396	Anks3
5830404H04Rik	Abat	9130011J15Rik	Cpeb4	D10Jhu81e	Clic4	Ddb2	Amotl2	Bclaf1	Anp32b
6030446N20Rik	Abca1	9330175E14Rik	Cradd	Dad1	Clptm1	Ddx10	Amz2	Bdh1	Anxa7
6030452D12Rik	Abca6	9530008L14Rik	Crip2	Ddb1	Cmbl	Ddx19b	Anapc1	Bet1	Ap2m1
6330503K22Rik	Abca8a	9530048O09Rik	Crp	Ddit3	Cobl	Dhrs3	Ankmy1	Bloc1s3	Ap3d1
6330512M04Rik	Abca8b	9530056K15Rik	Crsp7	Ddx17	Commd5	Dhrs7	Ankrd13d	Brd4	Ap3s1
6330514A18Rik	Abcb1a	9530058B02Rik	Cs	Ddx24	Copz1	Dpp4	Ankrd24	Bri3	Apbb3
6330569M22Rik	Abcc2	9530080O11Rik	Csk	Deb1	Coro2a	Dsc2	Ankrd45	C1qtnf3	Aph1c
6330578E17Rik	Abcc3	9630013D21Rik	Csnk1d	Dedd2	Cox7a2	Dusp12	Ankrd9	C1r	Apob48r
6430514L14Rik	Abcc6	9630033F20Rik	Csrp3	Dgkq	Cpn2	Dusp23	Anpep	C330016O10Rik	Aprt
6430527G18Rik	Abcd2	9930038B18Rik	Cth	Dhx35	Crat	EG634650	Ap1g1	C6	Araf
6430706D22Rik	Abcd3	A230051G13Rik	Ctsb	Diap1	Crb3	Ehd1	Apeh	C630028N24Rik	Arg1
6620401K05Rik	Abcg8	A230083G16Rik	Cxcl1	Dnaja3	Crls1	Eif1	Api5	C8g	Arglu1
8030463A06Rik	Abhd1	A330040F15Rik	Cxcl12	Dnajc11	Ctdsp1	Eif5	Apoo	Cabyr	Arhgef18
8430419L09Rik	Abhd11	A330041J22Rik	Cyp4v3	Dusp3	Cxcl11	Ell	Appbp2	Cald1	Arhgef3
8430429K09Rik	Abhd2	A430005L14Rik	Cys1	E2f3	Cxcl9	Elovl6	Aqp3	Car3	Arid5a
9030025P20Rik	Abhd6	A530013C23Rik	D17Wsu92e	Ecsit	Cycs	Enox2	Aqp5	Cbx4	Arl1
9130011J15Rik	Abhd8	A930001N09Rik	D4Wsu53e	Efcab2	Cyp2c29	Ephx1	Arf1	Cbx8	Arl10
9130230L23Rik	Abi1	AA881470	D830046C22Rik	Eif2ak3	Cyp2c39	Erbb3	Arf4	Ccdc12	Arpc3
9530008L14Rik	Ablim3	Aagab	Dact2	Ela2	Cyp2c70	Erlin1	Arhgef12	Ccdc14	Arpm1
9530056K15Rik	Acaa1a	Aars	Dazap1	Elovl5	Cyp2d22	Evi5	Arl5c	Ccdc25	Arrdc1
9530058B02Rik	Acaa1b	Aass	Dbi	Ensa	Cyp2f2	Fads2	Armet	Ccdc33	Arrdc2
9630013D21Rik	Acaa2	Abca6	Ddo	Ep400	D630039A03Rik	Fam134b	Armetl1	Ccdc45	Arrdc5
9630014M24Rik	Acacb	Abca8a	Depdc7	Epb4.1	Dap	Fam160b1	Arpc4	Ccny	Asgr2
9630028B13Rik	Acadm	Abca8b	Dhcr24	Etfb	Dcakd	Fas	Asah1	Cd164	Asna1
9830102E05Rik	Acat1	Abcb1a	Dhx8	F10	Dcun1d3	Fcgrt	Asahl	Cd47	Asns
9930012K11Rik	Acat3	Abcb8	Dido1	F3	Ddah1	Fgfr3	Asb16	Cdk3	Aspdh
9930038B18Rik	Acbd4	Abcc10	Dio1	F7	Decr1	Fgg	Atf1	Cdkn3	Atad1
A030007L17Rik	Accn5	Abcc2	Dip2c	Fabp3	Depdc6	Fggy	Atg10	Cdo1	Atad5
A130022J15Rik	Acin1	Abcf2	Dnajb11	Fam100a	Dexi	Fmo3	Atg4d	Cebpg	Ate1
A230050P20Rik	Acly	Abhd11	Dnajb4	Farsla	Dhps	Fmo5	Atp11c	Cept1	Atf2
A230052G05Rik	Acmsd	Abhd14a	Dnajc25	Fbxo21	Dkk4	Fntb	Atp1a1	Ces2	Atf7
A230074B11Rik	Acot1	Abl2	Dusp16	Fbxo3	Dpp3	Foxo3a	Atp1a3	Cfhr1	Atf7ip
A230083G16Rik	Acot12	Acaa1a	Dusp6	Fchsd2	Dpys	Foxp2	Atp5h	Cfl1	Atg9a
A330041J22Rik	Acot3	Acaa1b	E130309D14Rik	Fdx1	Dvl1	Furin	Atp5j2	Chd1	Atp5g2
A530082C11Rik	Acot4	Acaa2	Ecgf1	Fen1	Ebp	Fzd5	Atp5k	Chst12	Atp6ap2
A730020M07Rik	Acox1	Acacb	Echdc3	Fgfr4	Edem1	G6pc3	Atp5o	Cib1	Atp6v1f
A830093I24Rik	Acox2	Acadm	Echs1	Fkbp2	Edg8	Gadd45g	Atp6v0c	Clcn2	Atp6v1h
A930018P22Rik	Acp2	Acat2	Eef2	Fmc1	EG13909	Galm	Atp6v1b1	Cldn12	Atp7a
A930041I02Rik	Acsf2	Acbd4	Eepd1	Fndc4	EG232599	Gas2l1	AW049604	Clec16a	Atp8b1
AA415398	Acsl1	Acer1	Efna1	Foxk1	EG624219	Gbp6	B230208H17Rik	Clec7a	Atxn3
Aadacl1	Acsl5	Acmsd	Eif4ebp1	Frat2	Eif4ebp2	Gcat	B330016D10Rik	Clic1	Aven
Aars2	Acsm1	Acot12	Eif4ebp3	Fth1	Ela2a	Gcgr	B3gnt2	Cnih4	AY074887
Aass	Acsm2	Acot3	Ephb4	Fyttd1	Emilin1	Gdf9	B3gnt7	Cnot8	B230312A22Rik
Abat	Acsm3	Acox1	Eps8l2	Gabpa	Epas1	Gjb2	B4galt5	Col4a3bp	B230317F23Rik
Abca1	Acsm5	Acox2	Errfi1	Galnt10	Ern1	Glt1d1	Bapx1	Commd1	B3galnt2
Abca6	Acss3	Acp6	Es22	Gapdh	Ero1l	Gm766	Bard1	Cpa4	B3gnt3
Abcb8	Actb	Acsf2	Esrra	Gbe1	Es31	Gnmt	BC002199	Cpb2	Bat5
Abcc2	Actr1a	Acsl1	F11	Gckr	Etfa	Gpam	BC013529	Cpox	Baz1b
Abcc3	Adam2	Acsm1	Fabp1	Gcsh	Etfdh	Gpld1	BC016201	Creb3l2	Bbox1
Abhd11	Adam24	Acsm5	Fadd	Gdf15	Etv6	Gpr110	BC017612	Crim2	BC016495
Abhd2	Adamts7	Actg1	Fads6	Glrx5	Exosc2	Gpt2	BC022224	Crot	BC019943
Abhd4	Adamtsl5	Actr3	Fah	Gm129	F2	Gse1	BC023882	Cry1	BC024139
Abhd8	Adck5	Acvr2b	Fahd1	Gm867	F9	Gstm1	BC028528	Cspg3	BC024479
Abr	Adcy2	Acy3	Fam108c	Gnpnat1	Faah	Hexim1	BC030307	Cstl1	BC029214
Abtb1	Adfp	Acyp1	Fbxl19	Golga5	Fads1	Hif1a	BC031748	Ctnna1	BC031781
Acaa1a	Adh4	Adam24	Fbxo18	Gp5	Fam13b	Hmgb1	BC043934	Ctnnb1	BC048355
Acaa2	Adhfe1	Adamts17	Fbxo31	Gpr124	Fam18a	Hnf1b	BC046404	Ctrb1	BC051628
Acacb	Adipoq	Adck4	Fdxr	Grlf1	Fam20a	Hnrpul1	BC049635	Ctse	BC068281
Acadm	Adipor2	Adck5	Fetub	Grn	Fbxw2	Hpgd	BC051227	Cxcl10	BC088983
Acads	Adk	Adcy2	Fga	Grpel2	Fcer1g	Hps4	BC060632	Cxcl9	Bcar1
Acat1	Aff1	Adcy9	Fgb	Gsta3	Fes	Hsd17b7	BC066107	Cyb5b	Bcas3
Acat2	Afm	Adh1	Fgl1	Gypc	Fh1	Hsp90ab1	Bcl2l13	Cyb5r3	Bccip
Acbd4	Agbl5	Adh4	Fkbp14	Gys2	Fign	Hspb8	Bcl2l2	Cyct	Bcdin3
Acmsd	Agpat1	Adh5	Fkbp8	H2-DMa	Fmo1	Hus1	Bcl7b	Cyp17a1	Bend3
Aco2	Agpat2	Adi1	Fosl2	Hdgfrp2	Fmo2	Hyi	Bcnp1	Cyp1a1	Bhlhb3
Acot11	Agt	Adipoq	Foxa2	Hes1	Fn1	Ifi47	Bin1	Cyp1a2	Birc2
Acot12	Agtr1a	Adipor2	Fst	Hfe	Foxp1	Ifih1	Blvra	Cyp2a12	Birc6
Acot3	Agxt	Adk	Fzd4	Hibadh	Frat1	Ikbke	Bola3	Cyp2c50	Blm
Acox1	Agxt2	Adora1	G6pc	Hist1h1b	Ftcd	Il15ra	Brd3	Cyp2d26	Bmf
Acp2	Agxt2l1	Adsl	Gabarapl1	Hist1h2be	Fxyd1	Inhbc	Brsk1	Cyp2d40	Bmpr1a
Acp6	Ahctf1	Adss	Galt	Hist3h2ba	Fzd8	Inoc1	Brwd1	Cyp2d9	Bola1
Acpl2	Ahcy	Agap1	Gamt	Hmga1	G0s2	Ivd	Bsg	Cyp2j5	Bop1
Acsl1	Ahdc1	Agbl5	Gata6	Hnrpf	G6pdx	Iyd	Btbd14a	Cyp2r1	Brd7
Acsl5	Ahsg	Agpat1	Gch1	Homer1	Gata4	Jagn1	Btbd3	Cyp3a13	Bre
Acsl6	AI118078	Agpat5	Gcnt2	Hs6st1	Gc	Katnb1	Btg2	Cyp4a14	Bst2
Acsm5	AI182371	Agphd1	Gdap2	Hsp90b1	Gcap14	Kdelc2	Bub1b	Cyp4f14	Bxdc1
Actc1	AI316807	Agt	Gde1	Hspa1l	Gclm	Klf15	C130022K22Rik	Cyp4f15	Bysl
Actg1	AI317395	Agxt	Gfod1	Hspa4	Gga1	Klf9	C130074G19Rik	Cyp7a1	C030006K11Rik
Actn1	Aifm2	Agxt2l1	Gfra1	Hspa8	Ghr	Klhl9	C1qa	Cyp7b1	C030048B08Rik
Actr1a	Ak3	Agxt2l2	Ggt6	Hspa9	Gjb1	Klkb1	C1ql4	D130059P03Rik	C1ra
Acy3	Akap8	Ahctf1	Glyctk	Hyou1	Gli1	Kng2	C1qtnf5	D230025D16Rik	C230081A13Rik
Adam2	Akirin2	Ahcyl2	Gm944	Idua	Glt25d2	Lars	C2cd3	D4Bwg0951e	C2cd2
Adamtsl5	Akr1a4	Ahdc1	Gna12	Il17rd	Gm2a	Las1l	C330011M18Rik	D5Wsu178e	C80913
Adck2	Akr1b7	Ahr	Gns	Il1rn	Gm839	Lcat	C430004E15Rik	D630004A14Rik	Cacybp
Add3	Akr1c14	Ahsg	Gorasp1	Immt	Gosr1	Ldha	C530044N13Rik	D730039F16Rik	Calca
Adfp	Akr1c6	AI118078	Gorasp2	Ing5	Gpatch3	Leng9	Cabp1	D930001I22Rik	Calm3
Adh1	Akr7a5	AI132487	Got1	Insc	Gpr108	Lima1	Calu	Dact1	Calr3
Adhfe1	Akt1s1	AI182371	Got2	Irgq	Gprin3	Lipa	Camk2g	Dap3	Capn10
Adipor2	Alas2	AI316807	Gpd1	Isy1	Gripap1	Lipm	Carhsp1	Ddi2	Card10
Adk	Alb1	Aifm1	Gpr182	Jrk	Gsk3a	Lnx2	Casp3	Ddx5	Casc1
Adprh	Aldh1a1	Ak2	Gpt1	Junb	Gstk1	Lrig1	Casp6	Def8	Cask
Adrbk2	Aldh1a7	Akap1	Grhpr	Kif1c	Gstm3	Lrig3	Ccbl2	Depdc7	Caskin2
Aebp2	Aldh2	Akap8	Grtp1	Klhl24	Gtf3c2	Lrp4	Ccdc32	Det1	Casp8ap2
Afg3l2	Aldh3a2	Akap8l	Gsta2	Krt23	Gulo	Lrrc48	Ccdc56	Dgka	Casp9
Aga	Aldh4a1	Akr1b3	Gstt2	Krt4	H1f0	Lsm12	Ccdc83	Dhrs9	Catsper2
Agpat1	Aldh5a1	Akr1c14	Gtpbp1	Lman1	H2afy3	Lsr	Ccne1	Diap2	Cbl
Agpat2	Aldh6a1	Akr1d1	Gyk	Lrrc25	Haao	Lzts2	Ccnl2	Dnaja1	Cbln3
Agt	Aldh8a1	Akr7a5	Gys1	Lrrc3	Hadh	Maf	Cct4	Dnajb3	Cbx5
Agxt2l1	Aldh9a1	Alb1	Habp2	Lrrc33	Hadha	Mafg	Cct6a	Dnajc5b	Ccdc115
Ahcy	Alg11	Aldh1a1	Hal	Lrrc68	Hc	Man1a	Cd160	Dnase1l3	Ccdc128
Ahcyl1	Alg14	Aldh1l1	Herpud1	Ltbr	Hdhd3	Map4k4	Cd19	Dpp9	Ccdc134
Ahsa1	Alkbh5	Aldh2	Hes6	Ly6d	Herc2	Marveld1	Cd274	Dppa3	Ccdc21
Ahsg	Aloxe3	Aldh3b1	Hgd	Lypla1	Hfe2	Mat1a	Cd300c	Drg2	Ccdc40
AI118078	Amacr	Aldh4a1	Hhex	Lyrm4	Hhat	Met	Cd36	Dscr1	Ccdc43
AI132487	Ambp	Aldob	Hint2	Lyrm5	Hist1h2bc	Mlf1ip	Cd4	Dscr3	Ccdc53
AI317395	Amfr	Aldoc	Hist1h2ah	Macrod1	Hpd	Mme	Cd99l2	Dstn	Ccdc77
AI413782	Ammecr1l	Alg3	Hmgcr	Magi1	Hpdl	mmu-mir-101a	Cdc14a	Dtx3l	Ccdc85b
AI662250	Amot	Alkbh5	Hnrpl	Magt1	Hsd17b10	Mnt	Cdc42bpb	Dtx4	Ccdc86
AI842396	Ampd2	Alkbh6	Hnrpll	Mapk8	Htatip2	Mpzl2	Cdc6	Dus1l	Ccdc94
AI854703	Anapc7	Aloxe3	Hook2	Masp2	Hyal2	Mrgprg	Cdk2ap2	Dyrk3	Ccnb1
Aifm1	Angel2	Als2cr2	Hpxn	Mbd6	Ifnar2	Mrpl2	Cdkal1	E330026B02Rik	Ccnd1
Aifm2	Angptl3	Amacr	Hsd11b1	Mcee	Igsf11	Mt2	Cdkn1a	Ece1	Ccnd2
Ak2	Ank	Ambp	Hsd17b2	Mcm3	Il13ra1	Mthfd1	Cdkn2d	Ect2	Ccni
Ak3	Ankar	Amdhd1	Hsdl2	Mcoln1	Immp2l	Myd88	Cebpb	Edg1	Ccnk
Akap1	Ankrd13c	Amdhd2	Hyal1	Mef2d	Ing4	Myh9	Cend1	Eef1b2	Ccrk
Akap10	Ankrd15	Ampd2	Id2	Mesp2	Inpp5f	Nab1	Cenpq	EG240549	Cct2
Akap3	Ankrd16	Angptl3	Id3	Mmp14	Itih3	Nat13	Cep57	Egfr	Cct8
Akap8l	Ankrd23	Angptl6	Idh1	Mobkl1a	Itsn1	Nat15	Cerk	Egln3	Cd3eap
Akirin2	Ankrd40	Ank	Ier2	Mobkl3	Jmjd2a	Nbr1	Cfl2	Ehhadh	Cd59a
Akr1a4	Ankrd46	Ank3	Ifitm2	Mocs2	Josd1	Nck1	Chaf1b	Ei24	Cdc26
Akr1b7	Anks4b	Ankle1	Ifrd1	Mrpl36	Kcmf1	Nedd4l	Chchd4	Eif3s7	Cdc34
Akr1c19	Aox1	Ankmy2	Ifrd2	Mrps5	Klhdc6	Nek6	Chmp4b	Elovl2	Cdca2
Akr1c6	Aox3	Ankrd13b	Ifrg15	Msra	Kynu	Nfia	Chrna2	Enpep	Cdca3
Aldh1a7	Ap1m1	Ankrd15	Igfbp1	Mst1	Lasp1	Nfil3	Chst1	Enpp2	Cdk4
Aldh1l1	Ap2a2	Ankrd16	Igfbp2	mTor	Ldhb	Nhej1	Ciapin1	ENSMUSG00000062282	Cdk5
Aldh4a1	Apcs	Ankrd17	Il17rb	Mul1	Lpin2	Nnmt	Cisd2	Entpd8	Cdk5rap3
Aldh6a1	Apex2	Ankrd27	Il18	Mx2	Lrp6	Nnt	Cited4	Epha1	Cdkl3
Aldh8a1	Aplp2	Ankrd28	Il1r1	Mycbp	Lrrc8d	Nomo1	Ckmt1	Epha2	Cenpc1
Aldoa	Apoa1	Ankrd33	Inhbe	Ndufa6	Lypla3	Notch1	Clip1	Ephx2	Cenpl
Aldob	Apoa2	Ankrd33b	Inmt	Ndufb10	Lyrm1	Nr2f2	Clk3	Erc1	Cenpn
Aldoc	Apoa4	Ankrd37	Inpp5e	Ndufv1	Magi3	Nrbf2	Cln8	Erc2	Cetn3
Alkbh7	Apoc1	Ankrd39	Insig2	Nek8	Map3k5	Nt5c3	Clps	Ergic3	Cfdp1
Als2cl	Apoc2	Ankrd49	Insr	Nfe2	Mapk14	Nudt7	Clybl	Erlin2	Cgrrf1
Als2cr2	Apoc3	Ankrd54	Itih1	Nmnat3	Mapkapk2	Orm1	Cmpk	Esr1	Chac1
Amacr	Apoc4	Anks3	Itih2	Nolc1	Mbl1	Osbpl9	Cmtm1	Etf1	Chchd2
Ambp	Apoe	Anks4b	Jmjd3	Nudcd3	Mboat7	Oxsr1	Cmtm3	Exoc6	Chchd6
Ammecr1l	Apof	Anp32b	Jun	Nudt1	Mdh2	P4hb	Cntd1	Exph5	Chtf8
Amotl2	Apoh	Anxa5	Kcnk5	Nup50	Mertk	Pard3	Copg	Ext1	Cirh1a
Amz2	Apon	Anxa7	Kifc3	Nupl1	Mfn2	Parp16	Cops3	F11r	Clcn7
Anapc1	Aptx	Aox3	Klb	Nwd1	Mgat2	Pawr	Coq7	F13b	Clk4
Angptl3	Aqp8	Ap2m1	Klhdc7a	Oaf	Mia1	Pbld	Cox10	F5	Cln3
Ank3	Aqp9	Ap3d1	Klhl2	Onecut1	Mia2	Pcsk9	Cox11	Fam107b	Cln6
Ankmy1	Arl4d	Ap3m2	Lactb2	ORF61	Midn	Pctk2	Cox17	Fam13a	Clpp
Ankrd13d	Arhgap24	Ap3s1	Lamp2	Osbpl2	Mkln1	Pde4dip	Cox5a	Fam158a	Cnbp
Ankrd16	Arhgef19	Apbb3	Leap2	Ostb	Mlf2	Pde9a	Cox5b	Fam20c	Cndp2
Ankrd23	Arhgef7	Apex2	Lect2	Otud5	mmu-let-7c-2	Pdia4	Cox6b1	Fbxl6	Cnnm2
Ankrd24	Arid1a	Aph1c	Lifr	Oxnad1	mmu-mir-193	Pdia5	Cox6c	Fbxo28	Cnot3
Ankrd27	Arid5b	Apoa2	Lipc	P2ry2	Mospd3	Peci	Cox7a2l	Fbxo6b	Cnot4
Ankrd33	Arl13b	Apoa4	Lipe	Pabpn1	Mpp1	Per1	Cox7c	Fbxw5	Cnot6l
Ankrd39	Arl5a	Apob48r	Lrp1	Paip2b	Mreg	Pfkfb1	Cpa2	Fcamr	Colec11
Ankrd45	Arl6ip5	Apoc4	Lrpprc	Parp11	Mrpl34	Pi4k2a	Cplx1	Fgd4	Cox16
Ankrd9	Armc1	Apoe	Lrtm1	Pctk3	Mrpl35	Pink1	Cpt2	Fgd6	Cpsf6
Anpep	Armc5	Aprt	M6prbp1	Pdk1	Mrpl4	Pkp2	Crk	Fgf9	Crebl1
Anxa5	Arntl	Aqp11	Mal2	Pdss1	Mtch2	Pla2g6	Crsp3	Flt1	Crebl2
Ap1g1	Arrdc4	Aqp8	Map1lc3b	Pdxk	Mtmr12	Polg	Crym	Fndc3b	Crebzf
Ap1m1	Arsa	Araf	Map2k3	Pelo	Myef2	Poli	Csnk2a1	Fos	Crisp2
Ap3m2	Arsg	Arf2	Mapkapk3	Per2	Myo18a	Polr2h	Csrp2	Foxa1	Csad
Apcs	Arv1	Arg1	Mbl2	Pgk1	N4bp2l1	Pon2	Ctdspl2	Fryl	Csde1
Apeh	Arvcf	Arglu1	Mcart1	Pgp	Naca	Por	Ctnnal1	Gadd45b	Cse1l
Apex2	As3mt	Arhgap21	Mcfd2	Pik3c2g	Naprt1	Ppap2b	Cugbp2	Gapvd1	Cspg5
Api5	Asb13	Arhgap26	Mesdc1	Pik4cb	Ndg2	Ppargc1a	Cutl2	Gclc	Csrnp1
Aplp2	Asgr1	Arhgef18	Mesdc2	Pmf1	Ndrg2	Ppfibp2	Cxadr	Gda	Csrnp2
Apoa1	Asl	Arhgef3	Mettl7b	Pnpla2	Ndufa12	Ppm1a	Cyhr1	Ggcx	Cst3
Apoa2	Aspa	Arid1a	Mgrn1	Poldip2	Ndufb3	Ppp1ca	Cyp2c55	Ggnbp2	Ctsl
Apoa4	Asph	Arid5a	Mid1ip1	Polr1e	Ndufs1	Ppp1r15b	Cyp2g1	Glul	Ctu1
Apoc1	Ass1	Arid5b	Mlxipl	Polr2i	Ndufs8	Ppp2r2d	Cyp4b1	Glyat	Cuta
Apoc3	Asxl2	Arl1	Mmachc	Polr3d	Nf2	Pqlc1	Cyp4f13	Gm1574	Cyb5rl
Apoc4	Atg2a	Arl10	mmu-mir-122a	Ppcs	Nfatc3	Prox1	Cyp8b1	Gmeb2	Cyp20a1
Apoe	Atg2a	Arl4d	Mobkl2b	Ppia	Nfib	Prr13	D10Ertd322e	Gngt1	Cyp2a5
Apof	Atg3	Armc1	Mosc2	Prmt1	Nkx2-5	Ptgfr	D12Ertd647e	Gpiap1	Cyp2b10
Apoh	Atg7	Armc5	Mospd2	Pscd1	Nostrin	Ptk2b	D130007C19Rik	Gpr172b	Cyp46a1
Apon	Atl3	Arntl	Mrpl48	Psmb10	Nphp3	Pum1	D14Ertd500e	Gpr19	D10Wsu102e
Apoo	Atp13a1	Arpc3	Mttp	Psmc1	Nr1d2	Pygl	D18Ertd653e	Gpr37l1	D14Ertd436e
Appbp2	Atp1b1	Arpm1	Mtus1	Psmc4	Nr1h4	Rab43	D430028G21Rik	Gpx7	D17Wsu104e
Aptx	Atp2a2	Arrdc1	Mylpf	Ptcd3	Nr2c1	Rabgap1l	Daglb	Grb7	D2Wsu81e
Aqp11	Atp2b2	Arrdc2	Nadk	Ptcra	Nrn1	Rad51c	Dcxr	Grm8	D6Wsu116e
Aqp3	Atp5g3	Arrdc4	Nags	Ptprs	Nsun4	Rai14	Ddhd1	Gsk3b	D6Wsu163e
Aqp5	Atp5l	Arrdc5	Narf	Rab1	Nudt12	Rbbp5	Dffa	Gstm2	Dars
Arf1	Atp6v0a4	Arsa	Ndel1	Rab17	Nup98	Rdh9	Dgat1	Gstm7	Dars2
Arf2	Atp6v0d2	Arsg	Nek4	Ranbp5	Oplah	Rfxank	Dgcr2	Gstt3	Dbp
Arf4	Atp6v1e1	Arv1	Nfe2l2	Rangap1	Optn	Rhobtb1	Dgkz	Gtf2a2	Dci
Arhgap21	Atp7b	As3mt	Nipsnap1	Rbm38	Pafah2	Rnf103	Dhcr7	Gtf2i	Dclre1c
Arhgap26	Atrnl1	Asgr1	Nmd3	Rhod	Paox	Rnf144b	Disc1	Gtf3c6	Dcps
Arhgef12	Atxn1	Asgr2	Nmt1	Riok2	Pde6c	Rnf6	Dkk2	Gyltl1b	Dctn4
Arid5b	Atxn2	Asl	Nqo2	Rmnd5a	Pde8a	Rorc	Dlst	H13	Dctpp1
Arl4d	Atxn7	Asna1	Nr0b2	Rpl10a	Pex11c	Rras	Dlx3	H6pd	Ddt
Arl5a	AU018778	Asns	Nr1d1	Rprd2	Pex5	Rrp9	Dmbx1	Hao1	Ddx21
Arl5c	AU042651	Aspa	Nr1i2	Rreb1	Phospho1	S100a10	Dnaja4	Hbs1l	Ddx31
Armc1	Avpi1	Aspdh	Nr5a2	Rtl1	Phyh	Saa3	Dnajb9	Hcfc1	Ddx39
Armc5	Avpr1a	Asph	Nrg4	Rtn4ip1	Pitpnm2	Saa4	Dnajc19	Hip1r	Ddx3x
Armet	AW061290	Ass1	Nrp1	Rxrb	Pkp4	Samm50	Dnajc22	Hipk3	Ddx4
Armetl1	AW544981	Atad1	Ntn2l	Saps1	Plk3	Sar1b	Dnajc3	Hisppd1	Ddx41
Arpc4	Azgp1	Atad5	Nudc	Sbds	Plscr2	Scaf1	Dnase1	Hist1h4i	Dennd4a
Arsa	Azin1	Ate1	Nudt19	Sec24c	Pnkd	Sec11a	Dock8	Hist2h2ac	Derl2
Arsg	B130024G19Rik	Atf2	Oaz2	Serf2	Ppm1b	Serpina12	Dok4	Hist2h2be	Derl3
As3mt	B230120H23Rik	Atf3	Obfc2a	Setd8	Ppp2r1a	Serpinf1	Dok5	Hmgcs2	Dgat2
Asah1	B2m	Atf4	Ogt	Sgta	Prdx1	Serping1	Dot1l	Hnf1a	Dhdds
Asahl	B4galnt1	Atf5	Olig1	Siah1a	Prkab2	Setd3	Dpep1	Hnmt	Dhdpsl
Asb16	B4galt1	Atf7	Ormdl3	Sirt5	Prkag3	Sgk	Dpf3	Hp1bp3	Dhodh
Asgr1	B630019A10Rik	Atf7ip	Pacsin2	Slc20a1	Prkar2a	Sh3pxd2a	Dph1	Hrg	Dhrs7b
Aspa	Baat	Atg9a	Pah	Slc22a23	Prrx1	Sidt2	Dph3	Hs3st3b1	Dhx15
Asph	Bag4	Athl1	Paics	Slc25a19	Psme1	Slc13a2	Dsg2	Hsd17b4	Dhx33
Ass1	Baiap2	Atl3	Palmd	Slc25a28	Ptpn2	Slc16a2	Dsg4	Hsd3b1	Dhx36
Atf1	Baiap2l1	Atn1	Pank1	Slc26a6	Qsox1	Slc16a6	Dsn1	Hspa14	Dhx38
Atf3	Banp	Atox1	Paqr9	Slc27a1	Rabep1	Slc1a4	Dullard	Iah1	Dhx9
Atf4	Bat2	Atp10d	Pcdh1	Slc30a3	Rad51l3	Slc25a22	Dynlrb2	Ifi35	Dirc2
Atf5	Baz2b	Atp5a1	Pck1	Slc37a4	Rap2c	Slc30a1	E2f2	Ifnk	Dis3l2
Atg10	BC014805	Atp5b	Pcx	Slc41a3	Rarb	Slc35d1	E430028B21Rik	Igbp1	Dkc1
Atg4d	BC017643	Atp5c1	Pde4c	Slc4a2	Rasa3	Slc39a14	Ech1	Igf1	Dll1
Athl1	BC021614	Atp5d	Pdha1	Spcs3	Rdh20	Slc39a8	Edc4	Igf2	Dna2l
Atn1	BC021785	Atp5e	Pdk2	Spns1	Rdh7	Slc40a1	Eea1	Igfbp4	Dnaja2
Atox1	BC021891	Atp5g1	Pdk4	Srfbp1	Reps2	Slc41a1	Efna2	Ihh	Dnajc1
Atp10d	BC025446	Atp5g2	Pemt	Ssx2ip	Retsat	Slc6a6	EG328231	Ihpk2	Dnajc16
Atp11c	BC030396	Atp5sl	Pex16	Stag3	Rfx1	Slc9a3r1	EG330503	Il22ra1	Dnajc2
Atp13a1	BC031353	Atp6ap2	Pgm2	Stat5a	Rnf141	Slco1a1	EG432436	Il4ra	Dnpep
Atp1a1	BC033915	Atp6v0a4	Phb	Stip1	Rpia	Slco1b2	EG432870	Inadl	Dnttip2
Atp1a3	BC048546	Atp6v1d	Phf15	Stx4a	Rpl32	Smad6	Eif1ad	Indol1	Dohh
Atp1b1	BC057022	Atp6v1f	Phyhd1	Sugt1	Rrm2	Smpdl3b	Eif3s10	Ing3	Dolpp1
Atp2a2	BC057552	Atp6v1h	Pias4	Tbc1d10a	Rtp3	Smyd1	Eif4a2	Ints10	Dos
Atp2b2	BC089597	Atp7a	Pigr	Tbc1d14	Rusc2	Snai2	Eif4e2	Ipmk	Dpagt1
Atp5a1	Bcar3	Atp8b1	Pik3ap1	Tcfe2a	Sacm1l	Snap23	Elf5	Irf2	Dpf2
Atp5b	Bcat2	Atpaf2	Pik3r1	Tesk2	Sae1	Socs2	Elk4	Irf5	Dpy19l3
Atp5c1	Bcdo2	Atxn2	Pim1	Tfb1m	Samd4	Sord	Elmo2	Irgm	Dpyd
Atp5d	Bche	Atxn3	Pim3	Tfb2m	Saps3	Sox5	Elmo3	Irs3	Dram2
Atp5e	Bckdha	AU018778	Pip5k1b	Tgfbr3	Scly	Spata22	Endog	Irx3	Dst
Atp5g1	Bckdk	AU042651	Pipox	Tgm2	Scml4	Spatc1	Eno1	Isgf3g	Dtymk
Atp5g3	Bcl2l1	Aven	Pla1a	Thra	Selenbp2	Spp2	Enpp4	Itga1	Dus3l
Atp5h	Bcl3	Avpi1	Plekha8	Tmed10	Sema4g	Srrd	Entpd4	Itih4	Dusp4
Atp5j2	Bcl6	AW549877	Plg	Tmem107	Serpina10	Stard4	Epb4.9	Itm2b	Dusp7
Atp5k	Bclaf1	AY074887	Plrg1	Tmem126b	Serpina1e	Stbd1	Eps15	Ivns1abp	Dvl2
Atp5l	Bdh1	Azin1	Pls3	Tmem171	Serpinf2	Stk40	Eras	Jarid1b	Dync1li1
Atp5o	Bet1	B230120H23Rik	Pnpla3	Tmem211	Shroom3	Stom	Ergic2	Jmjd1a	Dyrk1b
Atp5sl	Bet1l	B230312A22Rik	Pnpla7	Tmem37	Sigirr	Suds3	Exoc3	Jub	E130012A19Rik
Atp6v0a4	Bhlhb2	B230317F23Rik	Pnpo	Tmem86a	Slc10a1	Taf1d	Exoc8	Jup	E130114P18Rik
Atp6v0c	Bik	B3galnt2	Pnrc1	Tmprss4	Slc17a3	Tat	Exosc3	Kbtbd3	E130203B14Rik
Atp6v0d2	Birc3	B3gnt3	Ppara	Tnpo2	Slc17a4	Tbcel	Extl1	Kcnh6	E2f8
Atp6v1b1	Birc5	B4galnt1	Pparg	Tob1	Slc22a4	Tcf7l2	Fam102a	Keap1	Ece2
Atp6v1d	Blcap	B630019A10Rik	Ppargc1b	Tomm40	Slc25a17	Tdo2	Fam107a	Keg1	Eda2r
Atpaf2	Bloc1s3	Banf1	Ppm1k	Topors	Slc25a23	Tec	Fam109a	Kif13a	Edf1
Atxn2	Bnip1	Bat1a	Ppm1l	Ttc15	Slc25a30	Thtpa	Fam114a1	Kif1b	Eed
Atxn7	Bnip3	Bat5	Ppp1r3b	Ttc39b	Slc25a42	Tial1	Fam126b	Klc4	Eef2k
AU042651	Bphl	Baz1b	Ppp1r3c	Tyw1	Slc25a5	Tle1	Fam161b	Klf6	Eefsec
Avpi1	Brap	Bbox1	Prdx6	Ubc	Slc26a8	Tle3	Fam167b	Klhdc10	Egln2
AW049604	Brd4	BC012020	Prkag2	Ube2b	Slc27a5	Tmem144	Fancm	Klhl25	Ehmt2
AW061290	Bri3	BC016495	Prkcbp1	Ubxd1	Slc28a1	Tmem150	Fastkd1	Kmo	Eid1
AW544981	Brp44	BC019943	Pros1	Uhrf1bp1l	Slc2a9	Tmem49	Fau	Kpna3	Eif1a
AW549877	Btd	BC021614	Proz	Usp15	Slc30a6	Tmem93	Fbxw7	Krt18	Eif2b4
Azgp1	Btf3l4	BC024139	Psen2	Usp16	Slc39a4	Tmie	Fcf1	Krt8	Eif2b5
B230208H17Rik	C1qbp	BC024479	Ptbp1	Usp8	Slc45a3	Tmprss6	Fcna	Krtcap2	Eif2c3
B330016D10Rik	C1qtnf3	BC029214	Ptp4a1	Vamp1	Slc6a12	Tpd52l2	Fcrl1	L3mbtl3	Eif2s1
B3gnt2	C1qtnf6	BC031353	Ptp4a2	Vamp5	Slc8a1	Tpst1	Fem1a	Larp2	Eif3s12
B3gnt7	C1r	BC031781	Pvrl2	Vdac2	Smad3	Trak2	Fem1c	Lbp	Eif3s9
B4galt5	C1rl	BC048355	Pxk	Vegfa	Smad9	Trf	Fez2	Lcn2	Eif4a1
B630019A10Rik	C2	BC048546	Qdpr	Wasf2	Smcr7	Trim69	Fgf1	Ldb3	Eif4g1
Banf1	C3	BC051628	R3hdm1	Wdr61	Snx13	Tspan12	Fgfr2	Leprotl1	Eif5a
Banp	C330016O10Rik	BC065397	Rab9	Wsb1	Socs5	Ttr	Fgr	Lgi4	Eif5a2
Bapx1	C6	BC068281	Rabggta	Ythdf1	Sp1	Txnip	Fhad1	Lgr5	Eif5b
Bard1	C630028N24Rik	BC088983	Rasl11b	Zbed3	Spata2L	Ube2s	Fkbp3	Lims2	Elavl3
Bat1a	C8a	Bcar1	Rbm47	Zbtb32	Spin1	Ugt1a1	Fkbp5	Lin37	Elovl1
BC002199	C8g	Bcar3	Rbpms	Zdhhc4	Spp1	Usp10	Fn3k	Lipg	Elovl3
BC012020	C9	Bcas3	Rbpms2	Zfand5	Spred2	Usp39	Fnbp1	Lpp	Eno3
BC013529	Cabc1	Bcat2	Rcl1	Zfat1	Sptlc2	Usp49	Foxj3	Lrrc28	Entpd6
BC016201	Cabyr	Bccip	Rdh1	Zfp112	Strn3	Uts2d	Foxm1	Lrrc42	Eny2
BC017612	Cald1	Bcdin3	Recc1	Zfp143	Sulf2	Vcp	Foxp4	Lrrk1	Epm2a
BC017643	Capn8	Bche	Reep4	Zfp289	Sult1e1	Vcpip1	Foxred1	Lsm2	Epm2aip1
BC021614	Capn9	Bckdha	Reep6	Zfp36	Susd4	Vnn3	Fubp3	Lta4h	Eprs
BC021891	Car14	Bcl6	Rhof	Zfp661	Tacc2	Vprbp	Fundc2	Ltb4r2	Eps15l1
BC022224	Car3	Bcs1l	Rnase10	Zmynd12	Tbc1d23	Vps72	Fut8	Luc7l2	Erap1
BC023882	Car5a	Bend3	Rnf125	Znrf2	Tbc1d8	Wbp2	Fxyd3	Lysmd4	Ercc3
BC028528	Car8	Bet1l	Rnf43		Tbl1xr1	Wfs1	G3bp1	Mab21l2	Erh
BC030307	Carkl	Bhlhb2	Rnf5		Tex2	Wipi1	G430022H21Rik	Mad2l2	Ets2
BC031748	Casr	Bhlhb3	Ror1		Thnsl2	Wwp2	G6pc2	Maob	Etv1
BC033915	Cat	Birc2	Rpl36		Timm8a1	Xrn2	Gaa	Mapk1ip1	Etv5
BC043934	Cbs	Birc6	Rplp1		Timm9	Zbtb39	Galc	Mapk1ip1l	Evi5l
BC046404	Cbx4	Blcap	Rsad1		Tlr3	Zbtb7b	Galnt2	March5	Exoc1
BC048546	Cbx8	Blm	Ruvbl2		Tmem106a	Zfhx2	Gas2l2	March8	Extl2
BC049635	Ccbl1	Blnk	Rwdd3		Tmem110	Zfp1	Gas6	Mbnl2	Fabp2
BC051227	Ccdc12	Bmf	Saa1		Tmem136	Zfp36l1	Gata3	Mboat5	Faf1
BC057022	Ccdc14	Bmp2k	Saa2		Tmem161b	Zfp395	Gcdh	Mchr1	Fam116a
BC057552	Ccdc151	Bmpr1a	Sardh		Tmem7	Zfp62	Gdap1l1	Mef2a	Fam125a
BC060632	Ccdc25	Bnip1	Sarm1		Tmem77	Zfp809	Gfm1	Mettl5	Fam134a
BC065397	Ccdc33	Bnip3	Sbno2		Tmem82	Zfp91	Ghdc	Mgat1	Fam164c
BC066107	Ccdc38	Bola1	Scarb1		Tmem87a	Zfyve21	Ghitm	Mgst1	Fam173b
BC089597	Ccdc45	Bop1	Sdc4		Tor1aip1	Zswim4	Gigyf2	Mid1	Fam185a
Bcar3	Ccdc50	Bpgm	Sec14l2		Tpcn1		Gipc1	Mis12	Fam192a
Bcdo2	Ccng2	Brap	Sec14l4		Tpm3		Gipc3	Mkl2	Fam20b
Bckdha	Ccnt2	Brd7	Sec24a		Trim7		Glipr1	Mmp11	Fam36a
Bckdk	Ccny	Bre	Sephs2		Trip10		Glrx	Mmp15	Fam45a
Bcl2l1	Ccs	Bst2	Sepp1		Tsga13		Glrx3	Mmp19	Fam50a
Bcl2l13	Cd164	Btc	Serbp1		Tsku		Glt28d2	mmu-let-7a-1	Fam50b
Bcl2l2	Cd1d1	Btd	Serpina11		Tspan10		Gltpd2	mmu-mir-203	Fam76a
Bcl3	Cd300lg	Bxdc1	Serpina3n		Ttc39c		Gmfg	mmu-mir-31	Fam92b
Bcl6	Cd302	Bysl	Serpina6		Tulp2		Gmnn	Mobkl2c	Fam96b
Bcl7b	Cd47	Bzw2	Serpinc1		Txndc12		Gmps	Mpnd	Fam98a
Bcnp1	Cd81	C030006K11Rik	Serpine1		Ubl3		Gna13	Mpst	Fancb
Bcs1l	Cdc42ep4	C030048B08Rik	Setd5		Uck1		Gng12	Mrpl1	Fbxl22
Bet1l	Cdca7	C1qbp	Sgk2		Ugt3a1		Gnl3l	Mrpl39	Fbxo30
Bhlhb2	Cdk3	C1ra	Sgsm2		Ugt3a2		Golga7	Msh5	Fbxo32
Bik	Cdk8	C1rl	Sh3bp5		Usp3		Gpbp1l1	Mus81	Fbxo8
Bin1	Cdkn3	C2	Shmt1		Usp4		Gpi1	Mutyh	Fbxo9
Birc3	Cdo1	C230081A13Rik	Shmt2		Vamp8		Gpr137	Myc	Fdxacb1
Birc5	Cebpa	C2cd2	Sin3a		Wasf1		Gpr65	Myo10	Fech
Blnk	Cebpg	C3	Sirt3		Wdr51a		Gprc5a	Myo1e	Fibp
Blvra	Centg1	C80913	Slc16a1		Wnt5b		Gramd3	Myo6	Fig4
Bmp2k	Cept1	C8a	Slc17a1		Wwc1		Gramd4	N4bp2l2	Fis1
Bnip3	Ces2	C8b	Slc17a2		Xdh		Grinl1a	Nap1l1	Fkbp11
Bola3	Ces3	Cabc1	Slc19a2		Zbtb12		Grpel1	Nat2	Fkbp4
Bpgm	Ces5	Cacybp	Slc22a7		Zbtb7c		Grsf1	Ncald	Fkbp9
Bphl	Ces6	Calca	Slc23a1		Zc3h12d		Grwd1	Ncoa4	Flcn
Brap	Cfb	Calm3	Slc25a10		Zfp101		Gsdmdc1	Ndfip1	Fnbp4
Brd3	Cfh	Calr	Slc25a13		Zfp469		Gstcd	Necab1	Fnip1
Brp44	Cfhr1	Calr3	Slc25a15		Zfp608		Gstm6	Nek7	Fosb
Brsk1	Cfi	Canx	Slc25a33		Zfp710		Gstp2	Nfyb	Foxn2
Brwd1	Cfl1	Capn10	Slc25a39		Zfp750		Gtpbp4	Nhlrc3	Foxq1
Bsg	Cflar	Capn8	Slc25a44		Zfyve1		Guca2a	Nisch	Foxred2
Btbd14a	Cgnl1	Capn9	Slc26a1		Zkscan1		H2-DMb1	Nit2	Fpgs
Btbd3	Chchd3	Car14	Slc29a1		Zkscan14		H2-M3	Nodal	Frmd4a
Btc	Chd1	Car5a	Slc2a2		Zmym2		H2-T10	Nola1	Frmd6
Btd	Chd1l	Car8	Slc30a10				Hacl1	Nosip	Fry1
Btf3l4	Chd9	Card10	Slc38a3				Hadhb	Npas2	Ftl1
Btg2	Chdh	Casc1	Slc38a7				Hamp	Nploc4	Fv1
Bub1b	Ches1	Cask	Slc44a3				Hao3	Nqo1	Fxc1
Bzw2	Chic1	Caskin2	Slc47a1				Hccs	Nrip1	Fxr1h
C130022K22Rik	Chic2	Casp8ap2	Slc6a13				Hdac5	Nuak2	Fzd7
C130074G19Rik	Chka	Casp9	Slc7a2				Hdlbp	Nuak2	G3bp
C1qa	Chpt1	Casr	Smcr8				Heg1	Nucb2	Gabarap
C1ql4	Chst12	Cat	Smek1				Helb	Nudt5	Gabarapl2
C1qtnf5	Cib1	Catsper2	Snf1lk				Herc4	Nvl	Gas1
C1qtnf6	Cideb	Cbfa2t2	Snrpa				Heyl	Oaz3	Gast
C2cd3	Cidec	Cbl	Sorbs3				Hgs	Oit3	Gbl
C3	Cisd1	Cbln3	Sos1				Hif3a	Olfm3	Gcc2
C330011M18Rik	Cish	Cbs	Spag7				Higd1a	Olfml1	Gchfr
C430004E15Rik	Cited2	Cbwd1	Spbc24				Hisppd2a	Olfr1442	Gemin4
C530044N13Rik	Cks2	Cbx5	Sphk2				Hist1h1c	Oma1	Gga2
C8b	Clcn2	Ccar1	St3gal3				Hist1h1t	Omd	Gins1
C9	Cldn12	Ccbl1	St6galnac6				Hist1h4h	Onecut2	Git1
Cabp1	Cldn3	Ccdc106	Stard5				Hist2h2ab	Opa3	Gja10
Calr	Clec16a	Ccdc115	Stard7				Hist2h4	Oprs1	Gkap1
Calu	Clec2d	Ccdc126	Stat3				Hivep1	Orm2	Gla
Camk2g	Clec7a	Ccdc128	Stk11				Hlx	Otc	Glb1
Canx	Clic1	Ccdc134	Stub1				Hmbs	OTTMUSG00000000997	Gls2
Capn8	Clic4	Ccdc151	Suclg2				Hoxd12	Otud7b	Gm10101
Capn9	Clmn	Ccdc21	Sult1a1				Hpca	P2ry5	Gm10658
Car5a	Clock	Ccdc33	Sys1				Hpn	P4ha1	Gm11992
Car8	Clptm1	Ccdc38	Tada1l				Hrsp12	Pak4	Gm237
Carhsp1	Clpx	Ccdc40	Tagap1				Hsd17b3	Papss2	Gm4876
Carkl	Clu	Ccdc43	Tbc1d10b				Hsd3b7	Parp3	Gm5444
Casp3	Cmas	Ccdc53	Tchhl1				Hsf4	Parp9	Gm608
Casp6	Cmbl	Ccdc58	Tef				Hspa5	Pax9	Gm6484
Cbfa2t2	Cml5	Ccdc77	Tegt				Hspe1	Pbx1	Gmfb
Cbwd1	Cmtm8	Ccdc85b	Tenc1				Htr1f	Pcbp2	Gmpr2
Ccar1	Cnih4	Ccdc86	Tex12				Icam1	Pccb	Gnat2
Ccbl1	Cnn3	Ccdc94	Tgif1				Icam4	Pcif1	Gnl3
Ccbl2	Cnot8	Ccnb1	Thrsp				Id1	Pctk1	Golga3
Ccdc106	Cobl	Ccnd1	Tjp3				Idh3a	Pctp	Golph3l
Ccdc126	Cobll1	Ccnd2	Tlcd2				Idh3b	Pdcl	Gopc
Ccdc151	Col4a3bp	Ccnd3	Tle4				Idh3g	Pddc1	Gpatc4
Ccdc32	Commd1	Ccng2	Tm4sf4				Iffo2	Pdgfc	Gpc2
Ccdc33	Commd5	Ccni	Tmc1				Ifitm1	Pdgfrl	Gpd1l
Ccdc38	Comt	Ccnk	Tmc7				Ifltd1	Pdik1l	Gphn
Ccdc50	Copz1	Ccnl1	Tmco4				Igf2r	Pdlim5	Gpr137c
Ccdc56	Coq10b	Ccnt2	Tmem106b				Igtp	Pdzk1	Gpr146
Ccdc58	Coro2a	Ccrk	Tmem11				Il10rb	Pecr	Gpr17
Ccdc83	Cox7a2	Cct2	Tmem147				Il11ra1	Pex14	Gprc5c
Ccnd3	Cox8b	Cct8	Tmem166				Il15	Pex19	Gpsn2
Ccne1	Cp	Cd1d1	Tmem50a				Impa2	Pgd	Gpx1
Ccnl1	Cpa4	Cd300lg	Tob2				Inppl1	Phf8	Grid2ip
Ccnl2	Cpb2	Cd3eap	Tom1l2				Iqsec2	Phlda1	Gsta4
Ccnt2	Cpeb4	Cd59a	Tomm40l				Irf2bp1	Picalm	Gstp1
Ccs	Cpn1	Cdc25a	Trpm7				Iscu	Pkd2l1	Gtf2a1
Cct4	Cpn2	Cdc26	Tst				Isg20l1	Plac9	Gtf2f1
Cct6a	Cpne2	Cdc34	Ttc36				Isl1	Plcb1	Gtf2f2
Cd160	Cpox	Cdc37l1	Tuba4				Islr2	Plcg1	Gtf2h1
Cd19	Cradd	Cdc42ep4	Tuba6				Isoc2b	Plekhf1	Gtf2ird2
Cd1d1	Crat	Cdca2	Txn2				Itgax	Plekhg2	Gtf3a
Cd274	Crb3	Cdca3	Txndc11				Itih5	Plekhg6	Gtlf3b
Cd300c	Crcp	Cdca7	Uox				Itpka	Plekhh3	Gtpbp10
Cd302	Creb3l2	Cdh1	Upb1				Jund1	Plin	Gtpbp2
Cd36	Crim2	Cdk4	Upp2				Katnal2	Plscr1	Gtpbp6
Cd4	Crip2	Cdk5	Uqcrq				Kazald1	Plxdc1	Gucy2f
Cd81	Crlf3	Cdk5rap3	Uroc1				Kcnj16	Pnpla6	Gzf1
Cd99l2	Crls1	Cdk8	Usp2				Kcnk4	Polg2	H2afj
Cdc14a	Crot	Cdkl3	Vdac1				Kcnmb2	Polr3e	H47
Cdc25a	Crp	Cdv3	Vkorc1				Khdrbs3	Polr3gl	Hat1
Cdc37l1	Crsp7	Cebpa	Vtn				Kif5a	Polr3k	Hbp1
Cdc42bpb	Cry1	Cebpz	Wdr18				Klf2	Pomt2	Hdac11
Cdc6	Cry2	Cenpa	Xkr9				Klhl11	Pop7	Hdac3
Cdca7	Cryzl1	Cenpc1	Ypel4				Klhl26	Porcn	Hdgf
Cdh1	Cs	Cenpl	Zadh2				Kpnb1	Ppapdc2	Hebp1
Cdk2ap2	Csk	Cenpn	Zbtb22				Kptn	Ppp2r5a	Hectd3
Cdkal1	Csnk1d	Cenpp	Zbtb43				Krt79	Prdx4	Herpud2
Cdkn1a	Csnk1g3	Centb2	Zbtb5				Lace1	Prelid1	Hexa
Cdkn2d	Cspg3	Cep70	Zc3h4				Lamp1	Proc	Hey1
Cdv3	Csrp3	Ces3	Zfand6				Lass6	Prr14	Hiat1
Cebpb	Cstl1	Ces6	Zfp106				Lenep	Prrg2	Higd2a
Cebpz	Ctage5	Cetn3	Zfp27				Letm2	Prune	Hint3
Cend1	Ctdsp1	Cfdp1	Zfp36l2				Letmd1	Pskh1	Hirip3
Cenpa	Cth	Cfh	Zfp444				Lgi3	Psma3	Hist1h2ae
Cenpp	Ctnna1	Cfi	Zfp46				Lhx6	Psmd11	Hist1h2ak
Cenpq	Ctnnb1	Cgnl1	Zhx3				Lims1	Psme2	Hist1h2bb
Centb2	Ctrb1	Cgrrf1					Lman2	Ptch1	Hist1h2bm
Centg1	Ctsb	Chac1					Lmln	Ptch2	Hist1h2bn
Cep57	Ctse	Chchd2					LOC236260	Ptges2	Hist1h3c
Cep70	Cutl1	Chchd3					Lpin1	Ptms	Hist1h3e
Cerk	Cxcl1	Chchd6					Lrch1	Ptpn12	Hist1h3g
Ces5	Cxcl10	Chchd8					Lrmp	Ptpn6	Hist1h3i
Ces6	Cxcl11	Chd1l					Lrrc26	Ptpra	Hist3h2a
Cfb	Cxcl12	Chdh					Lrrc58	Ptprf	Hlf
Cfl2	Cxcl2	Ches1					Lrrc59	Pttg1ip	Hmg20a
Cflar	Cxcl9	Chka					Lrrk2	Pus10	Hnf4a
Chaf1b	Cxcl9	Chkb					Lsm10	Pxmp4	Hnrnph2
Chchd3	Cyb5b	Chpt1					Lsm8	Pzp	Hnrpa1
Chchd4	Cyb5r3	Chrm4					Lyrm7	Qpctl	Hnrph1
Chchd8	Cycs	Chrna4					M6pr	Rab20	Hnrpm
Chd1l	Cyct	Chtf8					Mad2l1	Rab2b	Hormad1
Chd9	Cyp17a1	Cidec					Map1lc3a	Rab31	Hps5
Chdh	Cyp1a1	Cirh1a					Map3k12	Rab4b	Hrbl
Chic1	Cyp1a2	Cisd1					Map3k2	Rab6	Hsd17b13
Chic2	Cyp27a1	Cited2					Map3k4	Rab7	Hsp110
Chkb	Cyp2a12	Cks2					Map3k7ip1	Rabgef1	Hspbap1
Chmp4b	Cyp2b9	Clcn7					Map4k5	Rabggtb	Hspd1
Chpt1	Cyp2c29	Cldn3					Mark3	Rabl4	Huwe1
Chrm4	Cyp2c39	Clec11a					Mat2a	Rad54l2	Iars
Chrna2	Cyp2c50	Clec2d					Mcf2l	Raf1	Icam5
Chrna4	Cyp2c70	Clk4					Mcrs1	Rap2c	Idh2
Chst1	Cyp2d13	Clmn					Mctp2	Rarres2	Ifi27l1
Ciapin1	Cyp2d22	Cln3					Mcts1	Rbm45	Ift12
Cideb	Cyp2d26	Cln6					Mdh1	Rbm47	Ift140
Cisd1	Cyp2d40	Clns1a					Me2	Rbp1	Ift172
Cisd2	Cyp2d9	Clock					Mecr	Rbp4	Igsf8
Cish	Cyp2e1	Clp1					Med6	Rchy1	Ihpk1
Cited4	Cyp2f2	Clpp					Memo1	Rdh10	Ikbkap
Ckmt1	Cyp2j5	Clpx					Men1	Rdh18	Ikbkg
Clec11a	Cyp2r1	Clu					Metrnl	Repin1	Il17rc
Clic4	Cyp3a13	Cmas					Mett11d1	Rffl	Il1f9
Clip1	Cyp4a14	Cml5					Mff	Rfx4	Il6st
Clk3	Cyp4f14	Cmtm8					Mfsd7	Rfxdc2	Il9r
Clmn	Cyp4f15	Cnbp					Mical3	Rgn	Ilf3
Cln8	Cyp4v3	Cndp2					Mier1	Rhag	Ilvbl
Clns1a	Cyp7a1	Cnn2					Mink1	Rhbdd2	Imp3
Clock	Cyp7b1	Cnn3					Mizf	Rhou	Imp4
Clp1	Cys1	Cnnm2					Mkks	Rhpn2	Impact
Clps	D0H4S114	Cnnm4					Mllt6	Ric8b	Insig1
Clptm1	D130059P03Rik	Cnot3					mmu-mir-190	Rnase4	Ints6
Clybl	D17Wsu92e	Cnot4					mmu-mir-30a	Rnd1	Ipo13
Cmas	D230025D16Rik	Cnot6l					mmu-mir-365-2	Rnd3	Iqce
Cmbl	D4Bwg0951e	Cobll1					Morc2a	Rnf149	Irak1bp1
Cml5	D4Wsu53e	Colec11					Mprip	Rnf152	Irf3
Cmpk	D5Wsu178e	Commd8					Mrap	Rnf181	Irf6
Cmtm1	D630004A14Rik	Comt					Mrm1	Rnf31	Irf7
Cmtm3	D630039A03Rik	Coq10b					Mrpl12	Rod1	Irf8
Cnn2	D730039F16Rik	Coro7					Mrpl20	Rpl35a	Isca1
Cnn3	D830046C22Rik	Cox16					Mrps18b	Rpl7l1	Itgb4bp
Cnnm4	D930001I22Rik	Cox7b					Mrps21	Rps6kb2	Itgb5
Cntd1	D930049A15Rik	Cox8b					Mrps25	Rtkn	Itpkc
Cobl	Dact1	Cp					Mrps27	Rundc3a	Itpr1
Cobll1	Dact2	Cpeb2					Mrps33	Samd8	Itpr3
Commd5	Dap	Cpeb4					Mrs2l	Scamp1	Jag1
Commd8	Dap3	Cpn1					Msi2	Scp2	Jarid1c
Comt	Dapk1	Cpne2					Mtap7d1	Sdc1	Jarid2
Copg	Dazap1	Cpsf6					Mtmr11	Sdf2	Jmjd2b
Cops3	Dbi	Cradd					Mtrf1l	Sdsl	Jmjd5
Copz1	Dcakd	Crcp					Mtx1	Sec63	Jmjd8
Coq10b	Dcun1d3	Crebl1					Mtx2	Sema4a	Josd3
Coq7	Ddah1	Crebl2					Mucdhl	Serpina3k	Jtv1
Coro2a	Ddb2	Crebzf					Mut	Serpina3m	Kcnn2
Coro7	Ddi2	Creg1					Mybbp1a	Sf3b4	Kctd13
Cox10	Ddo	Creld1					Mybpc3	Sfrs2	Kctd6
Cox11	Ddx10	Crip2					Mycn	Sfrs5	Kctd9
Cox17	Ddx19b	Crisp2					Myh4	Sh3bgrl	Kdm3a
Cox5a	Ddx5	Crkl					Myoz3	Sh3bp4	Kdm6b
Cox5b	Decr1	Crlf3					Myst2	Shc1	Kif4
Cox6b1	Def8	Crp					Mzf1	Shroom1	Kl
Cox6c	Depdc6	Crsp7					N6amt1	Sirt7	Klf10
Cox7a2	Depdc7	Cry2					Nadsyn1	Ski	Klf16
Cox7a2l	Depdc7	Crybb3					Nat11	Skil	Klf7
Cox7b	Det1	Cryzl1					Nav1	Slc10a2	Klhdc4
Cox7c	Dexi	Cs					Ncf1	Slc10a5	Klhl20
Cox8b	Dgka	Csad					Nde1	Slc16a5	Klhl28
Cpa2	Dhcr24	Csde1					Ndrg3	Slc18a1	Klhl31
Cpeb2	Dhps	Cse1l					Ndst2	Slc22a1	Kpna1
Cpeb4	Dhrs3	Csk					Ndufa2	Slc24a6	Kpna2
Cplx1	Dhrs7	Csnk1d					Ndufa3	Slc25a45	Krcc1
Cpn2	Dhrs9	Csnk1g3					Ndufa4	Slc27a5	Kri1
Cpt2	Dhx8	Cspg5					Ndufa8	Slc31a1	Krr1
Cradd	Diap2	Csrnp1					Ndufa9	Slc34a2	Lamc1
Crat	Dido1	Csrnp2					Ndufab1	Slc35d2	Lap3
Crb3	Dio1	Csrp3					Ndufb2	Slc5a3	Laptm4a
Creg1	Dip2C	Cst3					Ndufb4	Slc6a9	Laptm4b
Creld1	Dkk4	Ctage5					Ndufb5	Slc9a3r2	Lcp1
Crip2	Dnaja1	Cth					Ndufb6	Slco1c1	Ldhd
Crk	Dnajb11	Ctsa					Ndufb8	Smad7	Ldlr
Crkl	Dnajb3	Ctsb					Ndufc1	Smarca2	Leng8
Crls1	Dnajb4	Ctsd					Ndufs2	Smcr7l	Letm1
Crp	Dnajc25	Ctsl					Ndufs3	Smg6	Lgals9
Crsp3	Dnajc5b	Ctu1					Ndufs4	Smoc1	Limd1
Crsp7	Dnase1l3	Cuta					Ndufs5	Smu1	Lin52
Crybb3	Dpp3	Cutl1					Ndufs7	Snrpd2	Lin54
Crym	Dpp4	Cxcl1					Ndufv2	Sntb1	Lipt1
Cs	Dpp9	Cxcl12					Nedd8	Sntg2	Lmbr1l
Csk	Dppa3	Cxcl2					Neil2	Snx11	Lmbrd1
Csnk1d	Dpys	Cyb5rl					Nek3	Snx15	Lonrf3
Csnk2a1	Drg2	Cyp20a1					Nfatc4	Sod1	Lpxn
Csrp2	Dsc2	Cyp26a1					Nfe2l1	Sort1	Lrdd
Csrp3	Dscr1	Cyp27a1					Nfkbia	Sox9	Lrrc24
Ctdsp1	Dscr3	Cyp2a5					Nfkbiz	Sp4	Lrrc8a
Ctdspl2	Dstn	Cyp2b10					Nfx1	Spag9	Lsm4
Cth	Dtx3l	Cyp2b9					Ngfb	Spon2	Mad2l1bp
Ctnnal1	Dtx4	Cyp2d13					Niban	Spop	Madd
Ctsa	Dus1l	Cyp2e1					Nicn1	Spry4	Mafk
Ctsb	Dusp12	Cyp46a1					Nin	Spz1	Maged1
Ctsd	Dusp16	Cyp4v3					Nipa2	Sqstm1	Man2a1
Cugbp2	Dusp23	Cys1					Nlk	Sst	Man2b1
Cutl2	Dusp6	D0H4S114					Nlrx1	Sstr3	Map2k5
Cxadr	Dvl1	D10Jhu81e					Nmnat1	St3gal4	Map2k6
Cxcl1	Dyrk3	D10Wsu102e					Nola2	St6galnac2	Map2k7
Cxcl11	E130309D14Rik	D14Ertd436e					Notch4	St7	Map3k1
Cxcl12	E330026B02Rik	D17Wsu104e					Notum	Stam	Map4k1
Cxcl9	Ebp	D17Wsu92e					Npb	Stap2	Mapk6
Cycs	Ece1	D2Wsu81e					Npc1	Stard13	Mapk7
Cyhr1	Ecgf1	D4Wsu53e					Nr1h3	Stat5b	Mapre2
Cyp26a1	Echdc3	D6Wsu116e					Nr2e3	Stat6	March7
Cyp2c29	Echs1	D6Wsu163e					Nr2f6	Steap4	March9
Cyp2c39	Ect2	D830046C22Rik					Nrbp2	Stk38l	Mat2b
Cyp2c55	Edem1	D930049A15Rik					Nrp	Stx18	Matr3
Cyp2c70	Edg1	Dact2					Nsmce1	Stx2	Mavs
Cyp2d22	Edg8	Dad1					Nt5m	Sufu	Max
Cyp2f2	Eef1b2	Dapk1					Ntng2	Sult1b1	Mbc2
Cyp2g1	Eef2	Dars					Nucb1	Surf4	Mbd3
Cyp4b1	Eepd1	Dars2					Nucks1	Taf12	Mbd4
Cyp4f13	Efna1	Dazap1					Nudt13	Taf3	Mblac2
Cyp4v3	EG13909	Dbi					Nudt2	Tank	Mbp
Cyp8b1	EG232599	Dbp					Nup153	Tap1	Mccc1
Cys1	EG240549	Dci					Nup43	Tapt1	Mccc2
D10Ertd322e	EG624219	Dclre1c					Nxph4	Tars	Med12l
D10Jhu81e	EG634650	Dcps					Oasl1	Tbc1d13	Meig1
D12Ertd647e	Egfr	Dctn4					Oat	Tbc1d2b	Metap1
D130007C19Rik	Egln3	Dctpp1					Oaz1	Tbx3	Metapl1
D14Ertd500e	Ehd1	Ddb1					Ogdh	Tceb1	Mettl13
D17Wsu92e	Ehhadh	Ddb2					Ogfod1	Tcfcp2	Mettl6
D18Ertd653e	Ei24	Ddit3					Olfr1367	Tcfe3	Mfsd1
D430028G21Rik	Eif1	Ddo					Olfr518	Tdp1	Mfsd3
D4Wsu53e	Eif3s7	Ddt					Olr1	Tgoln1	Mfsd5
D630039A03Rik	Eif4ebp1	Ddx10					OTTMUSG00000011664	Thyn1	Mga
D830046C22Rik	Eif4ebp2	Ddx17					Otub1	Tifa	Mgll
Dact2	Eif4ebp3	Ddx19b					Ovca2	Timeless	Miip
Dad1	Eif5	Ddx21					Oxa1l	Tm4sf4	Mknk1
Daglb	Ela2a	Ddx24					Oxct1	Tm9sf2	Mknk2
Dap	Ell	Ddx31					Oxt	Tmc3	Mlh1
Dazap1	Elovl2	Ddx39					P2rx4	Tmed5	Mllt1
Dbi	Elovl6	Ddx3x					P2ry13	Tmem125	Mllt10
Dcakd	Emilin1	Ddx4					P2ry4	Tmem140	Mmaa
Dcun1d3	Enox2	Ddx41					P42pop	Tmem151	Mmab
Dcxr	Enpep	Deb1					Pabpc4	Tmem176a	mmu-mir-17
Ddah1	Enpp2	Dedd2					Pacs1	Tmem176b	mmu-mir-200c
Ddb1	ENSMUSG00000062282	Dennd4a					Pacsin3	Tmem195	mmu-mir-22
Ddhd1	Entpd8	Depdc7					Pafah1b1	Tmem20	mmu-mir-7c-2
Ddit3	Epas1	Derl2					Pag1	Tmem220	Mobk1b
Ddo	Epha1	Derl3					Pard6a	Tmem30a	Mobkl2a
Ddx17	Epha2	Dgat2					Park7	Tmem54	Mon2
Ddx24	Ephb4	Dgkq					Patl1	Tmem70	Mphosph10
Deb1	Ephx1	Dhcr24					Patz1	Tmem86b	Mre11a
Decr1	Ephx2	Dhdds					Pbx2	Tmem87b	Mrpl16
Dedd2	Eps8l2	Dhdpsl					Pbxip1	Tmprss2	Mrpl23
Depdc6	Erbb3	Dhodh					Pcbd1	Toe1	Mrpl27
Depdc7	Erc1	Dhrs3					Pcdh12	Tor1aip2	Mrpl37
Dexi	Erc2	Dhrs7					Pcdh24	Tox4	Mrpl45
Dffa	Ergic3	Dhrs7b					Pck2	Traf3ip2	Mrpl50
Dgat1	Erlin1	Dhx15					Pcmt1	Trappc6a	Mrpl54
Dgcr2	Erlin2	Dhx33					Pcnp	Treh	Mrps28
Dgkq	Ern1	Dhx35					Pcolce	Trfr2	Mrps9
Dgkz	Ero1l	Dhx36					Pcyt2	Trhde	Msx1
Dhcr24	Errfi1	Dhx38					Pdcd10	Trim3	Mt1
Dhcr7	Es22	Dhx8					Pdcl3	Trp53bp2	Mtbp
Dhps	Es31	Dhx9					Pde6h	Trpc4ap	Mtch1
Dhx35	Esr1	Diap1					Pdxp	Tsc22d3	Mtdh
Dhx8	Esrra	Dido1					Pdzd7	Tspan31	Mterfd2
Diap1	Etf1	Dio1					Peo1	Ttc23	Mtg1
Dido1	Etfa	Dip2c					Pex2	Ttc28	Mthfd1l
Dio1	Etfdh	Dirc2					Pex7	Ttyh2	Mthfd2
Dip2c	Etv6	Dis3l2					Pfkp	Txn1	Mtm1
Disc1	Evi5	Dkc1					Pgam1	Uap1	Mtrr
Dkk2	Exoc6	Dll1					Pgea1	Ube1c	Mvk
Dkk4	Exosc2	Dna2l					Pglyrp2	Ube2d3	Mxd1
Dlst	Exph5	Dnaja2					Phf10	Ubqln1	Mxd3
Dlx3	Ext1	Dnaja3					Phf5a	Ubr3	Mxd4
Dmbx1	F11	Dnajb11					Phpt1	Ufc1	Myef2?
Dnaja3	F11r	Dnajb4					Pias2	Ugt2b34	Mynn
Dnaja4	F13b	Dnajc1					Pick1	Ugt2b36	Myoc
Dnajb11	F2	Dnajc11					Pigc	Uncx4.1	N4bp2
Dnajb4	F5	Dnajc16					Pigv	Usp22	Nagpa
Dnajb9	F9	Dnajc2					Pigw	Usp40	Nanos1
Dnajc11	Faah	Dnajc25					Pigy	Usp46	Napa
Dnajc19	Fabp1	Dnpep					Pitx2	Usp47	Nars
Dnajc22	Fadd	Dnttip2					Pkd1	Usp52	Nars2
Dnajc25	Fads1	Dohh					Pkd2	Usp54	Nasp
Dnajc3	Fads2	Dolpp1					Pklr	Vegfc	Nat10
Dnase1	Fads6	Dos					Pkp3	Vnn1	Nbn
Dock8	Fah	Dpagt1					Plcl4	Vti1b	Ncor1
Dok4	Fahd1	Dpf2					Pld4	Wdr42a	Ndufa11
Dok5	Fam107b	Dpp4					Plekhm1	Wdtc1	Ndufaf3
Dot1l	Fam108c	Dpy19l3					Plekho1	Wibg	Ndufaf4
Dpep1	Fam134b	Dpyd					Plod1	Wnt6	Ndufs6
Dpf3	Fam13a	Dram2					Plxnd1	Xrcc5	Ndufv3
Dph1	Fam13b	Dsc2					Pmm1	Xylb	Necap1
Dph3	Fam158a	Dst					Pmm2	Yif1a	Nedd4
Dpp3	Fam160b1	Dtymk					Pnpla8	Yipf1	Nek2
Dpys	Fam18a	Dus3l					Pon3	Ylpm1	Neo1
Dsg2	Fam20a	Dusp12					Ppib	Ywhaz	Nepn
Dsg4	Fam20c	Dusp16					Ppif	Zbp1	Neu2
Dsn1	Fas	Dusp23					Ppm1d	Zbtb24	Nfix
Dullard	Fbxl19	Dusp3					Ppp1cb	Zer1	Ngdn
Dusp16	Fbxl6	Dusp4					Ppp1cc	Zfand2b	Nhedc1
Dusp3	Fbxo18	Dusp6					Ppp1r10	Zfp187	Nhlrc2
Dusp6	Fbxo28	Dusp7					Ppp1r16a	Zfp207	Nhp2
Dvl1	Fbxo31	Dvl2					Ppp4r1	Zfp341	Niacr1
Dynlrb2	Fbxo6b	Dync1li1					Ppp5c	Zfp689	Ninj1
E130309D14Rik	Fbxw2	Dyrk1b					Pptc7	Zfp692	Nip7
E2f2	Fbxw5	E130012A19Rik					Pram1	Zfp826	Nktr
E2f3	Fcamr	E130114P18Rik					Prdx2	Zfp95	Nme1
E430028B21Rik	Fcer1g	E130203B14Rik					Prdx3	Zh2c2	Nme2
Ebp	Fcgrt	E130309D14Rik					Prkaa2	Zhx2	Nme4
Ecgf1	Fdxr	E2f3					Prkaca	Zkscan14	Nme6
Ech1	Fes	E2f8					Prodh	Zkscan3	Nol1
Echdc3	Fetub	Ece2					Prodh2	Zmat5	Nol11
Echs1	Fga	Ecgf1					Prop1	Znhit4	Nola3
Ecsit	Fgb	Echdc3					Prpf19	Zranb1	Nop14
Edc4	Fgd4	Echs1					Prrc1		Nop16
Edem1	Fgd6	Ecsit					Prss34		Nphp1
Edg8	Fgf9	Eda2r					Psap		Npm1
Eea1	Fgfr3	Edf1					Psma6		Nptn
Eef2	Fgg	Eed					Psmb6		Nr2c2ap
Eepd1	Fggy	Eef2					Psmb7		Nr5a1
Efcab2	Fgl1	Eef2k					Psmb9		Nr6a1
Efna1	Fh1	Eefsec					Psmc3ip		Nradd
Efna2	Fign	Eepd1					Psmd6		Nrtn
EG13909	Fkbp14	Efcab2					Psmd9		Nsbp1
EG232599	Fkbp8	Efna1					Psmf1		Nubp2
EG328231	Flt1	EG634650					Pspc1		Nudcd1
EG330503	Fmo1	Egln2					Psrc1		Nudt9
EG432436	Fmo2	Ehd1					Ptdss2		Nxt2
EG432870	Fmo3	Ehmt2					Ptgds		Odc1
EG624219	Fmo5	Eid1					Ptov1		Ogg1
Eif1ad	Fn1	Eif1					Ptpn1		Oip5
Eif2ak3	Fndc3b	Eif1a					Ptprg		Ormdl2
Eif3s10	Fntb	Eif2ak3					Pvrl1		Os9
Eif4a2	Fos	Eif2b4					Pxn		Osbpl1a
Eif4e2	Fosl2	Eif2b5					Pygb		Otud6b
Eif4ebp1	Foxa1	Eif2c3					Qprt		Pa2g4
Eif4ebp2	Foxa2	Eif2s1					Rab21		Pabpc1
Eif4ebp3	Foxo3a	Eif3s12					Rab3a		Paip2
Ela2	Foxp1	Eif3s9					Rac2		Pak2
Ela2a	Foxp2	Eif4a1					Rad23a		Pan3
Elf5	Frat1	Eif4ebp1					Rai12		Pank3
Elk4	Fryl	Eif4ebp3					Ranbp6		Pank4
Elmo2	Fst	Eif4g1					Rasal1		Paqr3
Elmo3	Ftcd	Eif5					Rasgrp2		Paqr7
Elovl5	Furin	Eif5a					Rasl10a		Parp1
Emilin1	Fxyd1	Eif5a2					Rasl10b		Paxip1
Endog	Fzd4	Eif5b					Rassf3		Pbef1
Eno1	Fzd5	Ela2					Rassf5		Pcbp1
Enpp4	Fzd8	Elavl3					Rb1cc1		Pcca
Ensa	G0s2	Ell					Rbck1		Pcgf2
Entpd4	G6pc	Elovl1					Rbm17		Pcgf6
Ep400	G6pc3	Elovl3					Rbm39		Pcnx
Epas1	G6pdx	Elovl5					Rbm6		Pcsk4
Epb4.1	Gabarapl1	Elovl6					Rbms1		Pdcd11
Epb4.9	Gadd45b	Eno3					Rbmx		Pdcd4
Ephb4	Gadd45g	Enox2					Rce1		Pdhb
Eps15	Galm	Ensa					Rcor1		Pdhx
Eps8l2	Galt	Entpd6					Rdh13		Pdp2
Eras	Gamt	Eny2					Rdh14		Pea15a
Ergic2	Gapvd1	Ep400					Recql5		Pebp1
Ern1	Gas2l1	Epb4.1					Relt		Per3
Ero1l	Gata4	Ephb4					Ret		Perp
Errfi1	Gata6	Ephx1					Retnlb		Pes1
Es22	Gbp6	Epm2a					Rgs14		Pex12
Es31	Gc	Epm2aip1					Rgs5		Pfdn2
Esrra	Gcap14	Eprs					Rhot2		Pfkfb3
Etfa	Gcat	Eps15l1					Rilp		Pfn1
Etfb	Gcgr	Eps8l2					Rilpl2		Pgrmc1
Etfdh	Gch1	Erap1					Rmnd1		Phf1
Etv6	Gclc	Erbb3					Rnf135		Phf17
Exoc3	Gclm	Ercc3					Rnf2		Pias1
Exoc8	Gcnt2	Erh					Rnf4		Pigl
Exosc2	Gda	Erlin1					Rnf44		Pigs
Exosc3	Gdap2	Errfi1					Rnpc3		Pik3cb
Extl1	Gde1	Es22					Rpgrip1l		Pik3r2
F10	Gdf9	Esrra					Rpl11		Pim2
F11	Gfod1	Etfb					Rpl17		Pip5k1c
F2	Gfra1	Ets2					Rpl23		Pip5k3
F3	Gga1	Etv1					Rpl23a		Pitpnc1
F7	Ggcx	Etv5					Rpl35		Pitrm1
F9	Ggnbp2	Evi5					Rps10		Pla2g12a
Faah	Ggt6	Evi5l					Rps14		Pla2g1b
Fabp1	Ghr	Exoc1					Rps27a		Plcb3
Fabp3	Gjb1	Extl2					Rpusd2		Plec1
Fadd	Gjb2	F10					Rrm1		Plekha6
Fads1	Gli1	F11					Rs1		Plin5
Fads6	Glt1d1	F3					Rsad2		Plk5
Fah	Glt25d2	F7					Rtn4rl1		Pola2
Fahd1	Glul	Fabp1					Rtn4rl2		Pole3
Fam100a	Glyat	Fabp2					S100a1		Polr1a
Fam102a	Glyctk	Fabp3					S100a13		Polr2e
Fam107a	Gm1574	Fadd					Safb2		Polr3b
Fam108c	Gm2a	Fads2					Sart3		Polr3h
Fam109a	Gm766	Fads6					Sbk1		Pols
Fam114a1	Gm839	Faf1					Scara5		Pou2f1
Fam126b	Gm944	Fah					Scfd2		Ppa1
Fam13b	Gmeb2	Fahd1					Scgb1a1		Ppan
Fam161b	Gna12	Fam100a					Scn1b		Ppl
Fam167b	Gngt1	Fam108c					Scnn1a		Ppm2c
Fam18a	Gnmt	Fam116a					Sdc3		Ppp1r13l
Fam20a	Gns	Fam125a					Sdha		Ppp1r14b
Fancm	Gorasp1	Fam134a					Sdhb		Ppp2ca
Farsla	Gorasp2	Fam134b					Sdhc		Ppp2r3c
Fastkd1	Gosr1	Fam160b1					Sdhd		Ppt2
Fau	Got1	Fam164c					Sds		Pqbp1
Fbxl19	Got2	Fam173b					Sec23a		Prcp
Fbxo18	Gpam	Fam185a					Sema3g		Prdm4
Fbxo21	Gpatch3	Fam192a					Sema5b		Prep
Fbxo3	Gpd1	Fam20b					Sept12		Prkacb
Fbxo31	Gpiap1	Fam36a					Serinc3		Prkce
Fbxw2	Gpld1	Fam45a					Serpind1		Prkcsh
Fbxw7	Gpr108	Fam50a					Sertad3		Prkcz
Fcer1g	Gpr110	Fam50b					Setmar		Prosc
Fcf1	Gpr172b	Fam76a					Sfrs12ip1		Prpf3
Fchsd2	Gpr182	Fam92b					Sftpc		Prpf38b
Fcna	Gpr19	Fam96b					Sgpl1		Prpsap1
Fcrl1	Gpr37l1	Fam98a					Sh2b1		Prrg4
Fdx1	Gprin3	Fancb					Sh2b3		Prrt1
Fdxr	Gpt1	Farsla					Shcbp1		Prss8
Fem1a	Gpt2	Fas					Siae		Psen1
Fem1c	Gpx7	Fbxl19					Siglec1		Psma1
Fen1	Grb7	Fbxl22					Skap2		Psmb1
Fes	Grhpr	Fbxo18					Slbp		Psmb3
Fetub	Gripap1	Fbxo21					Slc11a1		Psmd7
Fez2	Grm8	Fbxo3					Slc12a3		Psme3
Fga	Grtp1	Fbxo30					Slc12a7		Pten
Fgb	Gse1	Fbxo31					Slc13a3		Ptges3
Fgf1	Gsk3a	Fbxo32					Slc16a10		Ptma
Fgfr2	Gsk3b	Fbxo8					Slc17a6		Ptprk
Fgfr4	Gsta2	Fbxo9					Slc20a2		Pus7l
Fgl1	Gstk1	Fcgrt					Slc22a5		Pvr
Fgr	Gstm1	Fchsd2					Slc25a29		Pwwp2b
Fh1	Gstm2	Fdx1					Slc25a3		Pycr1
Fhad1	Gstm3	Fdxacb1					Slc25a32		Pyroxd1
Fign	Gstm7	Fdxr					Slc25a4		Qtrt1
Fkbp14	Gstt2	Fech					Slc39a13		Qtrtd1
Fkbp2	Gstt3	Fen1					Slc3a2		Rab2
Fkbp3	Gtf2a2	Fetub					Slc43a2		Rab32
Fkbp5	Gtf2i	Fga					Slc44a1		Rab33a
Fkbp8	Gtf3c2	Fgb					Slc46a2		Rab34
Fmc1	Gtf3c6	Fgfr3					Slc4a3		Rab3ip
Fmo1	Gtpbp1	Fgfr4					Slc4a8		Rab8a
Fmo2	Gulo	Fgg					Slc4a9		Rabepk
Fn1	Gyk	Fggy					Slc6a7		Rad51ap1
Fn3k	Gyltl1b	Fgl1					Slc6a8		Rad9
Fnbp1	Gys1	Fibp					Slc9a1		Ralb
Fndc4	H13	Fig4					Slc9a8		Ralgapa2
Fosl2	H1f0	Fis1					Slmap		Ranbp3
Foxa2	H2afy3	Fkbp11					Slmo2		Ranbp3l
Foxj3	H6pd	Fkbp14					Smap1l		Rasip1
Foxk1	Haao	Fkbp2					Smc3		Rassf1
Foxm1	Habp2	Fkbp4					Smg7		Rassf6
Foxp1	Hadh	Fkbp8					Smtnl2		Rassf7
Foxp4	Hadha	Fkbp9					Snag1		Rbak
Foxred1	Hal	Flcn					Snap29		Rbbp4
Frat1	Hao1	Fmc1					Snrk		Rbm14
Frat2	Hbs1l	Fmo3					Snx21		Rbm19
Fst	Hc	Fmo5					Snx24		Rbm34
Ftcd	Hcfc1	Fnbp4					Snx29		Rbm35b
Fth1	Hdhd3	Fndc4					Snx3		Rbm4
Fubp3	Herc2	Fnip1					Snx9		Rcbtb1
Fundc2	Herpud1	Fntb					Sod2		Rcc2
Fut8	Hes6	Fosb					Sp3		Rccd1
Fxyd1	Hexim1	Fosl2					Spata17		Reck
Fxyd3	Hfe2	Foxa2					Spbc25		Reep1
Fyttd1	Hgd	Foxk1					Spen		Reep3
Fzd4	Hhat	Foxn2					Spib		Reg4
Fzd8	Hhex	Foxo3a					Spint2		Renbp
G0s2	Hif1a	Foxp2					Spint4		Rev1
G3bp1	Hint2	Foxq1					Spon1		Rexo2
G430022H21Rik	Hip1r	Foxred2					Spr		Rfesd
G6pc	Hipk3	Fpgs					Spry2		Rfwd2
G6pc2	Hisppd1	Frat2					Src		Rgs16
G6pdx	Hist1h2ah	Frmd4a					Srgap2		Rgs2
Gaa	Hist1h2bc	Frmd6					Sri		Rheb
Gabarapl1	Hist1h4i	Fry1					Srp9		Rhebl1
Gabpa	Hist2h2ac	Fst					Srxn1		Rhobtb2
Galc	Hist2h2be	Fth1					St3gal5		Rhobtb3
Galnt10	Hmgb1	Ftl1					Stag2		Ripk2
Galnt2	Hmgcr	Furin					Stambpl1		Rkhd1
Galt	Hmgcs2	Fv1					Steap3		Rnaseh2b
Gamt	Hnf1a	Fxc1					Stk19		Rnaset2
Gapdh	Hnf1b	Fxr1h					Stk36		Rnd2
Gas2l2	Hnmt	Fyttd1					Strn		Rnf13
Gas6	Hnrpl	Fzd4					Suclg1		Rnf139
Gata3	Hnrpll	Fzd5					Suhw4		Rnf145
Gata4	Hnrpul1	Fzd7					Sult5a1		Rnf151
Gata6	Hook2	G3bp					Supt5h		Rnf186
Gbe1	Hp1bp3	G6pc					Supt7l		Rnf20
Gc	Hpd	G6pc3					Susd3		Rnft1
Gcap14	Hpdl	Gabarap					Suv420h1		Rnh1
Gcdh	Hpgd	Gabarapl1					Suv420h2		Rnpep
Gch1	Hps4	Gabarapl2					Suz12		Rpl10
Gckr	Hpxn	Gabpa					Tacc3		Rpl13a
Gclm	Hrg	Gadd45g					Tarbp2		Rpl27a
Gcnt2	Hs3st3b1	Galm					Tatdn2		Rpl34
Gcsh	Hsd11b1	Galnt10					Tbc1d15		Rpl38
Gdap1l1	Hsd17b10	Galt					Tbx2		Rpl8
Gdap2	Hsd17b2	Gamt					Tcf19		Rplp2
Gde1	Hsd17b4	Gapdh					Tcfap2e		Rpp38
Gdf15	Hsd17b7	Gas1					Tcfcp2l1		Rps11
Gfm1	Hsd3b1	Gas2l1					Tcta		Rps12
Gfod1	Hsdl2	Gast					Tctn3		Rps2
Gfra1	Hsp90ab1	Gata6					Tdrd3		Rps23
Gga1	Hspa14	Gbe1					Tect1		Rps24
Ggt6	Hspb8	Gbl					Tep1		Rps4x
Ghdc	Htatip2	Gbp6					Tesk1		Rps5
Ghitm	Hus1	Gcat					Tfg		Rps6ka5
Ghr	Hyal1	Gcc2					Tfrc		Rps9
Gigyf2	Hyal2	Gcgr					Them2		Rqcd1
Gipc1	Hyi	Gch1					Thrap3		Rragc
Gipc3	Iah1	Gchfr					Ticam1		Rrm2b
Gjb1	Id2	Gckr					Timm10		Rrp15
Gli1	Id3	Gcnt2					Timm17a		Rsbn1
Glipr1	Idh1	Gcsh					Timm44		Rspry1
Glrx	Ier2	Gdap2					Tk1		Rufy1
Glrx3	Ifi35	Gde1					Tkt		Rwdd1
Glrx5	Ifi47	Gdf15					Tm4sf5		Rwdd4a
Glt25d2	Ifih1	Gdf9					Tm6sf2		S100g
Glt28d2	Ifitm2	Gemin4					Tmed9		Sae2
Gltpd2	Ifnar2	Gfod1					Tmem120a		Sap18
Glyctk	Ifnk	Gfra1					Tmem120b		Sarnp
Gm129	Ifrd1	Gga2					Tmem129		Sars
Gm2a	Ifrd2	Ggt6					Tmem14c		Sash1
Gm839	Ifrg15	Gins1					Tmem161a		Sat1
Gm867	Igbp1	Git1					Tmem164		Scamp3
Gm944	Igf1	Gja10					Tmem177		Scamp4
Gmfg	Igf2	Gjb2					Tmem198		Scand1
Gmnn	Igfbp1	Gkap1					Tmem34		Scand3
Gmps	Igfbp2	Gla					Tmem69		Sdr42e1
Gna12	Igfbp4	Glb1					Tmem8		Sec22a
Gna13	Igsf11	Glrx5					Tmem85		Sec23ip
Gng12	Ihh	Gls2					Tnfaip8l2		Sel1l
Gnl3l	Ihpk2	Glt1d1					Tnfrsf1a		Sel1l3
Gnpnat1	Ikbke	Glyctk					Tnfrsf9		Senp2
Gns	Il13ra1	Gm10101					Tnni1		Senp8
Golga5	Il15ra	Gm10658					Tnrc6b		Serp1
Golga7	Il17rb	Gm11992					Tpi1		Sertad1
Gorasp1	Il18	Gm129					Tppp3		Set
Gorasp2	Il1r1	Gm237					Tpt1		Setd4
Gosr1	Il22ra1	Gm4876					Trap1		Sf1
Got1	Il4ra	Gm5444					Trappc3		Sf3a3
Got2	Immp2l	Gm608					Trappc4		Sfpq
Gp5	Inadl	Gm6484					Triap1		Sfrs1
Gpatch3	Indol1	Gm766					Trim14		Sfrs11
Gpbp1l1	Ing3	Gm867					Trim56		Sfrs14
Gpd1	Ing4	Gm944					Trit1		Sfrs2ip
Gpi1	Inhbc	Gmfb					Trmt5		Sft2d2
Gpr108	Inhbe	Gmpr2					Trnt1		Sfxn1
Gpr124	Inmt	Gna12					Trp53		Sgol1
Gpr137	Inoc1	Gnat2					Trp53i13		Sh3px3
Gpr182	Inpp5e	Gnl3					Trp53inp2		Sharpin
Gpr65	Inpp5f	Gnmt					Tsnaxip1		Shf
Gprc5a	Insig2	Gnpnat1					Tssk1		Shkbp1
Gprin3	Insr	Gns					Ttpal		Sik3
Gpt1	Ints10	Golga3					Tubb2b		Sil1
Gramd3	Ipmk	Golga5					Tubb5		Slc10a3
Gramd4	Irf2	Golph3l					Tubgcp4		Slc15a5
Grhpr	Irf5	Gopc					Tusc2		Slc16a12
Grinl1a	Irgm	Gorasp1					Tusc4		Slc19a1
Gripap1	Irs3	Gorasp2					Txndc14		Slc25a34
Grlf1	Irx3	Got1					Txndc5		Slc25a37
Grn	Isgf3g	Got2					Tyki		Slc26a11
Grpel1	Itga1	Gp5					Ube2d2		Slc2a4
Grpel2	Itih1	Gpam					Ube2i		Slc33a1
Grsf1	Itih2	Gpatc4					Ube2m		Slc35e1
Grtp1	Itih3	Gpc2					Ube2r2		Slc37a1
Grwd1	Itih4	Gpd1					Ube4b		Slc38a9
Gsdmdc1	Itm2b	Gpd1l					Uchl3		Slc39a1
Gsk3a	Itsn1	Gphn					Uckl1		Slc39a10
Gsta2	Ivd	Gpld1					Ugp2		Slc4a4
Gsta3	Ivns1abp	Gpr110					Ugt2a3		Slc5a6
Gstcd	Iyd	Gpr124					Unkl		Slc7a1
Gstk1	Jagn1	Gpr137c					Upp1		Smad4
Gstm3	Jarid1b	Gpr146					Uqcc		Smarcad1
Gstm6	Jmjd1a	Gpr17					Uqcrb		Smarcd2
Gstp2	Jmjd2a	Gpr182					Uqcrc1		Smc6
Gstt2	Jmjd3	Gprc5c					Uqcrc2		Smek2
Gtf3c2	Josd1	Gpsn2					Uqcrfs1		Smpd2
Gtpbp1	Jub	Gpt1					Uqcrh		Smpd3
Gtpbp4	Jun	Gpt2					Usf2		Smurf1
Guca2a	Jup	Gpx1					Usmg5		Smurf2
Gulo	Katnb1	Grhpr					Usp25		Smyd3
Gyk	Kbtbd3	Grid2ip					Utx		Smyd5
Gypc	Kcmf1	Grlf1					Vasn		Snai3
Gys1	Kcnh6	Grn					Vasp		Snapap
Gys2	Kcnk5	Grpel2					Vcam1		Snd1
H1f0	Kdelc2	Grtp1					Vim		Snrnp200
H2-DMa	Keap1	Gse1					Vps11		Snrnp25
H2-DMb1	Keg1	Gsta2					Vps33b		Snrnp35
H2-M3	Kif13a	Gsta3					Vsig4		Sntb2
H2-T10	Kif1b	Gsta4					Wdfy3		Snupn
H2afy3	Kifc3	Gstm1					Wdr34		Snx32
Haao	Klb	Gstp1					Wdr55		Spg20
Habp2	Klc4	Gstt2					Wdr72		Spg21
Hacl1	Klf15	Gtf2a1					Wdr77		Spred1
Hadh	Klf6	Gtf2f1					Wdr79		Spryd4
Hadha	Klf9	Gtf2f2					Wdsub1		Spsb2
Hadhb	Klhdc10	Gtf2h1					Wipi2		Spsb3
Hal	Klhdc6	Gtf2ird2					Wiz		Srms
Hamp	Klhdc7a	Gtf3a					Wnt9b		Srpk2
Hao3	Klhl2	Gtlf3b					Wsb2		Ssbp4
Hc	Klhl25	Gtpbp1					Wwox		St13
Hccs	Klhl9	Gtpbp10					Xpnpep2		St3gal1
Hdac5	Klkb1	Gtpbp2					Ywhab		Stag1
Hdgfrp2	Kmo	Gtpbp6					Ywhag		Stap1
Hdhd3	Kng2	Gucy2f					Zadh1		Stat1
Hdlbp	Kpna3	Gyk					Zcchc7		Stk25
Heg1	Krt18	Gypc					Zdhhc12		Strap
Helb	Krt8	Gys1					Zdhhc6		Styx
Herc2	Krtcap2	Gys2					Zdhhc7		Suhw3
Herc4	Kynu	Gzf1					Zfand2a		Sult1c2
Herpud1	L3mbtl3	H2-DMa					Zfml		Sult1d1
Hes1	Lactb2	H2afj					Zfp169		Supv3l1
Hes6	Lamp2	H47					Zfp219		Surf2
Heyl	Larp2	Habp2					Zfp251		Suv39h1
Hfe	Lars	Hal					Zfp30		Synpo2l
Hfe2	Las1l	Hat1					Zfp326		Sypl
Hgd	Lasp1	Hbp1					Zfp418		Taar9
Hgs	Lbp	Hdac11					Zfp516		Taf1c
Hhat	Lcat	Hdac3					Zfp575		Tagln3
Hhex	Lcn2	Hdgf					Zfp617		Tbc1d17
Hibadh	Ldb3	Hdgfrp2					Zfp629		Tbc1d2
Hif3a	Ldha	Hebp1					Zfp655		Tbc1d20
Higd1a	Ldhb	Hectd3					Zfp691		Tbc1d25
Hint2	Leap2	Herpud1					Zfp7		Tbc1d7
Hisppd2a	Lect2	Herpud2					Zfp768		Tbl1x
Hist1h1b	Leng9	Hes1					Zfp787		Tbl2
Hist1h1c	Leprotl1	Hes6					Zfx		Tbn
Hist1h1t	Lgi4	Hexa					Zkscan3		Tbp
Hist1h2ah	Lgr5	Hexim1					Zkscan5		Tcam1
Hist1h2bc	Lifr	Hey1					Zmat4		Tceb3
Hist1h2be	Lima1	Hfe					Zpbp2		Tcerg1
Hist1h4h	Lims2	Hgd							Tcf4
Hist2h2ab	Lin37	Hhex							Tcfap2c
Hist2h4	Lipa	Hiat1							Tcfap4
Hist3h2ba	Lipc	Hibadh							Tcp11l2
Hivep1	Lipe	Hif1a							Tcte3
Hlx	Lipg	Higd2a							Tctex1d4
Hmbs	Lipm	Hint2							Tert
Hmga1	Lnx2	Hint3							Tfdp1
Hmgcr	Lpin2	Hirip3							Tfif1
Hnrpf	Lpp	Hist1h1b							Tgm1
Hnrpl	Lrig1	Hist1h2ae							Tgoln2
Hnrpll	Lrig3	Hist1h2ah							Tha1
Homer1	Lrp1	Hist1h2ak							Thap7
Hook2	Lrp4	Hist1h2bb							Thop1
Hoxd12	Lrp6	Hist1h2be							Tlcd1
Hpca	Lrpprc	Hist1h2bm							Tloc1
Hpd	Lrrc28	Hist1h2bn							Tlr12
Hpdl	Lrrc42	Hist1h3c							Tmed1
Hpn	Lrrc48	Hist1h3e							Tmed4
Hpxn	Lrrc8d	Hist1h3g							Tmed8
Hrsp12	Lrrk1	Hist1h3i							Tmem109
Hs6st1	Lrtm1	Hist3h2a							Tmem118
Hsd11b1	Lsm12	Hist3h2ba							Tmem126a
Hsd17b10	Lsm2	Hlf							Tmem142a
Hsd17b2	Lsr	Hmg20a							Tmem162
Hsd17b3	Lta4h	Hmga1							Tmem169
Hsd3b7	Ltb4r2	Hmgb1							Tmem183a
Hsdl2	Luc7l2	Hmgcr							Tmem185b
Hsf4	Lypla3	Hnf1b							Tmem186
Hsp90b1	Lyrm1	Hnf4a							Tmem189
Hspa1l	Lysmd4	Hnrnph2							Tmem192
Hspa4	Lzts2	Hnrpa1							Tmem201
Hspa5	M6prbp1	Hnrpf							Tmem205
Hspa8	Mab21l2	Hnrph1							Tmem209
Hspa9	Mad2l2	Hnrpl							Tmem222
Hspe1	Maf	Hnrpll							Tmem24
Htatip2	Mafg	Hnrpm							Tmem33
Htr1f	Magi3	Hnrpul1							Tmem38b
Hyal1	Mal2	Homer1							Tmem41b
Hyal2	Man1a	Hook2							Tmem55a
Hyou1	Maob	Hormad1							Tmem55b
Icam1	Map1lc3b	Hpgd							Tmem56
Icam4	Map2k3	Hps4							Tmem57
Id1	Map3k5	Hps5							Tmem60
Id2	Map4k4	Hpxn							Tmem62
Id3	Mapk14	Hrbl							Tmem80
Idh1	Mapk1ip1	Hs6st1							Tmem9
Idh3a	Mapk1ip1l	Hsd11b1							Tmem97
Idh3b	Mapkapk2	Hsd17b13							Tnfaip3
Idh3g	Mapkapk3	Hsd17b2							Tnfaip8l1
Idua	March5	Hsd17b7							Tnfrsf19
Ier2	March8	Hsdl2							Tnfsf13
Iffo2	Marveld1	Hsp110							Tnfsf14
Ifitm1	Mat1a	Hsp90ab1							Tnfsf15
Ifitm2	Mbl1	Hsp90b1							Tnfsf5ip1
Ifltd1	Mbl2	Hspa1l							Tnk2
Ifnar2	Mbnl2	Hspa4							Tnpo1
Ifrd1	Mboat5	Hspa8							Tom1
Ifrd2	Mboat7	Hspa9							Tomm20
Ifrg15	Mcart1	Hspb8							Tomm6
Igf2r	Mcfd2	Hspbap1							Top1mt
Igfbp1	Mchr1	Hspd1							Top2b
Igfbp2	Mdh2	Hus1							Top3a
Igsf11	Mef2a	Huwe1							Tpp2
Igtp	Mertk	Hyal1							Traip
Il10rb	Mesdc1	Hyi							Tram2
Il11ra1	Mesdc2	Hyou1							Trappc1
Il13ra1	Met	Iars							Trdmt1
Il15	Mettl5	Icam5							Trim26
Il17rb	Mettl7b	Id2							Trim28
Il17rd	Mfn2	Id3							Trim32
Il18	Mgat1	Idh1							Trim45
Il1r1	Mgat2	Idh2							Trim8
Il1rn	Mgrn1	Idua							Triobp
Immp2l	Mgst1	Ier2							Trip6
Immt	Mia1	Ifi27l1							Trmt11
Impa2	Mia2	Ifi47							Trmt112
Ing4	Mid1	Ifih1							Tsc1
Ing5	Mid1ip1	Ifitm2							Tsen54
Inhbe	Midn	Ifrd1							Tshz1
Inmt	Mis12	Ifrd2							Tspan33
Inpp5e	Mkl2	Ifrg15							Tspan4
Inpp5f	Mkln1	Ift12							Tspyl1
Inppl1	Mlf1ip	Ift140							Tssc1
Insc	Mlf2	Ift172							Tssk5
Insig2	Mlxipl	Igfbp1							Ttc25
Insr	Mmachc	Igfbp2							Ttc33
Iqsec2	Mme	Igsf8							Ttc7
Irf2bp1	Mmp11	Ihpk1							Tubb2a
Irgq	Mmp15	Ikbkap							Tubb2c
Iscu	Mmp19	Ikbke							Txndc16
Isg20l1	mmu-let-7a-1	Ikbkg							Txndc9
Isl1	mmu-let-7c-2	Il15ra							Txnl4b
Islr2	mmu-mir-101a	Il17rb							U2af2
Isoc2b	mmu-mir-122a	Il17rc							Ubap2
Isy1	mmu-mir-193	Il17rd							Ubb
Itgax	mmu-mir-203	Il18							Ube1x
Itih1	mmu-mir-31	Il1f9							Ube2c
Itih2	Mnt	Il1r1							Ube2g1
Itih3	Mobkl2b	Il1rn							Ube2l6
Itih5	Mobkl2c	Il6st							Ube2v1
Itpka	Mosc2	Il9r							Ube3a
Itsn1	Mospd2	Ilf3							Ubiad1
Jmjd2a	Mospd3	Ilvbl							Ucp2
Jmjd3	Mpnd	Immt							Uhrf1
Josd1	Mpp1	Imp3							Unc84b
Jrk	Mpst	Imp4							Use1
Jun	Mpzl2	Impact							Usp1
Junb	Mreg	Ing5							Usp12
Jund1	Mrgprg	Inhbc							Usp14
Katnal2	Mrpl1	Inhbe							Usp28
Kazald1	Mrpl2	Inmt							Usp5
Kcmf1	Mrpl34	Inoc1							Utp11l
Kcnj16	Mrpl35	Inpp5e							Utp14a
Kcnk4	Mrpl39	Insc							Utp15
Kcnk5	Mrpl4	Insig1							Utp18
Kcnmb2	Mrpl48	Insig2							Utp6
Khdrbs3	Msh5	Insr							Uvrag
Kif1c	Mt2	Ints6							Vac14
Kif5a	Mtch2	Ipo13							Vamp4
Kifc3	Mthfd1	Iqce							Vapa
Klb	Mtmr12	Irak1bp1							Vapb
Klf2	Mttp	Irf3							Vat1
Klhdc6	Mtus1	Irf6							Vav1
Klhdc7a	Mus81	Irf7							Vezt
Klhl11	Mutyh	Irf8							Vgll4
Klhl2	Myc	Irgq							Vkorc1l1
Klhl24	Myd88	Isca1							Vldlr
Klhl26	Myef2	Isy1							Vmac
Kpnb1	Myh9	Itgb4bp							Vmn2r57
Kptn	Mylpf	Itgb5							Vpreb3
Krt23	Myo10	Itih1							Vps13a
Krt4	Myo18a	Itih2							Vps25
Krt79	Myo1e	Itpkc							Vps26a
Kynu	Myo6	Itpr1							Vps37c
Lace1	N4bp2l1	Itpr3							Vwce
Lactb2	N4bp2l2	Ivd							Wars2
Lamp1	Nab1	Iyd							Wdr12
Lamp2	Naca	Jag1							Wdr36
Lasp1	Nadk	Jagn1							Wdr38
Lass6	Nags	Jarid1c							Wdr45
Ldhb	Nap1l1	Jarid2							Wdr5
Leap2	Naprt1	Jmjd2b							Wdr60
Lect2	Narf	Jmjd3							Wdr62
Lenep	Nat13	Jmjd5							Wdsof1
Letm2	Nat15	Jmjd8							Wee1
Letmd1	Nat2	Josd3							Xpnpep3
Lgi3	Nbr1	Jrk							Xpo1
Lhx6	Ncald	Jtv1							Xpo4
Lifr	Nck1	Jun							Xrcc6bp1
Lims1	Ncoa4	Junb							Yap1
Lipc	Ndel1	Katnb1							Yars
Lipe	Ndfip1	Kcnk5							Ybx1
Lman1	Ndg2	Kcnn2							Yes1
Lman2	Ndrg2	Kctd13							Yif1b
Lmln	Ndufa12	Kctd6							Ypel5
LOC236260	Ndufb3	Kctd9							Zbed4
Lpin1	Ndufs1	Kdelc2							Zbtb40
Lpin2	Ndufs8	Kdm3a							Zbtb8os
Lrch1	Necab1	Kdm6b							Zc3h6
Lrmp	Nedd4l	Kif1c							Zc3h8
Lrp1	Nek4	Kif4							Zcwpw1
Lrp6	Nek6	Kifc3							Zdhhc5
Lrpprc	Nek7	Kl							Zfp110
Lrrc25	Nf2	Klb							Zfp281
Lrrc26	Nfatc3	Klf10							Zfp295
Lrrc3	Nfe2l2	Klf15							Zfp354b
Lrrc33	Nfia	Klf16							Zfp446
Lrrc58	Nfib	Klf7							Zfp457
Lrrc59	Nfil3	Klf9							Zfp526
Lrrc68	Nfyb	Klhdc4							Zfp566
Lrrc8d	Nhej1	Klhdc7a							Zfp623
Lrrk2	Nhlrc3	Klhl2							Zfp639
Lrtm1	Nipsnap1	Klhl20							Zfp652
Lsm10	Nisch	Klhl24							Zfp75
Lsm8	Nit2	Klhl28							Zfp78
Ltbr	Nkx2-5	Klhl31							Zfp788
Ly6d	Nmd3	Klhl9							Zfp869
Lypla1	Nmt1	Klkb1							Zfp871
Lypla3	Nnmt	Kng2							Zic5
Lyrm1	Nnt	Kpna1							Zmym6
Lyrm4	Nodal	Kpna2							Zranb2
Lyrm5	Nola1	Krcc1							Zyx
Lyrm7	Nomo1	Kri1
M6pr	Nosip	Krr1
M6prbp1	Nostrin	Krt23
Macrod1	Notch1	Krt4
Mad2l1	Npas2	Lactb2
Magi1	Nphp3	Lamc1
Magi3	Nploc4	Lamp2
Magt1	Nqo1	Lap3
Mal2	Nqo2	Laptm4a
Map1lc3a	Nr0b2	Laptm4b
Map1lc3b	Nr1d1	Lars
Map2k3	Nr1d2	Las1l
Map3k12	Nr1h4	Lcat
Map3k2	Nr1i2	Lcp1
Map3k4	Nr2c1	Ldha
Map3k5	Nr2f2	Ldhd
Map3k7ip1	Nr5a2	Ldlr
Map4k5	Nrbf2	Leap2
Mapk14	Nrg4	Lect2
Mapk8	Nrip1	Leng8
Mapkapk2	Nrn1	Leng9
Mapkapk3	Nrp1	Letm1
Mark3	Nsun4	Lgals9
Masp2	Nt5c3	Lifr
Mat2a	Ntn2l	Lima1
Mbd6	Nuak2	Limd1
Mbl1	Nuak2	Lin52
Mbl2	Nucb2	Lin54
Mboat7	Nudc	Lipa
Mcart1	Nudt12	Lipc
Mcee	Nudt19	Lipe
Mcf2l	Nudt5	Lipm
Mcfd2	Nudt7	Lipt1
Mcm3	Nup98	Lman1
Mcoln1	Nvl	Lmbr1l
Mcrs1	Oaz2	Lmbrd1
Mctp2	Oaz3	Lnx2
Mcts1	Obfc2a	Lonrf3
Mdh1	Ogt	Lpxn
Mdh2	Oit3	Lrdd
Me2	Olfm3	Lrig1
Mecr	Olfml1	Lrig3
Med6	Olfr1442	Lrp1
Mef2d	Olig1	Lrp4
Memo1	Oma1	Lrpprc
Men1	Omd	Lrrc24
Mertk	Onecut2	Lrrc25
Mesdc1	Opa3	Lrrc3
Mesdc2	Oplah	Lrrc33
Mesp2	Oprs1	Lrrc48
Metrnl	Optn	Lrrc68
Mett11d1	Orm1	Lrrc8a
Mettl7b	Orm2	Lrtm1
Mff	Ormdl3	Lsm12
Mfn2	Osbpl9	Lsm4
Mfsd7	Otc	Lsr
Mgat2	OTTMUSG00000000997	Ltbr
Mgrn1	Otud7b	Ly6d
Mia1	Oxsr1	Lypla1
Mia2	P2ry5	Lyrm4
Mical3	P4ha1	Lyrm5
Mid1ip1	P4hb	Lzts2
Midn	Pacsin2	M6prbp1
Mier1	Pafah2	Macrod1
Mink1	Pah	Mad2l1bp
Mizf	Paics	Madd
Mkks	Pak4	Maf
Mkln1	Palmd	Mafg
Mlf2	Pank1	Mafk
Mllt6	Paox	Maged1
Mlxipl	Papss2	Magi1
Mmachc	Paqr9	Magt1
Mmp14	Pard3	Mal2
mmu-let-7c-2	Parp16	Man1a
mmu-mir-122a	Parp3	Man2a1
mmu-mir-190	Parp9	Man2b1
mmu-mir-193	Pawr	Map1lc3b
mmu-mir-30a	Pax9	Map2k3
mmu-mir-365-2	Pbld	Map2k5
Mobkl1a	Pbx1	Map2k6
Mobkl2b	Pcbp2	Map2k7
Mobkl3	Pccb	Map3k1
Mocs2	Pcdh1	Map4k1
Morc2a	Pcif1	Map4k4
Mosc2	Pck1	Mapk6
Mospd2	Pcsk9	Mapk7
Mospd3	Pctk1	Mapk8
Mpp1	Pctk2	Mapkapk3
Mprip	Pctp	Mapre2
Mrap	Pcx	March7
Mreg	Pdcl	March9
Mrm1	Pddc1	Marveld1
Mrpl12	Pde4c	Masp2
Mrpl20	Pde4dip	Mat1a
Mrpl34	Pde6c	Mat2b
Mrpl35	Pde8a	Matr3
Mrpl36	Pde9a	Mavs
Mrpl4	Pdgfc	Max
Mrpl48	Pdgfrl	Mbc2
Mrps18b	Pdha1	Mbd3
Mrps21	Pdia4	Mbd4
Mrps25	Pdia5	Mbd6
Mrps27	Pdik1l	Mbl2
Mrps33	Pdk2	Mblac2
Mrps5	Pdk4	Mbp
Mrs2l	Pdlim5	Mcart1
Msi2	Pdzk1	Mccc1
Msra	Peci	Mccc2
Mst1	Pecr	Mcee
Mtap7d1	Pemt	Mcfd2
Mtch2	Per1	Mcm3
Mtmr11	Pex11c	Mcoln1
Mtmr12	Pex14	Med12l
mTor	Pex16	Mef2d
Mtrf1l	Pex19	Meig1
Mttp	Pex5	Mesdc1
Mtus1	Pfkfb1	Mesdc2
Mtx1	Pgd	Mesp2
Mtx2	Pgm2	Met
Mucdhl	Phb	Metap1
Mul1	Phf15	Metapl1
Mut	Phf8	Mettl13
Mx2	Phlda1	Mettl6
Mybbp1a	Phospho1	Mettl7b
Mybpc3	Phyh	Mfsd1
Mycbp	Phyhd1	Mfsd3
Mycn	Pi4k2a	Mfsd5
Myef2	Pias4	Mga
Myh4	Picalm	Mgll
Mylpf	Pigr	Mgrn1
Myo18a	Pik3ap1	Mid1ip1
Myoz3	Pik3r1	Miip
Myst2	Pim1	Mknk1
Mzf1	Pim3	Mknk2
N4bp2l1	Pink1	Mlf1ip
N6amt1	Pip5k1b	Mlh1
Naca	Pipox	Mllt1
Nadk	Pitpnm2	Mllt10
Nadsyn1	Pkd2l1	Mlxipl
Nags	Pkp2	Mmaa
Naprt1	Pkp4	Mmab
Narf	Pla1a	Mmachc
Nat11	Pla2g6	Mme
Nav1	Plac9	Mmp14
Ncf1	Plcb1	mmu-mir-101a
Nde1	Plcg1	mmu-mir-122a
Ndel1	Plekha8	mmu-mir-17
Ndg2	Plekhf1	mmu-mir-200c
Ndrg2	Plekhg2	mmu-mir-22
Ndrg3	Plekhg6	mmu-mir-7c-2
Ndst2	Plekhh3	Mnt
Ndufa12	Plg	Mobk1b
Ndufa2	Plin	Mobkl1a
Ndufa3	Plk3	Mobkl2a
Ndufa4	Plrg1	Mobkl2b
Ndufa6	Pls3	Mobkl3
Ndufa8	Plscr1	Mocs2
Ndufa9	Plscr2	Mon2
Ndufab1	Plxdc1	Mosc2
Ndufb10	Pnkd	Mospd2
Ndufb2	Pnpla3	Mphosph10
Ndufb3	Pnpla6	Mpzl2
Ndufb4	Pnpla7	Mre11a
Ndufb5	Pnpo	Mrgprg
Ndufb6	Pnrc1	Mrpl16
Ndufb8	Polg	Mrpl2
Ndufc1	Polg2	Mrpl23
Ndufs1	Poli	Mrpl27
Ndufs2	Polr2h	Mrpl36
Ndufs3	Polr3e	Mrpl37
Ndufs4	Polr3gl	Mrpl45
Ndufs5	Polr3k	Mrpl48
Ndufs7	Pomt2	Mrpl50
Ndufs8	Pon2	Mrpl54
Ndufv1	Pop7	Mrps28
Ndufv2	Por	Mrps5
Nedd8	Porcn	Mrps9
Neil2	Ppap2b	Msra
Nek3	Ppapdc2	Mst1
Nek4	Ppara	Msx1
Nek8	Pparg	Mt1
Nf2	Ppargc1a	Mt2
Nfatc3	Ppargc1b	Mtbp
Nfatc4	Ppfibp2	Mtch1
Nfe2	Ppm1a	Mtdh
Nfe2l1	Ppm1b	Mterfd2
Nfe2l2	Ppm1k	Mtg1
Nfib	Ppm1l	Mthfd1
Nfkbia	Ppp1ca	Mthfd1l
Nfkbiz	Ppp1r15b	Mthfd2
Nfx1	Ppp1r3b	Mtm1
Ngfb	Ppp1r3c	mTor
Niban	Ppp2r1a	Mtrr
Nicn1	Ppp2r2d	Mttp
Nin	Ppp2r5a	Mtus1
Nipa2	Pqlc1	Mul1
Nipsnap1	Prdx1	Mvk
Nkx2-5	Prdx4	Mx2
Nlk	Prdx6	Mxd1
Nlrx1	Prelid1	Mxd3
Nmd3	Prkab2	Mxd4
Nmnat1	Prkag2	Mycbp
Nmnat3	Prkag3	Myd88
Nmt1	Prkar2a	Myef2?
Nola2	Prkcbp1	Myh9
Nolc1	Proc	Mylpf
Nostrin	Pros1	Mynn
Notch4	Prox1	Myoc
Notum	Proz	N4bp2
Npb	Prr13	Nab1
Npc1	Prr14	Nadk
Nphp3	Prrg2	Nagpa
Nqo2	Prrx1	Nags
Nr0b2	Prune	Nanos1
Nr1d1	Psen2	Napa
Nr1d2	Pskh1	Narf
Nr1h3	Psma3	Nars
Nr1h4	Psmd11	Nars2
Nr1i2	Psme1	Nasp
Nr2c1	Psme2	Nat10
Nr2e3	Ptbp1	Nat13
Nr2f6	Ptch1	Nat15
Nr5a2	Ptch2	Nbn
Nrbp2	Ptges2	Nbr1
Nrg4	Ptgfr	Nck1
Nrn1	Ptk2b	Ncor1
Nrp	Ptms	Ndel1
Nrp1	Ptp4a1	Ndufa11
Nsmce1	Ptp4a2	Ndufa6
Nsun4	Ptpn12	Ndufaf3
Nt5m	Ptpn2	Ndufaf4
Ntn2l	Ptpn6	Ndufb10
Ntng2	Ptpra	Ndufs6
Nucb1	Ptprf	Ndufv1
Nucks1	Pttg1ip	Ndufv3
Nudc	Pum1	Necap1
Nudcd3	Pus10	Nedd4
Nudt1	Pvrl2	Nedd4l
Nudt12	Pxk	Nek2
Nudt13	Pxmp4	Nek4
Nudt19	Pygl	Nek6
Nudt2	Pzp	Nek8
Nup153	Qdpr	Neo1
Nup43	Qpctl	Nepn
Nup50	Qsox1	Neu2
Nup98	R3hdm1	Nfe2
Nupl1	Rab20	Nfe2l2
Nwd1	Rab2b	Nfia
Nxph4	Rab31	Nfil3
Oaf	Rab43	Nfix
Oasl1	Rab4b	Ngdn
Oat	Rab6	Nhedc1
Oaz1	Rab7	Nhej1
Oaz2	Rab9	Nhlrc2
Obfc2a	Rabep1	Nhp2
Ogdh	Rabgap1l	Niacr1
Ogfod1	Rabgef1	Ninj1
Ogt	Rabggta	Nip7
Olfr1367	Rabggtb	Nipsnap1
Olfr518	Rabl4	Nktr
Olig1	Rad51c	Nmd3
Olr1	Rad51l3	Nme1
Onecut1	Rad54l2	Nme2
Oplah	Raf1	Nme4
Optn	Rai14	Nme6
ORF61	Rap2c	Nmnat3
Ormdl3	Rap2c	Nmt1
Osbpl2	Rarb	Nnmt
Ostb	Rarres2	Nnt
OTTMUSG00000011664	Rasa3	Nol1
Otub1	Rasl11b	Nol11
Otud5	Rbbp5	Nola3
Ovca2	Rbm45	Nolc1
Oxa1l	Rbm47	Nomo1
Oxct1	Rbm47	Nop14
Oxnad1	Rbp1	Nop16
Oxt	Rbp4	Notch1
P2rx4	Rbpms	Nphp1
P2ry13	Rbpms2	Npm1
P2ry2	Rchy1	Nptn
P2ry4	Rcl1	Nqo2
P42pop	Rdh1	Nr0b2
Pabpc4	Rdh10	Nr1d1
Pabpn1	Rdh18	Nr1i2
Pacs1	Rdh20	Nr2c2ap
Pacsin2	Rdh7	Nr2f2
Pacsin3	Rdh9	Nr5a1
Pafah1b1	Recc1	Nr5a2
Pafah2	Reep4	Nr6a1
Pag1	Reep6	Nradd
Pah	Repin1	Nrbf2
Paics	Reps2	Nrg4
Paip2b	Retsat	Nrp1
Palmd	Rffl	Nrtn
Pank1	Rfx1	Nsbp1
Paox	Rfx4	Nt5c3
Paqr9	Rfxank	Ntn2l
Pard6a	Rfxdc2	Nubp2
Park7	Rgn	Nudc
Parp11	Rhag	Nudcd1
Patl1	Rhbdd2	Nudcd3
Patz1	Rhobtb1	Nudt1
Pbx2	Rhof	Nudt19
Pbxip1	Rhou	Nudt7
Pcbd1	Rhpn2	Nudt9
Pcdh1	Ric8b	Nup50
Pcdh12	Rnase10	Nupl1
Pcdh24	Rnase4	Nwd1
Pck1	Rnd1	Nxt2
Pck2	Rnd3	Oaf
Pcmt1	Rnf103	Oaz2
Pcnp	Rnf125	Obfc2a
Pcolce	Rnf141	Odc1
Pctk3	Rnf144b	Ogg1
Pcx	Rnf149	Ogt
Pcyt2	Rnf152	Oip5
Pdcd10	Rnf181	Olig1
Pdcl3	Rnf31	Onecut1
Pde4c	Rnf43	ORF61
Pde6c	Rnf5	Orm1
Pde6h	Rnf6	Ormdl2
Pde8a	Rod1	Ormdl3
Pdha1	Ror1	Os9
Pdk1	Rorc	Osbpl1a
Pdk2	Rpia	Osbpl2
Pdk4	Rpl32	Osbpl9
Pdss1	Rpl35a	Ostb
Pdxk	Rpl36	Otud5
Pdxp	Rpl7l1	Otud6b
Pdzd7	Rplp1	Oxnad1
Pelo	Rps6kb2	Oxsr1
Pemt	Rras	P2ry2
Peo1	Rrm2	P4hb
Per2	Rrp9	Pa2g4
Pex11c	Rsad1	Pabpc1
Pex16	Rtkn	Pabpn1
Pex2	Rtp3	Pacsin2
Pex5	Rundc3a	Pah
Pex7	Rusc2	Paics
Pfkp	Ruvbl2	Paip2
Pgam1	Rwdd3	Paip2b
Pgea1	S100a10	Pak2
Pgk1	Saa1	Palmd
Pglyrp2	Saa2	Pan3
Pgm2	Saa3	Pank1
Pgp	Saa4	Pank3
Phb	Sacm1l	Pank4
Phf10	Sae1	Paqr3
Phf15	Samd4	Paqr7
Phf5a	Samd8	Paqr9
Phospho1	Samm50	Pard3
Phpt1	Saps3	Parp1
Phyh	Sar1b	Parp11
Phyhd1	Sardh	Parp16
Pias2	Sarm1	Pawr
Pias4	Sbno2	Paxip1
Pick1	Scaf1	Pbef1
Pigc	Scamp1	Pbld
Pigr	Scarb1	Pcbp1
Pigv	Scly	Pcca
Pigw	Scml4	Pcdh1
Pigy	Scp2	Pcgf2
Pik3ap1	Sdc1	Pcgf6
Pik3c2g	Sdc4	Pck1
Pik3r1	Sdf2	Pcnx
Pik4cb	Sdsl	Pcsk4
Pim1	Sec11a	Pcsk9
Pim3	Sec14l2	Pctk2
Pip5k1b	Sec14l4	Pctk3
Pipox	Sec24a	Pcx
Pitpnm2	Sec63	Pdcd11
Pitx2	Selenbp2	Pdcd4
Pkd1	Sema4a	Pde4c
Pkd2	Sema4g	Pde4dip
Pklr	Sephs2	Pde9a
Pkp3	Sepp1	Pdha1
Pkp4	Serbp1	Pdhb
Pla1a	Serpina10	Pdhx
Plcl4	Serpina11	Pdia4
Pld4	Serpina12	Pdia5
Plekha8	Serpina1e	Pdk1
Plekhm1	Serpina3k	Pdk2
Plekho1	Serpina3m	Pdk4
Plg	Serpina3n	Pdp2
Plk3	Serpina6	Pdss1
Plod1	Serpinc1	Pdxk
Plrg1	Serpine1	Pea15a
Pls3	Serpinf1	Pebp1
Plscr2	Serpinf2	Peci
Plxnd1	Serping1	Pelo
Pmf1	Setd3	Pemt
Pmm1	Setd5	Per1
Pmm2	Sf3b4	Per2
Pnkd	Sfrs2	Per3
Pnpla2	Sfrs5	Perp
Pnpla3	Sgk	Pes1
Pnpla7	Sgk2	Pex12
Pnpla8	Sgsm2	Pex16
Pnpo	Sh3bgrl	Pfdn2
Pnrc1	Sh3bp4	Pfkfb1
Poldip2	Sh3bp5	Pfkfb3
Polr1e	Sh3pxd2a	Pfn1
Polr2i	Shc1	Pgk1
Polr3d	Shmt1	Pgm2
Pon3	Shmt2	Pgp
Ppara	Shroom1	Pgrmc1
Pparg	Shroom3	Phb
Ppargc1b	Sidt2	Phf1
Ppcs	Sigirr	Phf15
Ppia	Sin3a	Phf17
Ppib	Sirt3	Phyhd1
Ppif	Sirt7	Pi4k2a
Ppm1b	Ski	Pias1
Ppm1d	Skil	Pias4
Ppm1k	Slc10a1	Pigl
Ppm1l	Slc10a2	Pigr
Ppp1cb	Slc10a5	Pigs
Ppp1cc	Slc13a2	Pik3ap1
Ppp1r10	Slc16a1	Pik3c2g
Ppp1r16a	Slc16a2	Pik3cb
Ppp1r3b	Slc16a5	Pik3r1
Ppp1r3c	Slc16a6	Pik3r2
Ppp2r1a	Slc17a1	Pik4cb
Ppp4r1	Slc17a2	Pim1
Ppp5c	Slc17a3	Pim2
Pptc7	Slc17a4	Pim3
Pram1	Slc18a1	Pink1
Prdx1	Slc19a2	Pip5k1b
Prdx2	Slc1a4	Pip5k1c
Prdx3	Slc22a1	Pip5k3
Prdx6	Slc22a4	Pipox
Prkaa2	Slc22a7	Pitpnc1
Prkab2	Slc23a1	Pitrm1
Prkaca	Slc24a6	Pkp2
Prkag2	Slc25a10	Pla1a
Prkag3	Slc25a13	Pla2g12a
Prkar2a	Slc25a15	Pla2g1b
Prkcbp1	Slc25a17	Pla2g6
Prmt1	Slc25a22	Plcb3
Prodh	Slc25a23	Plec1
Prodh2	Slc25a30	Plekha6
Prop1	Slc25a33	Plekha8
Pros1	Slc25a39	Plg
Proz	Slc25a42	Plin5
Prpf19	Slc25a44	Plk5
Prrc1	Slc25a45	Plrg1
Prrx1	Slc25a5	Pls3
Prss34	Slc26a1	Pmf1
Psap	Slc26a8	Pnpla2
Pscd1	Slc27a5	Pnpla3
Psen2	Slc27a5	Pnpla7
Psma6	Slc28a1	Pnpo
Psmb10	Slc29a1	Pnrc1
Psmb6	Slc2a2	Pola2
Psmb7	Slc2a9	Poldip2
Psmb9	Slc30a1	Pole3
Psmc1	Slc30a10	Polg
Psmc3ip	Slc30a6	Poli
Psmc4	Slc31a1	Polr1a
Psmd6	Slc34a2	Polr1e
Psmd9	Slc35d1	Polr2e
Psme1	Slc35d2	Polr2h
Psmf1	Slc38a3	Polr2i
Pspc1	Slc38a7	Polr3b
Psrc1	Slc39a14	Polr3d
Ptbp1	Slc39a4	Polr3h
Ptcd3	Slc39a8	Pols
Ptcra	Slc40a1	Pon2
Ptdss2	Slc41a1	Por
Ptgds	Slc44a3	Pou2f1
Ptov1	Slc45a3	Ppa1
Ptp4a1	Slc47a1	Ppan
Ptp4a2	Slc5a3	Ppap2b
Ptpn1	Slc6a12	Ppara
Ptpn2	Slc6a13	Pparg
Ptprg	Slc6a6	Ppargc1a
Ptprs	Slc6a9	Ppargc1b
Pvrl1	Slc7a2	Ppcs
Pvrl2	Slc8a1	Ppfibp2
Pxk	Slc9a3r1	Ppia
Pxn	Slc9a3r2	Ppl
Pygb	Slco1a1	Ppm1a
Qdpr	Slco1b2	Ppm1k
Qprt	Slco1c1	Ppm1l
Qsox1	Smad3	Ppm2c
R3hdm1	Smad6	Ppp1ca
Rab1	Smad7	Ppp1r13l
Rab17	Smad9	Ppp1r14b
Rab21	Smarca2	Ppp1r15b
Rab3a	Smcr7	Ppp1r3b
Rab9	Smcr7l	Ppp1r3c
Rabep1	Smcr8	Ppp2ca
Rabggta	Smek1	Ppp2r2d
Rac2	Smg6	Ppp2r3c
Rad23a	Smoc1	Ppt2
Rad51l3	Smpdl3b	Pqbp1
Rai12	Smu1	Pqlc1
Ranbp5	Smyd1	Prcp
Ranbp6	Snai2	Prdm4
Rangap1	Snap23	Prdx6
Rap2c	Snf1lk	Prep
Rarb	Snrpa	Prkacb
Rasa3	Snrpd2	Prkag2
Rasal1	Sntb1	Prkcbp1
Rasgrp2	Sntg2	Prkce
Rasl10a	Snx11	Prkcsh
Rasl10b	Snx13	Prkcz
Rasl11b	Snx15	Prmt1
Rassf3	Socs2	Pros1
Rassf5	Socs5	Prosc
Rb1cc1	Sod1	Prox1
Rbck1	Sorbs3	Proz
Rbm17	Sord	Prpf3
Rbm38	Sort1	Prpf38b
Rbm39	Sos1	Prpsap1
Rbm47	Sox5	Prr13
Rbm6	Sox9	Prrg4
Rbms1	Sp1	Prrt1
Rbmx	Sp4	Prss8
Rbpms	Spag7	Pscd1
Rbpms2	Spag9	Psen1
Rce1	Spata22	Psen2
Rcl1	Spata2L	Psma1
Rcor1	Spatc1	Psmb1
Rdh1	Spbc24	Psmb10
Rdh13	Sphk2	Psmb3
Rdh14	Spin1	Psmc1
Rdh20	Spon2	Psmc4
Rdh7	Spop	Psmd7
Recc1	Spp1	Psme3
Recql5	Spp2	Ptbp1
Reep4	Spred2	Ptcd3
Reep6	Spry4	Ptcra
Relt	Sptlc2	Pten
Reps2	Spz1	Ptges3
Ret	Sqstm1	Ptgfr
Retnlb	Srrd	Ptk2b
Retsat	Sst	Ptma
Rfx1	Sstr3	Ptp4a1
Rgs14	St3gal3	Ptp4a2
Rgs5	St3gal4	Ptprk
Rhod	St6galnac2	Ptprs
Rhof	St6galnac6	Pum1
Rhot2	St7	Pus7l
Rilp	Stam	Pvr
Rilpl2	Stap2	Pvrl2
Riok2	Stard13	Pwwp2b
Rmnd1	Stard4	Pxk
Rmnd5a	Stard5	Pycr1
Rnase10	Stard7	Pygl
Rnf125	Stat3	Pyroxd1
Rnf135	Stat5b	Qdpr
Rnf141	Stat6	Qtrt1
Rnf2	Stbd1	Qtrtd1
Rnf4	Steap4	R3hdm1
Rnf43	Stk11	Rab1
Rnf44	Stk38l	Rab17
Rnf5	Stk40	Rab2
Rnpc3	Stom	Rab32
Ror1	Strn3	Rab33a
Rpgrip1l	Stub1	Rab34
Rpia	Stx18	Rab3ip
Rpl10a	Stx2	Rab43
Rpl11	Suclg2	Rab8a
Rpl17	Suds3	Rab9
Rpl23	Sufu	Rabepk
Rpl23a	Sulf2	Rabgap1l
Rpl32	Sult1a1	Rabggta
Rpl35	Sult1b1	Rad51ap1
Rpl36	Sult1e1	Rad51c
Rplp1	Surf4	Rad9
Rprd2	Susd4	Rai14
Rps10	Sys1	Ralb
Rps14	Tacc2	Ralgapa2
Rps27a	Tada1l	Ranbp3
Rpusd2	Taf12	Ranbp3l
Rreb1	Taf1d	Ranbp5
Rrm1	Taf3	Rangap1
Rrm2	Tagap1	Rasip1
Rs1	Tank	Rasl11b
Rsad1	Tap1	Rassf1
Rsad2	Tapt1	Rassf6
Rtl1	Tars	Rassf7
Rtn4ip1	Tat	Rbak
Rtn4rl1	Tbc1d10b	Rbbp4
Rtn4rl2	Tbc1d13	Rbbp5
Rtp3	Tbc1d23	Rbm14
Rusc2	Tbc1d2b	Rbm19
Ruvbl2	Tbc1d8	Rbm34
Rwdd3	Tbcel	Rbm35b
Rxrb	Tbl1xr1	Rbm38
S100a1	Tbx3	Rbm4
S100a13	Tceb1	Rbm47
Saa1	Tcf7l2	Rbpms
Saa2	Tcfcp2	Rbpms2
Sacm1l	Tcfe3	Rcbtb1
Sae1	Tchhl1	Rcc2
Safb2	Tdo2	Rccd1
Samd4	Tdp1	Rcl1
Saps1	Tec	Rdh1
Saps3	Tef	Rdh9
Sardh	Tegt	Recc1
Sarm1	Tenc1	Reck
Sart3	Tex12	Reep1
Sbds	Tex2	Reep3
Sbk1	Tgif1	Reep4
Sbno2	Tgoln1	Reep6
Scara5	Thnsl2	Reg4
Scarb1	Thrsp	Renbp
Scfd2	Thtpa	Rev1
Scgb1a1	Thyn1	Rexo2
Scly	Tial1	Rfesd
Scml4	Tifa	Rfwd2
Scn1b	Timeless	Rfxank
Scnn1a	Timm8a1	Rgs16
Sdc3	Timm9	Rgs2
Sdc4	Tjp3	Rheb
Sdha	Tlcd2	Rhebl1
Sdhb	Tle1	Rhobtb1
Sdhc	Tle3	Rhobtb2
Sdhd	Tle4	Rhobtb3
Sds	Tlr3	Rhod
Sec14l2	Tm4sf4	Rhof
Sec14l4	Tm4sf4	Riok2
Sec23a	Tm9sf2	Ripk2
Sec24a	Tmc1	Rkhd1
Sec24c	Tmc3	Rmnd5a
Selenbp2	Tmc7	Rnase10
Sema3g	Tmco4	Rnaseh2b
Sema4g	Tmed5	Rnaset2
Sema5b	Tmem106a	Rnd2
Sephs2	Tmem106b	Rnf103
Sepp1	Tmem11	Rnf125
Sept12	Tmem110	Rnf13
Serbp1	Tmem125	Rnf139
Serf2	Tmem136	Rnf144b
Serinc3	Tmem140	Rnf145
Serpina10	Tmem144	Rnf151
Serpina11	Tmem147	Rnf186
Serpina1e	Tmem150	Rnf20
Serpina3n	Tmem151	Rnf43
Serpina6	Tmem161b	Rnf5
Serpinc1	Tmem166	Rnf6
Serpind1	Tmem176a	Rnft1
Serpine1	Tmem176b	Rnh1
Serpinf2	Tmem195	Rnpep
Sertad3	Tmem20	Ror1
Setd5	Tmem220	Rorc
Setd8	Tmem30a	Rpl10
Setmar	Tmem49	Rpl10a
Sfrs12ip1	Tmem50a	Rpl13a
Sftpc	Tmem54	Rpl27a
Sgk2	Tmem7	Rpl34
Sgpl1	Tmem70	Rpl36
Sgsm2	Tmem77	Rpl38
Sgta	Tmem82	Rpl8
Sh2b1	Tmem86b	Rplp1
Sh2b3	Tmem87a	Rplp2
Sh3bp5	Tmem87b	Rpp38
Shcbp1	Tmem93	Rprd2
Shmt1	Tmie	Rps11
Shmt2	Tmprss2	Rps12
Shroom3	Tmprss6	Rps2
Siae	Tob2	Rps23
Siah1a	Toe1	Rps24
Sigirr	Tom1l2	Rps4x
Siglec1	Tomm40l	Rps5
Sin3a	Tor1aip1	Rps6ka5
Sirt3	Tor1aip2	Rps9
Sirt5	Tox4	Rqcd1
Skap2	Tpcn1	Rragc
Slbp	Tpd52l2	Rras
Slc10a1	Tpm3	Rreb1
Slc11a1	Tpst1	Rrm2b
Slc12a3	Traf3ip2	Rrp15
Slc12a7	Trak2	Rrp9
Slc13a3	Trappc6a	Rsad1
Slc16a1	Treh	Rsbn1
Slc16a10	Trf	Rspry1
Slc17a1	Trfr2	Rtl1
Slc17a2	Trhde	Rtn4ip1
Slc17a3	Trim3	Rufy1
Slc17a4	Trim69	Ruvbl2
Slc17a6	Trim7	Rwdd1
Slc19a2	Trip10	Rwdd3
Slc20a1	Trp53bp2	Rwdd4a
Slc20a2	Trpc4ap	Rxrb
Slc22a23	Trpm7	S100a10
Slc22a4	Tsc22d3	S100g
Slc22a5	Tsga13	Saa1
Slc22a7	Tsku	Saa2
Slc23a1	Tspan10	Saa3
Slc25a10	Tspan12	Saa4
Slc25a13	Tspan31	Sae2
Slc25a15	Tst	Samm50
Slc25a17	Ttc23	Sap18
Slc25a19	Ttc28	Saps1
Slc25a23	Ttc36	Sar1b
Slc25a28	Ttc39c	Sardh
Slc25a29	Ttr	Sarm1
Slc25a3	Ttyh2	Sarnp
Slc25a30	Tuba4	Sars
Slc25a32	Tuba6	Sash1
Slc25a33	Tulp2	Sat1
Slc25a39	Txn1	Sbds
Slc25a4	Txn2	Sbno2
Slc25a42	Txndc11	Scaf1
Slc25a44	Txndc12	Scamp3
Slc25a5	Txnip	Scamp4
Slc26a1	Uap1	Scand1
Slc26a6	Ube1c	Scand3
Slc26a8	Ube2d3	Scarb1
Slc27a1	Ube2s	Sdc4
Slc27a5	Ubl3	Sdr42e1
Slc28a1	Ubqln1	Sec11a
Slc29a1	Ubr3	Sec14l2
Slc2a2	Uck1	Sec14l4
Slc2a9	Ufc1	Sec22a
Slc30a10	Ugt1a1	Sec23ip
Slc30a3	Ugt2b34	Sec24a
Slc30a6	Ugt2b36	Sec24c
Slc37a4	Ugt3a1	Sel1l
Slc38a3	Ugt3a2	Sel1l3
Slc38a7	Uncx4.1	Senp2
Slc39a13	Uox	Senp8
Slc39a4	Upb1	Sephs2
Slc3a2	Upp2	Sepp1
Slc41a3	Uqcrq	Serbp1
Slc43a2	Uroc1	Serf2
Slc44a1	Usp10	Serp1
Slc44a3	Usp2	Serpina11
Slc45a3	Usp22	Serpina12
Slc46a2	Usp3	Serpina3n
Slc47a1	Usp39	Serpina6
Slc4a2	Usp4	Serpinc1
Slc4a3	Usp40	Serpine1
Slc4a8	Usp46	Serpinf1
Slc4a9	Usp47	Serping1
Slc6a12	Usp49	Sertad1
Slc6a13	Usp52	Set
Slc6a7	Usp54	Setd3
Slc6a8	Uts2d	Setd4
Slc7a2	Vamp8	Setd5
Slc8a1	Vcp	Setd8
Slc9a1	Vcpip1	Sf1
Slc9a8	Vdac1	Sf3a3
Slmap	Vegfc	Sfpq
Slmo2	Vkorc1	Sfrs1
Smad3	Vnn1	Sfrs11
Smad9	Vnn3	Sfrs14
Smap1l	Vprbp	Sfrs2ip
Smc3	Vps72	Sft2d2
Smcr7	Vti1b	Sfxn1
Smcr8	Vtn	Sgk
Smek1	Wasf1	Sgk2
Smg7	Wbp2	Sgol1
Smtnl2	Wdr18	Sgsm2
Snag1	Wdr42a	Sgta
Snap29	Wdr51a	Sh3bp5
[truncated: 524 more rows]
