# Supplementary material for: Genomic Convergence among ERRα, PROX1, and BMAL1 in the Control of Metabolic Clock Outputs
Source: PLoS Genet. 2011 Jun 23;7(6):e1002143. doi: 10.1371/journal.pgen.1002143 (PMC3121748; doi:10.1371/journal.pgen.1002143)
Supplement: Table S3 — Overlap between mouse liver ERRα, PROX1 and BMAL1 enriched ChIP-on-chip target genes with genes previously known to display hepatic circadian rhythms. (XLS) [file pgen.1002143.s008.xls]

## Sheet: ERRa_Prox1_Bmal1_cyclic targets
Table S3: Comparison of the mouse liver ERRa, Prox1 and Bmal1 ChIP-on-chip datasets with genes known to be rhythmic in liver
Total ERRa cycling targets (687)	Total Prox1 cycling targets (318)	Total Bmal1 cycling targets (780)	ERRa/Prox1/Bmal1 (95)	ERRa/Bmal1 (236)	ERRa/Prox1 (54)	Prox1/Bmal1 (72)	ERRa only (302)	Prox1 only (97)	Bmal1 only (377)
0610011F06Rik	Adh4	(March7)	1300018J18Rik	2310044G17Rik	0610011F06Rik	1110038D17Rik	1190005I06Rik	Angel2	(March7)
0610040J01Rik	Ahcy	0610007C21Rik	2410015M20Rik	4930523C07Rik	0610040J01Rik	1110059E24Rik	1600002H07Rik	Avpr1a	0610007C21Rik
1110007M04Rik	Usp2	1110007L15Rik	3010026O09Rik	9030025P20Rik	1110007M04Rik	1190003J15Rik	2310008M10Rik	Bri3	1110007L15Rik
1190002N15Rik	1110007M04Rik	1110038D17Rik	4833442J19Rik	9130011J15Rik	1190002N15Rik	1700001C19Rik	2310037I24Rik	March5	1700012B15Rik
1190005I06Rik	Angel2	1110059E24Rik	4933403F05Rik	Acat2	1300014I06Rik	1810055G02Rik	2310061C15Rik	1110067D22Rik	1810031K17Rik
1300014I06Rik	Avpr1a	1190003J15Rik	5033414K04Rik	Acp6	1600014C10Rik	2010305A19Rik	2310076L09Rik	4930504E06Rik	1810047C23Rik
1300018J18Rik	Bnip3	1300018J18Rik	9530008L14Rik	Adh1	1810011O10Rik	4931406C07Rik	2410005O16Rik	Abcd2	1810063B05Rik
1600002H07Rik	Bri3	1700001C19Rik	9530058B02Rik	AI132487	2310016E02Rik	Abca8a	2410015N17Rik	Acly	2310022B05Rik
1600014C10Rik	Map2k3	1700012B15Rik	Abcc2	Ak2	4632417N05Rik	Abca8b	2610507B11Rik	Aqp9	2400001E08Rik
1810011O10Rik	Rbpms	1810031K17Rik	Acot12	Aldh1l1	5730403B10Rik	Abcb1a	2610528J11Rik	Baat	2700094K13Rik
2310008M10Rik	Slc10a1	1810047C23Rik	Acot3	Aldob	5730472N09Rik	Acox2	2810485I05Rik	Igfbp4	4833420G17Rik
2310016E02Rik	March5	1810055G02Rik	Adk	Ank3	6430706D22Rik	Acsm1	4833426J09Rik	2700038C09Rik	4833439L19Rik
2310037I24Rik	1110038D17Rik	1810063B05Rik	Amacr	Anxa5	Abat	Adck5	5730536A07Rik	Abhd6	4930430F08Rik
2310044G17Rik	1110067D22Rik	2010305A19Rik	Armc1	Apoa2	Acsl5	Adh4	A030007L17Rik	Acot1	5031439G07Rik
2310061C15Rik	4930504E06Rik	2310022B05Rik	Arsa	Aqp11	Adfp	Agxt	A530082C11Rik	Acot4	A430005L14Rik
2310076L09Rik	4931406C07Rik	2310044G17Rik	Arsg	Arhgap21	Agpat2	Ahctf1	Aadacl1	Actb	A930001N09Rik
2410005O16Rik	Abcd2	2400001E08Rik	As3mt	Atf4	Ahcy	AI316807	Abhd4	Asb13	Actr3
2410015M20Rik	Acly	2410015M20Rik	Aspa	Atf5	Ak3	Akr1c14	Abtb1	Atg3	Adcy9
2410015N17Rik	Adfp	2700094K13Rik	Atxn2	Atp5g1	Aldh1a7	Aldh2	Aco2	Atp6v1e1	Adh5
2610507B11Rik	Agxt	3010026O09Rik	Bcar3	Atp6v1d	Aldh8a1	Anks4b	Actn1	Bag4	Adora1
2610528J11Rik	Aqp8	4833420G17Rik	Bhlhb2	Bat1a	Apon	Aox3	Add3	Bclaf1	Adsl
2810485I05Rik	Aqp9	4833439L19Rik	Bnip3	Bet1l	Aptx	Aqp8	Adprh	Bdh1	Adss
3010026O09Rik	Arntl	4833442J19Rik	Brap	Bmp2k	Atp1b1	Arntl	Afg3l2	Bet1	Akr1d1
4632417N05Rik	Atxn2	4930430F08Rik	Cisd1	Calr	Bcdo2	Arrdc4	Ahsa1	Cdo1	Amdhd1
4833426J09Rik	Azin1	4930523C07Rik	Clock	Cdc37l1	Bik	Asl	AI842396	Cry1	Ankrd17
4833442J19Rik	Baat	4931406C07Rik	Crip2	Cdh1	Copz1	Azin1	Akr1c19	Cyp7a1	Ankrd28
4930523C07Rik	Cebpa	4933403F05Rik	Cyp4v3	Cdv3	Crb3	Blcap	Alkbh7	Enpp2	Anxa7
4933403F05Rik	Hal	5031439G07Rik	D17Wsu92e	Cenpa	Cyp2c70	Car14	Ap1g1	Il4ra	Aprt
5033414K04Rik	Herpud1	5033414K04Rik	Dio1	Chchd3	Dpp3	Ccng2	Ap1m1	Oprs1	Arhgef3
5730403B10Rik	Igfbp4	9030025P20Rik	Dnajb11	Chkb	Etfdh	Cebpa	Apoa1	Pbx1	Arl1
5730472N09Rik	Nfil3	9130011J15Rik	Dnajb4	Chpt1	Fh1	Ces3	Arf1	Sdc1	Atf2
5730536A07Rik	Nr1d2	9530008L14Rik	Ecgf1	Clmn	Fmo1	Chka	Arhgef12	Sfrs5	Atp6ap2
6430706D22Rik	Por	9530058B02Rik	Eef2	Cml5	G0s2	Cited2	Armet	March8	Atp6v1f
9030025P20Rik	Ptp4a1	A430005L14Rik	Esrra	Cnn3	Gjb1	Cks2	Atg4d	0610010D20Rik	Atp8b1
9130011J15Rik	Serpinf2	A930001N09Rik	Fgb	Cobll1	Gstm3	Cp	Atp11c	1300002K09Rik	B3galnt2
9530008L14Rik	Slc9a3r1	Abca8a	G6pc	Comt	Hsd17b10	Crcp	Atp1a1	1500003O03Rik	Bbox1
9530058B02Rik	1190002N15Rik	Abca8b	Gabarapl1	Coro7	Itih3	Dhrs3	Atp5h	1810063B07Rik	BC016495
A030007L17Rik	1810011O10Rik	Abcb1a	Galt	Cpeb2	Itsn1	Dsc2	B4galt5	2310047O13Rik	BC029214
A530082C11Rik	2700038C09Rik	Abcc2	Gfra1	Cpeb4	Lasp1	Evi5	BC013529	5430407P10Rik	BC048355
Aadacl1	4833442J19Rik	Acat2	Gna12	Cs	Mapk14	Fmo5	Camk2g	9430023L20Rik	BC088983
Abat	4933403F05Rik	Acot12	Grhpr	Csrp3	Mapkapk2	Foxo3a	Carhsp1	Aasdhppt	Bcar1
Abcc2	Abcb1a	Acot3	Gstt2	Cth	Mbl1	G6pc3	Casp6	Abcg8	Bcas3
Abhd4	Abhd6	Acox2	Hal	Ctsa	Ndufb3	Gbp6	Ccbl2	Abi1	Bmf
Abtb1	Acot1	Acp6	Herpud1	Cxcl12	Nkx2-5	Ifih1	Cct4	Acsm3	Bmpr1a
Acat2	Acot12	Acsm1	Hes6	Cys1	Nr1d2	Klf9	Cct6a	Agtr1a	Bst2
Aco2	Acot3	Actr3	Hgd	D10Jhu81e	Pafah2	Lrig1	Cd302	Aldh9a1	Bxdc1
Acot12	Acot4	Adck5	Hint2	Dad1	Pnkd	Nedd4l	Cd99l2	Anapc7	Bysl
Acot3	Actb	Adcy9	Hmgcr	Dazap1	Rdh7	Nfil3	Cebpb	Aox1	C80913
Acp6	Adk	Adh1	Hnrpl	Dbi	Serpinf2	Nnmt	Chchd4	Arhgap24	Cabc1
Acsl5	Ahctf1	Adh4	Hsd17b2	Ddit3	Slc10a1	Orm1	Chic2	Arhgef7	Cacybp
Actn1	Arsa	Adh5	Hsdl2	Ddx17	Slc25a5	Parp16	Cln8	Asxl2	Card10
Add3	Arsg	Adk	Id2	Deb1	Slc6a12	Pde9a	Coq7	Baiap2	Casp9
Adfp	Asb13	Adora1	Ier2	Dedd2	Tsku	Pdia4	Cox7a2l	BC025446	Cat
Adh1	Asl	Adsl	Lamp2	Diap1	Usp4	Peci	Crls1	Brd4	Cbs
Adk	Atg3	Adss	Lipc	Dnajc11		Per1	Csnk2a1	Cd164	Cbx5
Adprh	Atp1b1	Agxt	Lrp1	Dusp16		Pfkfb1	Ctdsp1	Cfl1	Ccdc85b
Afg3l2	Atp6v1e1	Ahctf1	Map1lc3b	Echdc3		Por	Ctdspl2	Cyp17a1	Ccnd1
Agpat2	Bag4	AI132487	Map2k3	Efna1		Prox1	Cxadr	Cyp1a2	Ccni
Ahcy	Bclaf1	AI316807	Mbl2	Eif2ak3		Rorc	Cycs	Cyp2a12	Cdc26
Ahsa1	Bdh1	Ak2	Mcart1	Eif4ebp1		S100a10	Cyp2g1	Dnaja1	Cdk8
AI132487	Bet1	Akr1c14	Mesdc2	Elovl5		Sar1b	Cyp8b1	Dscr1	Cfh
AI842396	Bhlhb2	Akr1d1	Nmt1	Ep400		Serping1	D10Ertd322e	Enpep	Cgrrf1
Ak2	Blcap	Aldh1l1	Nr1d1	Eps8l2		Slc39a8	D14Ertd500e	F5	Ches1
Ak3	Brap	Aldh2	Ogt	F11		Slc9a3r1	D430028G21Rik	Gclc	Clec2d
Akr1c19	Car14	Aldob	Pcx	F3		Stbd1	D630039A03Rik	Gpiap1	Clpx
Aldh1a7	Cdo1	Amacr	Pdha1	Fahd1		Tec	Dcun1d3	Gtf2a2	Cmtm8
Aldh1l1	Clock	Amdhd1	Pdk4	Fbxo21		Tle1	Ddah1	Hbs1l	Cnot4
Aldh8a1	Cry1	Ank3	Pnrc1	Fbxo3		Ttr	Depdc6	Hcfc1	Crebl2
Aldob	Cyp7a1	Ankrd17	Ppara	Fbxo31		Txnip	Dgat1	Hmgcs2	Cryzl1
Alkbh7	D17Wsu92e	Ankrd28	Ppp1r3c	Fdx1		Vcp	Dgkz	Hrg	Csad
Amacr	Enpp2	Anks4b	Psen2	Fga		Wwp2	Dhcr7	Hsd17b4	Csde1
Ank3	Esrra	Anxa5	Ptp4a1	Fkbp14		Zfp36l1	Dnaja4	Isgf3g	Csnk1g3
Anxa5	Evi5	Anxa7	Qdpr	Foxk1			Dnajb9	Itm2b	Ctsl
Ap1g1	Fgb	Aox3	Rbpms	Fst			Dnajc19	Jup	Cyp2a5
Ap1m1	Fh1	Apoa2	Rcl1	Fzd4			Dvl1	Lbp	Cyp2b10
Apoa1	G0s2	Aprt	Recc1	Gabpa			E430028B21Rik	Luc7l2	Cyp2d13
Apoa2	Gabarapl1	Aqp11	Serpina6	Gbe1			Edem1	Mrpl39	Cyp2e1
Apon	Galt	Aqp8	Sh3bp5	Gch1			Eif3s10	Ncoa4	D0H4S114
Aptx	Gjb1	Arhgap21	Sirt3	Gcnt2			Eif4a2	Ndfip1	D10Wsu102e
Aqp11	Hsd17b2	Arhgef3	Slc23a1	Gfod1			Eif4ebp2	Nek7	D14Ertd436e
Arf1	Il4ra	Arl1	Slc25a15	Ggt6			Elk4	Nit2	D17Wsu104e
Arhgap21	Lamp2	Armc1	Slc29a1	Glrx5			Elmo3	P4ha1	D6Wsu116e
Arhgef12	Mapk14	Arntl	Slc2a2	Gm129			Endog	Psma3	Dapk1
Armc1	Nedd4l	Arrdc4	Slc7a2	Golga5			Ero1l	Psmd11	Dbp
Armet	Oprs1	Arsa	Snrpa	Grn			Exosc2	Ptprf	Dctn4
Arsa	Pbx1	Arsg	St6galnac6	Grpel2			Fbxw7	Rab20	Ddx21
Arsg	Pdk4	As3mt	Sult1a1	Gsta3			Fem1c	Rnase4	Ddx39
As3mt	Peci	Asl	Tef	Hfe			Fgf1	Scamp1	Dhx36
Aspa	Ppara	Aspa	Tenc1	Hist1h2be			Fgfr2	Sema4a	Dhx9
Atf4	Ppp1r3c	Atf2	Tuba6	Homer1			Fhad1	Serpina3k	Dirc2
Atf5	Psen2	Atf4	Txn2	Hspa4			Fkbp5	Slc22a1	Dnaja2
Atg4d	Rorc	Atf5	Uox	Hspa8			Fmo2	Sqstm1	Dnpep
Atp11c	Sdc1	Atp5g1	Upp2	Ifrd1			Fn3k	Stat5b	Dpp4
Atp1a1	Serpina6	Atp6ap2	Usp2	Ifrg15			Foxp1	Tars	Dtymk
Atp1b1	Sfrs5	Atp6v1d	Vtn	Igfbp1			Foxred1	Ubqln1	E2f8
Atp5g1	Slc2a2	Atp6v1f		Igfbp2			Fubp3	Zfp207	Egln2
Atp5h	March8	Atp8b1		Il18			G6pdx	Zranb1	Eif1
Atp6v1d	0610010D20Rik	Atxn2		Inmt			Gcap14		Eif1a
Atxn2	0610011F06Rik	Azin1		Insig2			Gclm		Eif4a1
B4galt5	0610040J01Rik	B3galnt2		Itih1			Glrx		Eif5
Bat1a	1110059E24Rik	Bat1a		Junb			Glt28d2		Elovl1
BC013529	1190003J15Rik	Bbox1		Kcnk5			Gmnn		Elovl3
Bcar3	1300002K09Rik	BC016495		Kifc3			Gmps		Elovl6
Bcdo2	1300014I06Rik	BC029214		Klb			Gna13		Epm2aip1
Bet1l	1300018J18Rik	BC048355		Klhl2			Gng12		Erbb3
Bhlhb2	1500003O03Rik	BC088983		Klhl24			Gpi1		Erh
Bik	1600014C10Rik	Bcar1		Leap2			Gramd3		Ets2
Bmp2k	1700001C19Rik	Bcar3		Lrrc3			Grsf1		Extl2
Bnip3	1810055G02Rik	Bcas3		Ltbr			Gsdmdc1		Fads2
Brap	1810063B07Rik	Bet1l		Lypla1			Gsk3a		Faf1
Calr	2010305A19Rik	Bhlhb2		M6prbp1			Gstm6		Fas
Camk2g	2310016E02Rik	Blcap		Magi1			Gtf3c2		Fbxo8
Carhsp1	2310047O13Rik	Bmf		Mal2			Gtpbp4		Fbxo9
Casp6	2410015M20Rik	Bmp2k		Mcee			H1f0		Fech
Ccbl2	3010026O09Rik	Bmpr1a		Mcfd2			Hdhd3		Fgg
Cct4	4632417N05Rik	Bnip3		Mcoln1			Herc4		Fis1
Cct6a	5033414K04Rik	Brap		Mef2d			Higd1a		Fkbp4
Cd302	5430407P10Rik	Bst2		Mobkl1a			Hist1h1c		Flcn
Cd99l2	5730403B10Rik	Bxdc1		Mocs2			Hist1h2bc		Fpgs
Cdc37l1	5730472N09Rik	Bysl		Mosc2			Hmbs		Fxr1h
Cdh1	6430706D22Rik	C80913		Mrpl36			Hpn		Gabarap
Cdv3	9430023L20Rik	Cabc1		Mrpl48			Hsd3b7		Gcat
Cebpb	9530008L14Rik	Cacybp		Mycbp			Hspa5		Gga2
Cenpa	9530058B02Rik	Calr		Nadk			Hspe1		Gkap1
Chchd3	Aasdhppt	Car14		Narf			Htatip2		Gm237
Chchd4	Abat	Card10		Ndel1			Hyal2		Gmpr2
Chic2	Abca8a	Casp9		Ndufv1			Idh3a		Gnl3
Chkb	Abca8b	Cat		Nek4			Ifitm1		Gpam
Chpt1	Abcc2	Cbs		Nfe2l2			Ifnar2		Gphn
Cisd1	Abcg8	Cbx5		Nipsnap1			Igf2r		Gpr146
Clmn	Abi1	Ccdc85b		Nqo2			Igsf11		Gprc5c
Cln8	Acox2	Ccnd1		Nr0b2			Il11ra1		Gtf2f1
Clock	Acsl5	Ccng2		Nr1i2			Ing4		Gtpbp2
Cml5	Acsm1	Ccni		Nr5a2			Kcmf1		Hbp1
Cnn3	Acsm3	Cdc26		Nrg4			Kpnb1		Hdac11
Cobll1	Adck5	Cdc37l1		Nudt1			Kynu		Hdgf
Comt	Agpat2	Cdh1		Nudt19			Lass6		Hectd3
Copz1	Agtr1a	Cdk8		Onecut1			Lims1		Herpud2
Coq7	AI316807	Cdv3		ORF61			Lpin1		Hexim1
Coro7	Ak3	Cebpa		Ormdl3			Lpin2		Hist1h2bm
Cox7a2l	Akr1c14	Cenpa		Otud5			Lrrc59		Hist1h3e
Cpeb2	Aldh1a7	Ces3		Oxnad1			Lrrc8d		Hist1h3i
Cpeb4	Aldh2	Cfh		Pabpn1			Magi3		Hist3h2a
Crb3	Aldh8a1	Cgrrf1		Pah			Mark3		Hlf
Crip2	Aldh9a1	Chchd3		Palmd			Mat2a		Hmgb1
Crls1	Amacr	Ches1		Pank1			Mgat2		Hnrpa1
Cs	Anapc7	Chka		Paqr9			Mier1		Hnrpul1
Csnk2a1	Anks4b	Chkb		Pcdh1			Mkks		Hps4
Csrp3	Aox1	Chpt1		Pck1			Mpp1		Hsp110
Ctdsp1	Aox3	Cisd1		Pctk3			Mrap		Hspb8
Ctdspl2	Apon	Cited2		Pdk1			Mrpl12		Hspd1
Cth	Aptx	Cks2		Pdxk			Mrpl20		Huwe1
Ctsa	Arhgap24	Clec2d		Pemt			Mrpl34		Hyi
Cxadr	Arhgef7	Clmn		Per2			Mrps21		Ifi47
Cxcl12	Armc1	Clock		Pex16			Mrps25		Ikbke
Cycs	Arrdc4	Clpx		Pgk1			Mrps27		Il15ra
Cyp2c70	As3mt	Cml5		Pik3ap1			Msi2		Impact
Cyp2g1	Aspa	Cmtm8		Pik3r1			Naca		Inoc1
Cyp4v3	Asxl2	Cnn3		Pim1			Nde1		Insig1
Cyp8b1	Baiap2	Cnot4		Pim3			Ndufa12		Irf6
Cys1	BC025446	Cobll1		Pnpla2			Ndufa9		Jarid2
D10Ertd322e	Bcar3	Comt		Polr1e			Ndufb4		Klf10
D10Jhu81e	Bcdo2	Coro7		Polr2i			Ndufb5		Klf15
D14Ertd500e	Bik	Cp		Ppargc1b			Ndufb6		Klhl9
D17Wsu92e	Brd4	Cpeb2		Ppm1k			Ndufs8		Klkb1
D430028G21Rik	Ccng2	Cpeb4		Ppp1r3b			Ndufv2		Kpna1
D630039A03Rik	Cd164	Crcp		Prdx6			Nfkbia		Lcp1
Dad1	Ces3	Crebl2		Prkcbp1			Nfx1		Letm1
Dazap1	Cfl1	Crip2		Pscd1			Nicn1		Lgals9
Dbi	Chka	Cryzl1		Psmb10			Nola2		Lnx2
Dcun1d3	Cisd1	Cs		Ptbp1			Npc1		Lonrf3
Ddah1	Cited2	Csad		Ptp4a2			Nr1h4		Maged1
Ddit3	Cks2	Csde1		Rab17			Nr2c1		Man2a1
Ddx17	Copz1	Csnk1g3		Ranbp5			Nr2f6		Map2k5
Deb1	Cp	Csrp3		Rangap1			Nrp		Map2k6
Dedd2	Crb3	Cth		Rhod			Nucks1		Map2k7
Depdc6	Crcp	Ctsa		Riok2			Nup98		Map3k1
Dgat1	Crip2	Ctsl		Rnf125			Oasl1		Mapk6
Dgkz	Cyp17a1	Cxcl12		Rnf43			Oat		Marveld1
Dhcr7	Cyp1a2	Cyp2a5		Rsad1			Oaz1		Max
Diap1	Cyp2a12	Cyp2b10		Rwdd3			P2rx4		Mettl6
Dio1	Cyp2c70	Cyp2d13		Rxrb			Pacsin3		Mfsd1
Dnaja4	Cyp4v3	Cyp2e1		Scarb1			Pcmt1		Mgll
Dnajb11	Dhrs3	Cyp4v3		Sdc4			Pdcl3		Mknk2
Dnajb4	Dio1	Cys1		Sephs2			Pex11c		Mllt10
Dnajb9	Dnaja1	D0H4S114		Serbp1			Pex7		Mmaa
Dnajc11	Dnajb11	D10Jhu81e		Serf2			Pigc		Mme
Dnajc19	Dnajb4	D10Wsu102e		Sgk2			Pklr		Mon2
Dpp3	Dpp3	D14Ertd436e		Shmt1			Pld4		Mrps9
Dusp16	Dsc2	D17Wsu104e		Sin3a			Plk3		Mt1
Dvl1	Dscr1	D17Wsu92e		Sirt5			Pmm2		Mterfd2
E430028B21Rik	Ecgf1	D6Wsu116e		Slc16a1			Pon3		Mtg1
Ecgf1	Eef2	Dad1		Slc19a2			Ppib		Mthfd1l
Echdc3	Enpep	Dapk1		Slc20a1			Ppif		Myd88
Edem1	Etfdh	Dazap1		Slc30a10			Ppm1b		Nab1
Eef2	F5	Dbi		Slc37a4			Ppp1cc		Nars2
Efna1	Fmo1	Dbp		Slc38a3			Ppp2r1a		Nasp
Eif2ak3	Fmo5	Dctn4		Spbc24			Pptc7		Nbr1
Eif3s10	Foxo3a	Ddit3		Spcs3			Prdx1		Nck1
Eif4a2	G6pc	Ddx17		St3gal3			Prdx2		Ncor1
Eif4ebp1	G6pc3	Ddx21		Stard5			Prkar2a		Neu2
Eif4ebp2	Gbp6	Ddx39		Stard7			Prpf19		Nfix
Elk4	Gclc	Deb1		Stat5a			Psma6		Nhlrc2
Elmo3	Gfra1	Dedd2		Stip1			Psmd9		Ninj1
Elovl5	Gna12	Dhrs3		Stk11			Psmf1		Nme1
Endog	Gpiap1	Dhx36		Stub1			Pspc1		Nme6
Ep400	Grhpr	Dhx9		Stx4a			Pxn		Nola3
Eps8l2	Gstm3	Diap1		Tesk2			Qprt		Nptn
Ero1l	Gstt2	Dio1		Tex12			Rap2c		Nr2f2
Esrra	Gtf2a2	Dirc2		Tfb1m			Rasa3		Nr6a1
Etfdh	Hbs1l	Dnaja2		Tgm2			Rassf3		Nt5c3
Exosc2	Hcfc1	Dnajb11		Thra			Rb1cc1		Nudcd1
F11	Hes6	Dnajb4		Thrsp			Rbm17		Nudt7
F3	Hgd	Dnajc11		Tjp3			Rbms1		Odc1
Fahd1	Hint2	Dnpep		Tmem126b			Rcor1		Osbpl1a
Fbxo21	Hmgcr	Dpp4		Tmem147			Rdh13		Osbpl9
Fbxo3	Hmgcs2	Dsc2		Tmem37			Rdh14		Otud6b
Fbxo31	Hnrpl	Dtymk		Tmem50a			Rgs5		Pabpc1
Fbxw7	Hrg	Dusp16		Tmem86a			Rnf141		Pan3
Fdx1	Hsd17b10	E2f8		Tob2			Rnf2		Pank3
Fem1c	Hsd17b4	Ecgf1		Tom1l2			Rnf4		Paqr7
Fga	Hsdl2	Echdc3		Topors			Rpia		Pard3
Fgb	Id2	Eef2		Trpm7			Rrm2		Pbef1
Fgf1	Ier2	Efna1		Tuba4			Rsad2		Pcsk4
Fgfr2	Ifih1	Egln2		Ube2b			Rtn4rl1		Pdcd4
Fh1	Isgf3g	Eif1		Ubxd1			S100a13		Pdhb
Fhad1	Itih3	Eif1a		Uroc1			Sbk1		Pdhx
Fkbp14	Itm2b	Eif2ak3		Vdac2			Sdc3		Per3
Fkbp5	Itsn1	Eif4a1		Wdr18			Sdha		Pes1
Fmo1	Jup	Eif4ebp1		Zadh2			Sdhd		Pfdn2
Fmo2	Klf9	Eif5		Zbed3			Sds		Pfkfb3
Fn3k	Lasp1	Elovl1		Zbtb22			Sec23a		Phf17
Foxk1	Lbp	Elovl3		Zfp106			Serinc3		Pigl
Foxp1	Lipc	Elovl5		Zfp289			Serpind1		Pitpnc1
Foxred1	Lrig1	Elovl6		Zfp36			Sgpl1		Pkp2
Fst	Lrp1	Ep400		Znrf2			Siae		Pla2g12a
Fubp3	Luc7l2	Epm2aip1					Slc17a3		Polr2h
Fzd4	Map1lc3b	Eps8l2					Slc20a2		Ppa1
G0s2	Mapkapk2	Erbb3					Slc22a5		Ppap2b
G6pc	Mbl1	Erh					Slc25a30		Ppl
G6pdx	Mbl2	Esrra					Slc25a32		Ppm1a
Gabarapl1	Mcart1	Ets2					Slc2a9		Ppp1r14b
Gabpa	Mesdc2	Evi5					Slc45a3		Ppp2ca
Galt	Mrpl39	Extl2					Smad3		Ppp2r2d
Gbe1	Ncoa4	F11					Snrk		Pqlc1
Gcap14	Ndfip1	F3					Snx24		Prep
Gch1	Ndufb3	Fads2					Snx9		Prkacb
Gclm	Nek7	Faf1					Socs5		Prpsap1
Gcnt2	Nit2	Fahd1					Sod2		Prrt1
Gfod1	Nkx2-5	Fas					Sp1		Psmd7
Gfra1	Nmt1	Fbxo21					Sp3		Pten
Ggt6	Nnmt	Fbxo3					Spbc25		Ptprk
Gjb1	Nr1d1	Fbxo31					Spred2		Pum1
Glrx	Ogt	Fbxo8					Srp9		Pvr
Glrx5	Orm1	Fbxo9					Srxn1		Rabepk
Glt28d2	P4ha1	Fdx1					St3gal5		Rabgap1l
Gm129	Pafah2	Fech					Sulf2		Rai14
Gmnn	Parp16	Fga					Suv420h1		Rassf6
Gmps	Pcx	Fgb					Tbc1d15		Rbbp5
Gna12	Pde9a	Fgg					Tbc1d8		Rbm34
Gna13	Pdha1	Fis1					Tbl1xr1		Rbm35b
Gng12	Pdia4	Fkbp14					Tcta		Rdh9
Golga5	Per1	Fkbp4					Tep1		Rfxank
Gpi1	Pfkfb1	Flcn					Tex2		Rgs16
Gramd3	Pnkd	Fmo5					Tfrc		Rgs2
Grhpr	Pnrc1	Foxk1					Thrap3		Rnf103
Grn	Prox1	Foxo3a					Timm10		Rnf186
Grpel2	Psma3	Fpgs					Timm17a		Rnf6
Grsf1	Psmd11	Fst					Timm44		Rnh1
Gsdmdc1	Ptprf	Fxr1h					Timm8a1		Rpl13a
Gsk3a	Qdpr	Fzd4					Timm9		Rps2
Gsta3	Rab20	G6pc					Tk1		Rps24
Gstm3	Rcl1	G6pc3					Tmed9		Rspry1
Gstm6	Rdh7	Gabarap					Tmem14c		Rufy1
Gstt2	Recc1	Gabarapl1					Tmem69		Rwdd4a
Gtf3c2	Rnase4	Gabpa					Tmem85		Saa4
Gtpbp4	S100a10	Galt					Tnfrsf1a		Sars
H1f0	Sar1b	Gbe1					Tnrc6b		Sash1
Hal	Scamp1	Gbp6					Tpi1		Sat1
Hdhd3	Sema4a	Gcat					Tpm3		Set
Herc4	Serpina3k	Gch1					Trit1		Sf1
Herpud1	Serping1	Gcnt2					Trp53		Sf3a3
Hes6	Sh3bp5	Gfod1					Tubb5		Sfrs1
Hfe	Sirt3	Gfra1					Txndc12		Sfrs11
Hgd	Slc22a1	Gga2					Txndc14		Sfrs2ip
Higd1a	Slc23a1	Ggt6					Tyki		Sfxn1
Hint2	Slc25a15	Gkap1					Ube2d2		Shkbp1
Hist1h1c	Slc25a5	Glrx5					Ube4b		Slc16a12
Hist1h2bc	Slc29a1	Gm129					Uck1		Slc16a2
Hist1h2be	Slc39a8	Gm237					Ugp2		Slc16a6
Hmbs	Slc6a12	Gmpr2					Ugt2a3		Slc19a1
Hmgcr	Slc7a2	Gna12					Unkl		Slc1a4
Hnrpl	Snrpa	Gnl3					Uqcrc2		Slc25a22
Homer1	Sqstm1	Golga5					Usf2		Slc39a10
Hpn	St6galnac6	Gpam					Utx		Slc4a4
Hsd17b10	Stat5b	Gphn					Vcam1		Slc5a6
Hsd17b2	Stbd1	Gpr146					Vps11		Slco1b2
Hsd3b7	Sult1a1	Gprc5c					Wipi2		Smad4
Hsdl2	Tars	Grhpr					Wnt5b		Snap23
Hspa4	Tec	Grn					Zfp101		Sox5
Hspa5	Tef	Grpel2					Zfp326		Spg21
Hspa8	Tenc1	Gsta3					Zkscan1		Spryd4
Hspe1	Tle1	Gstt2							Spsb3
Htatip2	Tsku	Gtf2f1							Srpk2
Hyal2	Ttr	Gtpbp2							St13
Id2	Tuba6	Hal							St3gal1
Idh3a	Txn2	Hbp1							Stag1
Ier2	Txnip	Hdac11							Stard4
Ifitm1	Ubqln1	Hdgf							Stk40
Ifnar2	Uox	Hectd3							Stom
Ifrd1	Upp2	Herpud1							Styx
Ifrg15	Usp4	Herpud2							Sult1c2
Igf2r	Vcp	Hes6							Sult1d1
Igfbp1	Vtn	Hexim1							Tat
Igfbp2	Wwp2	Hfe							Tbc1d17
Igsf11	Zfp207	Hgd							Tbc1d20
Il11ra1	Zfp36l1	Hint2							Tbl2
Il18	Zranb1	Hist1h2be							Tbp
Ing4		Hist1h2bm							Tceb3
Inmt		Hist1h3e							Tcf4
Insig2		Hist1h3i							Tcp11l2
Itih1		Hist3h2a							Tdo2
Itih3		Hlf							Tert
Itsn1		Hmgb1							Tfdp1
Junb		Hmgcr							Tgoln2
Kcmf1		Hnrpa1							Tloc1
Kcnk5		Hnrpl							Tmem126a
Kifc3		Hnrpul1							Tmem33
Klb		Homer1							Tmem41b
Klhl2		Hps4							Tmem56
Klhl24		Hsd17b2							Tmem57
Kpnb1		Hsdl2							Tmem62
Kynu		Hsp110							Tmem93
Lamp2		Hspa4							Tmem97
Lasp1		Hspa8							Tmie
Lass6		Hspb8							Tnfaip8l1
Leap2		Hspd1							Tnfrsf19
Lims1		Huwe1							Tnpo1
Lipc		Hyi							Tomm20
Lpin1		Id2							Top1mt
Lpin2		Ier2							Tpst1
Lrp1		Ifi47							Trak2
Lrrc3		Ifih1							Trim26
Lrrc59		Ifrd1							Trip6
Lrrc8d		Ifrg15							Tsc1
Ltbr		Igfbp1							Tshz1
Lypla1		Igfbp2							Tspan33
M6prbp1		Ikbke							Tspan4
Magi1		Il15ra							Tssc1
Magi3		Il18							Tubb2a
Mal2		Impact							Tubb2c
Map1lc3b		Inmt							U2af2
Map2k3		Inoc1							Unc84b
Mapk14		Insig1							Usp12
Mapkapk2		Insig2							Usp28
Mark3		Irf6							Utp11l
Mat2a		Itih1							Utp14a
Mbl1		Jarid2							Uvrag
Mbl2		Junb							Vac14
Mcart1		Kcnk5							Vezt
Mcee		Kifc3							Vkorc1l1
Mcfd2		Klb							Vps13a
Mcoln1		Klf10							Vps37c
Mef2d		Klf15							Wdr12
Mesdc2		Klf9							Wdr36
Mgat2		Klhl2							Wdr45
Mier1		Klhl24							Wee1
Mkks		Klhl9							Wipi1
Mobkl1a		Klkb1							Xpo1
Mocs2		Kpna1							Xrcc6bp1
Mosc2		Lamp2							Xrn2
Mpp1		Lcp1							Ypel5
Mrap		Leap2							Zc3h8
Mrpl12		Letm1							Zfp110
Mrpl20		Lgals9							Zfp281
Mrpl34		Lipc							Zfp295
Mrpl36		Lnx2							Zmym6
Mrpl48		Lonrf3
Mrps21		Lrig1
Mrps25		Lrp1
Mrps27		Lrrc3
Msi2		Ltbr
Mycbp		Lypla1
Naca		M6prbp1
Nadk		Maged1
Narf		Magi1
Nde1		Mal2
Ndel1		Man2a1
Ndufa12		Map1lc3b
Ndufa9		Map2k3
Ndufb3		Map2k5
Ndufb4		Map2k6
Ndufb5		Map2k7
Ndufb6		Map3k1
Ndufs8		Mapk6
Ndufv1		Marveld1
Ndufv2		Max
Nek4		Mbl2
Nfe2l2		Mcart1
Nfkbia		Mcee
Nfx1		Mcfd2
Nicn1		Mcoln1
Nipsnap1		Mef2d
Nkx2-5		Mesdc2
Nmt1		Mettl6
Nola2		Mfsd1
Npc1		Mgll
Nqo2		Mknk2
Nr0b2		Mllt10
Nr1d1		Mmaa
Nr1d2		Mme
Nr1h4		Mobkl1a
Nr1i2		Mocs2
Nr2c1		Mon2
Nr2f6		Mosc2
Nr5a2		Mrpl36
Nrg4		Mrpl48
Nrp		Mrps9
Nucks1		Mt1
Nudt1		Mterfd2
Nudt19		Mtg1
Nup98		Mthfd1l
Oasl1		Mycbp
Oat		Myd88
Oaz1		Nab1
Ogt		Nadk
Onecut1		Narf
ORF61		Nars2
Ormdl3		Nasp
Otud5		Nbr1
Oxnad1		Nck1
P2rx4		Ncor1
Pabpn1		Ndel1
Pacsin3		Ndufv1
Pafah2		Nedd4l
Pah		Nek4
Palmd		Neu2
Pank1		Nfe2l2
Paqr9		Nfil3
Pcdh1		Nfix
Pck1		Nhlrc2
Pcmt1		Ninj1
Pctk3		Nipsnap1
Pcx		Nme1
Pdcl3		Nme6
Pdha1		Nmt1
Pdk1		Nnmt
Pdk4		Nola3
Pdxk		Nptn
Pemt		Nqo2
Per2		Nr0b2
Pex11c		Nr1d1
Pex16		Nr1i2
Pex7		Nr2f2
Pgk1		Nr5a2
Pigc		Nr6a1
Pik3ap1		Nrg4
Pik3r1		Nt5c3
Pim1		Nudcd1
Pim3		Nudt1
Pklr		Nudt19
Pld4		Nudt7
Plk3		Odc1
Pmm2		Ogt
Pnkd		Onecut1
Pnpla2		ORF61
Pnrc1		Orm1
Polr1e		Ormdl3
Polr2i		Osbpl1a
Pon3		Osbpl9
Ppara		Otud5
Ppargc1b		Otud6b
Ppib		Oxnad1
Ppif		Pabpc1
Ppm1b		Pabpn1
Ppm1k		Pah
Ppp1cc		Palmd
Ppp1r3b		Pan3
Ppp1r3c		Pank1
Ppp2r1a		Pank3
Pptc7		Paqr7
Prdx1		Paqr9
Prdx2		Pard3
Prdx6		Parp16
Prkar2a		Pbef1
Prkcbp1		Pcdh1
Prpf19		Pck1
Pscd1		Pcsk4
Psen2		Pctk3
Psma6		Pcx
Psmb10		Pdcd4
Psmd9		Pde9a
Psmf1		Pdha1
Pspc1		Pdhb
Ptbp1		Pdhx
Ptp4a1		Pdia4
Ptp4a2		Pdk1
Pxn		Pdk4
Qdpr		Pdxk
Qprt		Peci
Rab17		Pemt
Ranbp5		Per1
Rangap1		Per2
Rap2c		Per3
Rasa3		Pes1
Rassf3		Pex16
Rb1cc1		Pfdn2
Rbm17		Pfkfb1
Rbms1		Pfkfb3
Rbpms		Pgk1
Rcl1		Phf17
Rcor1		Pigl
Rdh13		Pik3ap1
Rdh14		Pik3r1
Rdh7		Pim1
Recc1		Pim3
Rgs5		Pitpnc1
Rhod		Pkp2
Riok2		Pla2g12a
Rnf125		Pnpla2
Rnf141		Pnrc1
Rnf2		Polr1e
Rnf4		Polr2h
Rnf43		Polr2i
Rpia		Por
Rrm2		Ppa1
Rsad1		Ppap2b
Rsad2		Ppara
Rtn4rl1		Ppargc1b
Rwdd3		Ppl
Rxrb		Ppm1a
S100a13		Ppm1k
Sbk1		Ppp1r14b
Scarb1		Ppp1r3b
Sdc3		Ppp1r3c
Sdc4		Ppp2ca
Sdha		Ppp2r2d
Sdhd		Pqlc1
Sds		Prdx6
Sec23a		Prep
Sephs2		Prkacb
Serbp1		Prkcbp1
Serf2		Prox1
Serinc3		Prpsap1
Serpina6		Prrt1
Serpind1		Pscd1
Serpinf2		Psen2
Sgk2		Psmb10
Sgpl1		Psmd7
Sh3bp5		Ptbp1
Shmt1		Pten
Siae		Ptp4a1
Sin3a		Ptp4a2
Sirt3		Ptprk
Sirt5		Pum1
Slc10a1		Pvr
Slc16a1		Qdpr
Slc17a3		Rab17
Slc19a2		Rabepk
Slc20a1		Rabgap1l
Slc20a2		Rai14
Slc22a5		Ranbp5
Slc23a1		Rangap1
Slc25a15		Rassf6
Slc25a30		Rbbp5
Slc25a32		Rbm34
Slc25a5		Rbm35b
Slc29a1		Rbpms
Slc2a2		Rcl1
Slc2a9		Rdh9
Slc30a10		Recc1
Slc37a4		Rfxank
Slc38a3		Rgs16
Slc45a3		Rgs2
Slc6a12		Rhod
Slc7a2		Riok2
Smad3		Rnf103
Snrk		Rnf125
Snrpa		Rnf186
Snx24		Rnf43
Snx9		Rnf6
Socs5		Rnh1
Sod2		Rorc
Sp1		Rpl13a
Sp3		Rps2
Spbc24		Rps24
Spbc25		Rsad1
Spcs3		Rspry1
Spred2		Rufy1
Srp9		Rwdd3
Srxn1		Rwdd4a
St3gal3		Rxrb
St3gal5		S100a10
St6galnac6		Saa4
Stard5		Sar1b
Stard7		Sars
Stat5a		Sash1
Stip1		Sat1
Stk11		Scarb1
Stub1		Sdc4
Stx4a		Sephs2
Sulf2		Serbp1
Sult1a1		Serf2
Suv420h1		Serpina6
Tbc1d15		Serping1
Tbc1d8		Set
Tbl1xr1		Sf1
Tcta		Sf3a3
Tef		Sfrs1
Tenc1		Sfrs11
Tep1		Sfrs2ip
Tesk2		Sfxn1
Tex12		Sgk2
Tex2		Sh3bp5
Tfb1m		Shkbp1
Tfrc		Shmt1
Tgm2		Sin3a
Thra		Sirt3
Thrap3		Sirt5
Thrsp		Slc16a1
Timm10		Slc16a12
Timm17a		Slc16a2
Timm44		Slc16a6
Timm8a1		Slc19a1
Timm9		Slc19a2
Tjp3		Slc1a4
Tk1		Slc20a1
Tmed9		Slc23a1
Tmem126b		Slc25a15
Tmem147		Slc25a22
Tmem14c		Slc29a1
Tmem37		Slc2a2
Tmem50a		Slc30a10
Tmem69		Slc37a4
Tmem85		Slc38a3
Tmem86a		Slc39a10
Tnfrsf1a		Slc39a8
Tnrc6b		Slc4a4
Tob2		Slc5a6
Tom1l2		Slc7a2
Topors		Slc9a3r1
Tpi1		Slco1b2
Tpm3		Smad4
Trit1		Snap23
Trp53		Snrpa
Trpm7		Sox5
Tsku		Spbc24
Tuba4		Spcs3
Tuba6		Spg21
Tubb5		Spryd4
Txn2		Spsb3
Txndc12		Srpk2
Txndc14		St13
Tyki		St3gal1
Ube2b		St3gal3
Ube2d2		St6galnac6
Ube4b		Stag1
Ubxd1		Stard4
Uck1		Stard5
Ugp2		Stard7
Ugt2a3		Stat5a
Unkl		Stbd1
Uox		Stip1
Upp2		Stk11
Uqcrc2		Stk40
Uroc1		Stom
Usf2		Stub1
Usp2		Stx4a
Usp4		Styx
Utx		Sult1a1
Vcam1		Sult1c2
Vdac2		Sult1d1
Vps11		Tat
Vtn		Tbc1d17
Wdr18		Tbc1d20
Wipi2		Tbl2
Wnt5b		Tbp
Zadh2		Tceb3
Zbed3		Tcf4
Zbtb22		Tcp11l2
Zfp101		Tdo2
Zfp106		Tec
Zfp289		Tef
Zfp326		Tenc1
Zfp36		Tert
Zkscan1		Tesk2
Znrf2		Tex12
		Tfb1m
		Tfdp1
		Tgm2
		Tgoln2
		Thra
		Thrsp
		Tjp3
		Tle1
		Tloc1
		Tmem126a
		Tmem126b
		Tmem147
		Tmem33
		Tmem37
		Tmem41b
		Tmem50a
		Tmem56
		Tmem57
		Tmem62
		Tmem86a
		Tmem93
		Tmem97
		Tmie
		Tnfaip8l1
		Tnfrsf19
		Tnpo1
		Tob2
		Tom1l2
		Tomm20
		Top1mt
		Topors
		Tpst1
		Trak2
		Trim26
		Trip6
		Trpm7
		Tsc1
		Tshz1
		Tspan33
		Tspan4
		Tssc1
		Ttr
		Tuba4
		Tuba6
		Tubb2a
		Tubb2c
		Txn2
		Txnip
		U2af2
		Ube2b
		Ubxd1
		Unc84b
		Uox
		Upp2
		Uroc1
		Usp12
		Usp2
		Usp28
		Utp11l
		Utp14a
		Uvrag
		Vac14
		Vcp
		Vdac2
		Vezt
		Vkorc1l1
		Vps13a
		Vps37c
		Vtn
		Wdr12
		Wdr18
		Wdr36
		Wdr45
		Wee1
		Wipi1
		Wwp2
		Xpo1
		Xrcc6bp1
		Xrn2
		Ypel5
		Zadh2
		Zbed3
		Zbtb22
		Zc3h8
		Zfp106
		Zfp110
		Zfp281
		Zfp289
		Zfp295
		Zfp36
		Zfp36l1
		Zmym6
		Znrf2
