# Supplementary material for: Genomic Convergence among ERRα, PROX1, and BMAL1 in the Control of Metabolic Clock Outputs
Source: PLoS Genet. 2011 Jun 23;7(6):e1002143. doi: 10.1371/journal.pgen.1002143 (PMC3121748; doi:10.1371/journal.pgen.1002143)
Supplement: Dataset S1 — Mouse liver BMAL1 ChIP-on-chip enriched binding events in BED format which can be loaded into the UCSC mm8 genome browser. (TXT) [file pgen.1002143.s013.txt]

track name="Bmal1 Mouse Liver Chip-on-chip segments" color=0,0,255 useScore=1
chr1 4796789 4796847 1.0558423 263.96057 + 4796789 4796847 0 1 58 0
chr1 4796958 4797017 0.9415561 235.38902 + 4796958 4797017 0 1 59 0
chr1 4797399 4797458 1.2800715 320.01788 + 4797399 4797458 0 1 59 0
chr1 4797567 4797626 3.2092295 802.3074 + 4797567 4797626 0 1 59 0
chr1 4797717 4797761 0.9893272 247.3318 + 4797717 4797761 0 1 44 0
chr1 4797829 4797873 0.9230258 230.75644 + 4797829 4797873 0 1 44 0
chr1 4797954 4797998 1.0257007 256.42517 + 4797954 4797998 0 1 44 0
chr1 4798089 4798133 0.99794066 249.48517 + 4798089 4798133 0 1 44 0
chr1 4798305 4798362 2.52145 630.3625 + 4798305 4798362 0 1 57 0
chr1 4798498 4798557 1.2852659 321.31647 + 4798498 4798557 0 1 59 0
chr1 4798744 4798803 1.0159044 253.9761 + 4798744 4798803 0 1 59 0
chr1 4798962 4799019 1.0873892 271.84732 + 4798962 4799019 0 1 57 0
chr1 5072990 5073045 4.217359 1000.0 + 5072990 5073045 0 1 55 0
chr1 5073192 5073236 1.2205491 305.13727 + 5073192 5073236 0 1 44 0
chr1 5073352 5073396 1.0030216 250.7554 + 5073352 5073396 0 1 44 0
chr1 5073719 5073774 1.3037883 325.94708 + 5073719 5073774 0 1 55 0
chr1 5073864 5073923 1.072394 268.0985 + 5073864 5073923 0 1 59 0
chr1 5074037 5074096 1.176916 294.229 + 5074037 5074096 0 1 59 0
chr1 5074229 5074288 1.1556033 288.90082 + 5074229 5074288 0 1 59 0
chr1 5074448 5074507 0.9454908 236.3727 + 5074448 5074507 0 1 59 0
chr1 5074633 5074687 1.0416747 260.41867 + 5074633 5074687 0 1 54 0
chr1 9732458 9732512 0.9609373 240.23433 + 9732458 9732512 0 1 54 0
chr1 9732584 9732632 1.0090374 252.25934 + 9732584 9732632 0 1 48 0
chr1 9732738 9732788 0.97678334 244.19583 + 9732738 9732788 0 1 50 0
chr1 9732958 9733010 1.1484817 287.12042 + 9732958 9733010 0 1 52 0
chr1 9733226 9733270 1.4976829 374.42075 + 9733226 9733270 0 1 44 0
chr1 9733465 9733509 1.227869 306.96725 + 9733465 9733509 0 1 44 0
chr1 9733728 9733773 1.499266 374.8165 + 9733728 9733773 0 1 45 0
chr1 9733850 9733909 1.4740462 368.51157 + 9733850 9733909 0 1 59 0
chr1 9734072 9734131 1.500206 375.0515 + 9734072 9734131 0 1 59 0
chr1 9734247 9734306 1.0023357 250.58392 + 9734247 9734306 0 1 59 0
chr1 9734547 9734606 0.84236944 210.59236 + 9734547 9734606 0 1 59 0
chr1 13644654 13644713 1.043015 260.75375 + 13644654 13644713 0 1 59 0
chr1 13644828 13644877 0.99169075 247.92268 + 13644828 13644877 0 1 49 0
chr1 13645049 13645108 1.0909736 272.7434 + 13645049 13645108 0 1 59 0
chr1 13645350 13645395 1.0499274 262.48184 + 13645350 13645395 0 1 45 0
chr1 13645471 13645515 1.0767758 269.19394 + 13645471 13645515 0 1 44 0
chr1 13645631 13645675 1.7290548 432.2637 + 13645631 13645675 0 1 44 0
chr1 13645786 13645830 1.3067381 326.68454 + 13645786 13645830 0 1 44 0
chr1 13645977 13646036 4.5512137 1000.0 + 13645977 13646036 0 1 59 0
chr1 13646129 13646188 1.807728 451.932 + 13646129 13646188 0 1 59 0
chr1 13646306 13646357 1.094237 273.55923 + 13646306 13646357 0 1 51 0
chr1 13647099 13647158 0.828885 207.22125 + 13647099 13647158 0 1 59 0
chr1 13647258 13647311 0.8356887 208.92218 + 13647258 13647311 0 1 53 0
chr1 13653124 13653183 1.1332008 283.3002 + 13653124 13653183 0 1 59 0
chr1 13653886 13653944 3.8175418 954.38544 + 13653886 13653944 0 1 58 0
chr1 13654024 13654083 5.6055703 1000.0 + 13654024 13654083 0 1 59 0
chr1 13654152 13654211 3.475082 868.7705 + 13654152 13654211 0 1 59 0
chr1 13654418 13654477 1.2286668 307.1667 + 13654418 13654477 0 1 59 0
chr1 13654836 13654895 2.1210208 530.2552 + 13654836 13654895 0 1 59 0
chr1 13655128 13655187 1.9462512 486.56277 + 13655128 13655187 0 1 59 0
chr1 13655433 13655492 1.2337885 308.4471 + 13655433 13655492 0 1 59 0
chr1 13655666 13655725 0.98895925 247.2398 + 13655666 13655725 0 1 59 0
chr1 13655789 13655848 1.0269936 256.7484 + 13655789 13655848 0 1 59 0
chr1 13656115 13656174 1.105726 276.4315 + 13656115 13656174 0 1 59 0
chr1 20803958 20804014 0.91442114 228.60529 + 20803958 20804014 0 1 56 0
chr1 20804096 20804155 1.009976 252.494 + 20804096 20804155 0 1 59 0
chr1 20804203 20804262 0.91844296 229.61075 + 20804203 20804262 0 1 59 0
chr1 20804399 20804458 0.9263383 231.58458 + 20804399 20804458 0 1 59 0
chr1 20804519 20804571 0.79670656 199.17664 + 20804519 20804571 0 1 52 0
chr1 20804637 20804696 1.0984151 274.6038 + 20804637 20804696 0 1 59 0
chr1 20804746 20804805 1.1055324 276.3831 + 20804746 20804805 0 1 59 0
chr1 20804854 20804913 0.88077915 220.1948 + 20804854 20804913 0 1 59 0
chr1 20804983 20805042 1.3625251 340.6313 + 20804983 20805042 0 1 59 0
chr1 20805423 20805467 2.1386905 534.6726 + 20805423 20805467 0 1 44 0
chr1 20805531 20805580 2.1183999 529.6 + 20805531 20805580 0 1 49 0
chr1 20805724 20805774 0.97425985 243.56496 + 20805724 20805774 0 1 50 0
chr1 20805891 20805950 0.9589011 239.72528 + 20805891 20805950 0 1 59 0
chr1 20806089 20806148 0.9118311 227.95776 + 20806089 20806148 0 1 59 0
chr1 20806346 20806405 0.8905331 222.63327 + 20806346 20806405 0 1 59 0
chr1 20806535 20806588 0.8370361 209.25902 + 20806535 20806588 0 1 53 0
chr1 20806869 20806928 0.8250351 206.25877 + 20806869 20806928 0 1 59 0
chr1 20807020 20807075 0.95307964 238.26991 + 20807020 20807075 0 1 55 0
chr1 21064178 21064222 0.97881734 244.70433 + 21064178 21064222 0 1 44 0
chr1 21064337 21064381 1.0832318 270.80795 + 21064337 21064381 0 1 44 0
chr1 21064679 21064723 0.97637975 244.09494 + 21064679 21064723 0 1 44 0
chr1 21064896 21064943 0.9732934 243.32335 + 21064896 21064943 0 1 47 0
chr1 21065046 21065105 0.98869646 247.17412 + 21065046 21065105 0 1 59 0
chr1 21065249 21065308 1.3630409 340.76022 + 21065249 21065308 0 1 59 0
chr1 21065407 21065466 2.187251 546.81274 + 21065407 21065466 0 1 59 0
chr1 21065563 21065622 1.4365668 359.1417 + 21065563 21065622 0 1 59 0
chr1 21065953 21066012 1.1385554 284.63885 + 21065953 21066012 0 1 59 0
chr1 21066102 21066161 0.995246 248.8115 + 21066102 21066161 0 1 59 0
chr1 21066276 21066335 0.95884824 239.71207 + 21066276 21066335 0 1 59 0
chr1 21066534 21066591 1.0135312 253.3828 + 21066534 21066591 0 1 57 0
chr1 21230197 21230241 0.97659105 244.14777 + 21230197 21230241 0 1 44 0
chr1 21230309 21230366 1.027469 256.86725 + 21230309 21230366 0 1 57 0
chr1 21230806 21230865 0.92424726 231.06181 + 21230806 21230865 0 1 59 0
chr1 21230953 21231012 0.8709006 217.72514 + 21230953 21231012 0 1 59 0
chr1 21231282 21231326 0.9321624 233.0406 + 21231282 21231326 0 1 44 0
chr1 21231386 21231439 1.2834133 320.85333 + 21231386 21231439 0 1 53 0
chr1 21231554 21231613 3.1009018 775.22546 + 21231554 21231613 0 1 59 0
chr1 21231664 21231723 1.8598951 464.9738 + 21231664 21231723 0 1 59 0
chr1 21231857 21231916 1.3485497 337.13742 + 21231857 21231916 0 1 59 0
chr1 21232000 21232056 1.0284778 257.11945 + 21232000 21232056 0 1 56 0
chr1 21232201 21232260 1.0380001 259.50003 + 21232201 21232260 0 1 59 0
chr1 21232972 21233031 1.0799215 269.98038 + 21232972 21233031 0 1 59 0
chr1 21233140 21233195 1.1293912 282.3478 + 21233140 21233195 0 1 55 0
chr1 24631216 24631275 0.89956594 224.89148 + 24631216 24631275 0 1 59 0
chr1 24631386 24631445 0.88236487 220.59122 + 24631386 24631445 0 1 59 0
chr1 24631527 24631586 0.83747625 209.36906 + 24631527 24631586 0 1 59 0
chr1 24631642 24631697 0.843107 210.77675 + 24631642 24631697 0 1 55 0
chr1 24631854 24631913 1.0255952 256.3988 + 24631854 24631913 0 1 59 0
chr1 24632412 24632471 1.4946978 373.67444 + 24632412 24632471 0 1 59 0
chr1 24632650 24632708 2.986415 746.6037 + 24632650 24632708 0 1 58 0
chr1 24633490 24633543 1.5416161 385.40402 + 24633490 24633543 0 1 53 0
chr1 24633667 24633726 1.5540034 388.50085 + 24633667 24633726 0 1 59 0
chr1 24633788 24633843 1.0749828 268.7457 + 24633788 24633843 0 1 55 0
chr1 24633946 24634002 1.1983633 299.59082 + 24633946 24634002 0 1 56 0
chr1 24634119 24634178 0.86768484 216.9212 + 24634119 24634178 0 1 59 0
chr1 24634243 24634302 0.8616946 215.42365 + 24634243 24634302 0 1 59 0
chr1 24634399 24634458 0.93446517 233.61629 + 24634399 24634458 0 1 59 0
chr1 30893296 30893354 1.0357368 258.9342 + 30893296 30893354 0 1 58 0
chr1 30893544 30893588 1.2495226 312.38065 + 30893544 30893588 0 1 44 0
chr1 30893776 30893820 0.89816856 224.54214 + 30893776 30893820 0 1 44 0
chr1 30893931 30893975 0.93722594 234.30649 + 30893931 30893975 0 1 44 0
chr1 30894487 30894531 1.18802 297.005 + 30894487 30894531 0 1 44 0
chr1 30894617 30894661 1.3884568 347.1142 + 30894617 30894661 0 1 44 0
chr1 30894796 30894845 4.0164003 1000.0 + 30894796 30894845 0 1 49 0
chr1 30894920 30894977 1.3376173 334.40433 + 30894920 30894977 0 1 57 0
chr1 30895053 30895108 2.5964503 649.1126 + 30895053 30895108 0 1 55 0
chr1 30895306 30895365 1.0088471 252.21178 + 30895306 30895365 0 1 59 0
chr1 30895531 30895590 1.1742785 293.5696 + 30895531 30895590 0 1 59 0
chr1 30895683 30895742 1.154687 288.67175 + 30895683 30895742 0 1 59 0
chr1 30895934 30895993 0.8930363 223.25908 + 30895934 30895993 0 1 59 0
chr1 30896200 30896259 0.88178706 220.44676 + 30896200 30896259 0 1 59 0
chr1 30896329 30896384 0.90525246 226.31311 + 30896329 30896384 0 1 55 0
chr1 30896467 30896526 0.978166 244.54149 + 30896467 30896526 0 1 59 0
chr1 34102986 34103045 0.9952991 248.82477 + 34102986 34103045 0 1 59 0
chr1 34103126 34103185 0.89464563 223.6614 + 34103126 34103185 0 1 59 0
chr1 34103491 34103539 0.957358 239.33951 + 34103491 34103539 0 1 48 0
chr1 34104000 34104059 1.0545341 263.6335 + 34104000 34104059 0 1 59 0
chr1 34104265 34104324 1.5104018 377.60046 + 34104265 34104324 0 1 59 0
chr1 34104374 34104433 2.2988904 574.7226 + 34104374 34104433 0 1 59 0
chr1 34104559 34104616 1.0977856 274.4464 + 34104559 34104616 0 1 57 0
chr1 34104707 34104766 1.0936577 273.41443 + 34104707 34104766 0 1 59 0
chr1 34104869 34104925 0.9552625 238.81563 + 34104869 34104925 0 1 56 0
chr1 34104996 34105046 0.9608066 240.20164 + 34104996 34105046 0 1 50 0
chr1 34105123 34105182 1.0640604 266.0151 + 34105123 34105182 0 1 59 0
chr1 34105332 34105381 0.85878265 214.69566 + 34105332 34105381 0 1 49 0
chr1 34105455 34105511 1.0039175 250.97937 + 34105455 34105511 0 1 56 0
chr1 34105603 34105655 0.97655356 244.1384 + 34105603 34105655 0 1 52 0
chr1 34105780 34105839 1.0360079 259.00198 + 34105780 34105839 0 1 59 0
chr1 34382771 34382830 0.99245614 248.11403 + 34382771 34382830 0 1 59 0
chr1 34382965 34383019 0.9820807 245.52017 + 34382965 34383019 0 1 54 0
chr1 34383290 34383349 1.309429 327.35727 + 34383290 34383349 0 1 59 0
chr1 34383410 34383454 0.9982916 249.5729 + 34383410 34383454 0 1 44 0
chr1 34383827 34383871 1.1860856 296.5214 + 34383827 34383871 0 1 44 0
chr1 34384094 34384146 3.1781764 794.5441 + 34384094 34384146 0 1 52 0
chr1 34384234 34384284 2.4096303 602.4076 + 34384234 34384284 0 1 50 0
chr1 34384355 34384399 1.4570677 364.26694 + 34384355 34384399 0 1 44 0
chr1 34384465 34384516 1.308838 327.2095 + 34384465 34384516 0 1 51 0
chr1 34384729 34384788 0.91007906 227.51976 + 34384729 34384788 0 1 59 0
chr1 34384888 34384947 0.96336895 240.84224 + 34384888 34384947 0 1 59 0
chr1 34385366 34385425 0.92572856 231.43214 + 34385366 34385425 0 1 59 0
chr1 36008141 36008190 0.9554025 238.85062 + 36008141 36008190 0 1 49 0
chr1 36009063 36009121 1.2018555 300.4639 + 36009063 36009121 0 1 58 0
chr1 36009219 36009264 1.0046045 251.15111 + 36009219 36009264 0 1 45 0
chr1 36009394 36009447 1.5757931 393.94827 + 36009394 36009447 0 1 53 0
chr1 36009543 36009594 2.1718318 542.95795 + 36009543 36009594 0 1 51 0
chr1 36009727 36009786 1.9457486 486.43713 + 36009727 36009786 0 1 59 0
chr1 36009895 36009948 1.649415 412.35376 + 36009895 36009948 0 1 53 0
chr1 36010627 36010682 1.4079027 351.97568 + 36010627 36010682 0 1 55 0
chr1 36010806 36010855 2.5431638 635.79095 + 36010806 36010855 0 1 49 0
chr1 36011020 36011064 1.0962648 274.06622 + 36011020 36011064 0 1 44 0
chr1 36012039 36012092 1.352944 338.236 + 36012039 36012092 0 1 53 0
chr1 36012308 36012356 1.4164399 354.11 + 36012308 36012356 0 1 48 0
chr1 36012558 36012608 3.5914326 897.85815 + 36012558 36012608 0 1 50 0
chr1 36012716 36012760 1.0705118 267.62796 + 36012716 36012760 0 1 44 0
chr1 36014106 36014154 1.8759149 468.97873 + 36014106 36014154 0 1 48 0
chr1 36014321 36014371 1.3255622 331.39056 + 36014321 36014371 0 1 50 0
chr1 36014487 36014537 1.0586092 264.6523 + 36014487 36014537 0 1 50 0
chr1 36014608 36014662 1.1796552 294.9138 + 36014608 36014662 0 1 54 0
chr1 36014777 36014828 1.10893 277.23248 + 36014777 36014828 0 1 51 0
chr1 36014919 36014966 1.0309664 257.7416 + 36014919 36014966 0 1 47 0
chr1 36015133 36015183 1.1545243 288.63107 + 36015133 36015183 0 1 50 0
chr1 36015243 36015294 1.0229455 255.73637 + 36015243 36015294 0 1 51 0
chr1 36015426 36015470 0.92658365 231.6459 + 36015426 36015470 0 1 44 0
chr1 36246990 36247046 0.9869347 246.73367 + 36246990 36247046 0 1 56 0
chr1 36247373 36247432 1.0069344 251.7336 + 36247373 36247432 0 1 59 0
chr1 36247623 36247671 1.0559504 263.9876 + 36247623 36247671 0 1 48 0
chr1 36247758 36247803 1.0389336 259.7334 + 36247758 36247803 0 1 45 0
chr1 36247881 36247925 1.2910141 322.7535 + 36247881 36247925 0 1 44 0
chr1 36248122 36248178 3.4087923 852.19806 + 36248122 36248178 0 1 56 0
chr1 36248266 36248310 1.0567908 264.1977 + 36248266 36248310 0 1 44 0
chr1 36248410 36248455 1.0368083 259.20206 + 36248410 36248455 0 1 45 0
chr1 36248555 36248610 1.0875192 271.8798 + 36248555 36248610 0 1 55 0
chr1 36248707 36248762 0.9911948 247.79869 + 36248707 36248762 0 1 55 0
chr1 36248855 36248910 0.9416466 235.41165 + 36248855 36248910 0 1 55 0
chr1 36249059 36249107 0.92735404 231.83852 + 36249059 36249107 0 1 48 0
chr1 36249285 36249331 0.7762504 194.0626 + 36249285 36249331 0 1 46 0
chr1 36249391 36249450 1.0165621 254.14053 + 36249391 36249450 0 1 59 0
chr1 36311739 36311798 0.91443783 228.60945 + 36311739 36311798 0 1 59 0
chr1 36312041 36312100 1.0366852 259.1713 + 36312041 36312100 0 1 59 0
chr1 36312263 36312322 1.110189 277.54724 + 36312263 36312322 0 1 59 0
chr1 36312407 36312451 0.9353093 233.82732 + 36312407 36312451 0 1 44 0
chr1 36312616 36312675 1.4109411 352.7353 + 36312616 36312675 0 1 59 0
chr1 36312728 36312787 1.7434881 435.872 + 36312728 36312787 0 1 59 0
chr1 36313178 36313228 1.3120744 328.01862 + 36313178 36313228 0 1 50 0
chr1 36313381 36313425 0.99321055 248.30264 + 36313381 36313425 0 1 44 0
chr1 36313870 36313920 1.5466261 386.65652 + 36313870 36313920 0 1 50 0
chr1 36314185 36314238 1.1162906 279.07263 + 36314185 36314238 0 1 53 0
chr1 36413274 36413326 0.9875699 246.89249 + 36413274 36413326 0 1 52 0
chr1 36413497 36413556 0.97050464 242.62616 + 36413497 36413556 0 1 59 0
chr1 36413634 36413693 1.0789658 269.74146 + 36413634 36413693 0 1 59 0
chr1 36414094 36414147 1.118664 279.66602 + 36414094 36414147 0 1 53 0
chr1 36414266 36414313 1.1754261 293.85654 + 36414266 36414313 0 1 47 0
chr1 36414658 36414711 2.6897595 672.4399 + 36414658 36414711 0 1 53 0
chr1 36414942 36415001 5.6730328 1000.0 + 36414942 36415001 0 1 59 0
chr1 36415358 36415417 3.0599356 764.9839 + 36415358 36415417 0 1 59 0
chr1 36415530 36415589 1.5928961 398.22403 + 36415530 36415589 0 1 59 0
chr1 36415761 36415814 1.6551365 413.78412 + 36415761 36415814 0 1 53 0
chr1 36416009 36416053 0.9103179 227.57947 + 36416009 36416053 0 1 44 0
chr1 36416354 36416398 1.0586952 264.6738 + 36416354 36416398 0 1 44 0
chr1 36416623 36416667 1.0496118 262.40295 + 36416623 36416667 0 1 44 0
chr1 36416879 36416928 1.0330515 258.26288 + 36416879 36416928 0 1 49 0
chr1 36482618 36482677 1.0625783 265.6446 + 36482618 36482677 0 1 59 0
chr1 36482789 36482848 0.90427226 226.06807 + 36482789 36482848 0 1 59 0
chr1 36483161 36483215 0.9104545 227.61363 + 36483161 36483215 0 1 54 0
chr1 36483432 36483478 0.98399264 245.99815 + 36483432 36483478 0 1 46 0
chr1 36483667 36483726 1.6011758 400.29395 + 36483667 36483726 0 1 59 0
chr1 36483881 36483925 1.2736822 318.42056 + 36483881 36483925 0 1 44 0
chr1 36484030 36484074 1.5008435 375.21088 + 36484030 36484074 0 1 44 0
chr1 36484186 36484239 2.6849225 671.2306 + 36484186 36484239 0 1 53 0
chr1 36484306 36484350 1.1357505 283.93762 + 36484306 36484350 0 1 44 0
chr1 36484475 36484519 0.9943721 248.59303 + 36484475 36484519 0 1 44 0
chr1 36484886 36484931 1.0706941 267.67352 + 36484886 36484931 0 1 45 0
chr1 36485250 36485294 1.0026023 250.65059 + 36485250 36485294 0 1 44 0
chr1 36485419 36485463 0.9276217 231.90543 + 36485419 36485463 0 1 44 0
chr1 36485596 36485644 0.88718146 221.79536 + 36485596 36485644 0 1 48 0
chr1 37815871 37815924 0.8873585 221.83961 + 37815871 37815924 0 1 53 0
chr1 37816064 37816123 1.0286913 257.17282 + 37816064 37816123 0 1 59 0
chr1 37816240 37816284 0.99514073 248.78519 + 37816240 37816284 0 1 44 0
chr1 37816555 37816614 1.081454 270.3635 + 37816555 37816614 0 1 59 0
chr1 37816741 37816785 1.0819627 270.49066 + 37816741 37816785 0 1 44 0
chr1 37816863 37816907 1.0253031 256.32578 + 37816863 37816907 0 1 44 0
chr1 37817020 37817079 3.247936 811.984 + 37817020 37817079 0 1 59 0
chr1 37817130 37817189 2.8578584 714.4646 + 37817130 37817189 0 1 59 0
chr1 37817295 37817354 1.4179217 354.4804 + 37817295 37817354 0 1 59 0
chr1 37817667 37817726 1.1507608 287.6902 + 37817667 37817726 0 1 59 0
chr1 37818016 37818075 1.3047196 326.1799 + 37818016 37818075 0 1 59 0
chr1 37818218 37818277 1.0629056 265.72638 + 37818218 37818277 0 1 59 0
chr1 37818394 37818453 0.8780196 219.5049 + 37818394 37818453 0 1 59 0
chr1 37818588 37818638 0.8243818 206.09546 + 37818588 37818638 0 1 50 0
chr1 37940380 37940432 0.9206966 230.17415 + 37940380 37940432 0 1 52 0
chr1 37941195 37941252 1.0936761 273.41904 + 37941195 37941252 0 1 57 0
chr1 37941309 37941368 1.0998453 274.96133 + 37941309 37941368 0 1 59 0
chr1 37941623 37941667 1.0439582 260.98953 + 37941623 37941667 0 1 44 0
chr1 37941762 37941808 1.7871015 446.7754 + 37941762 37941808 0 1 46 0
chr1 37941877 37941921 1.446036 361.509 + 37941877 37941921 0 1 44 0
chr1 37942053 37942112 1.4203073 355.0768 + 37942053 37942112 0 1 59 0
chr1 37942166 37942225 1.5934169 398.35422 + 37942166 37942225 0 1 59 0
chr1 37942323 37942368 1.0758928 268.9732 + 37942323 37942368 0 1 45 0
chr1 37942447 37942493 1.1445879 286.14697 + 37942447 37942493 0 1 46 0
chr1 37942652 37942696 1.0283484 257.0871 + 37942652 37942696 0 1 44 0
chr1 37942826 37942874 0.90486753 226.21689 + 37942826 37942874 0 1 48 0
chr1 37943035 37943079 0.92349154 230.87288 + 37943035 37943079 0 1 44 0
chr1 37943221 37943266 1.1003486 275.08716 + 37943221 37943266 0 1 45 0
chr1 37943389 37943441 0.95281374 238.20343 + 37943389 37943441 0 1 52 0
chr1 37943541 37943600 0.9018104 225.4526 + 37943541 37943600 0 1 59 0
chr1 38072287 38072343 1.0171868 254.29669 + 38072287 38072343 0 1 56 0
chr1 38072534 38072593 0.86683995 216.70999 + 38072534 38072593 0 1 59 0
chr1 38072796 38072855 0.9201815 230.04538 + 38072796 38072855 0 1 59 0
chr1 38072957 38073001 0.9572974 239.32434 + 38072957 38073001 0 1 44 0
chr1 38073103 38073162 1.1154733 278.86832 + 38073103 38073162 0 1 59 0
chr1 38073299 38073358 1.8730556 468.2639 + 38073299 38073358 0 1 59 0
chr1 38073504 38073550 2.1045828 526.1457 + 38073504 38073550 0 1 46 0
chr1 38073658 38073702 1.0073467 251.83669 + 38073658 38073702 0 1 44 0
chr1 38073800 38073844 0.95012367 237.53091 + 38073800 38073844 0 1 44 0
chr1 38073934 38073978 1.043032 260.75803 + 38073934 38073978 0 1 44 0
chr1 38074077 38074121 1.0091757 252.29391 + 38074077 38074121 0 1 44 0
chr1 38074254 38074298 1.1002108 275.0527 + 38074254 38074298 0 1 44 0
chr1 38074689 38074733 1.0206866 255.17166 + 38074689 38074733 0 1 44 0
chr1 38074951 38075010 1.4520621 363.01553 + 38074951 38075010 0 1 59 0
chr1 39846152 39846196 1.001332 250.33301 + 39846152 39846196 0 1 44 0
chr1 39846294 39846351 0.90753955 226.88489 + 39846294 39846351 0 1 57 0
chr1 39846446 39846496 0.99131143 247.82785 + 39846446 39846496 0 1 50 0
chr1 39846616 39846668 0.9646685 241.16713 + 39846616 39846668 0 1 52 0
chr1 39846730 39846789 0.9259439 231.48598 + 39846730 39846789 0 1 59 0
chr1 39846935 39846982 0.9611383 240.28458 + 39846935 39846982 0 1 47 0
chr1 39847065 39847121 1.2765309 319.13272 + 39847065 39847121 0 1 56 0
chr1 39847239 39847295 1.2213845 305.34613 + 39847239 39847295 0 1 56 0
chr1 39847418 39847477 1.7364454 434.11136 + 39847418 39847477 0 1 59 0
chr1 39847541 39847594 1.6394765 409.86914 + 39847541 39847594 0 1 53 0
chr1 39847646 39847705 1.642561 410.64023 + 39847646 39847705 0 1 59 0
chr1 39847816 39847869 0.94037837 235.09459 + 39847816 39847869 0 1 53 0
chr1 39847953 39848012 0.91151506 227.87877 + 39847953 39848012 0 1 59 0
chr1 40164259 40164308 1.9578233 489.4558 + 40164259 40164308 0 1 49 0
chr1 40164394 40164453 1.8860341 471.50854 + 40164394 40164453 0 1 59 0
chr1 40166428 40166487 1.5875995 396.89987 + 40166428 40166487 0 1 59 0
chr1 40166781 40166840 2.0825005 520.6251 + 40166781 40166840 0 1 59 0
chr1 40169222 40169278 1.0501281 262.532 + 40169222 40169278 0 1 56 0
chr1 40169341 40169400 2.0509765 512.74414 + 40169341 40169400 0 1 59 0
chr1 40169528 40169582 2.209119 552.2798 + 40169528 40169582 0 1 54 0
chr1 40169735 40169787 2.834247 708.56177 + 40169735 40169787 0 1 52 0
chr1 40169960 40170019 1.2105129 302.6282 + 40169960 40170019 0 1 59 0
chr1 40170139 40170198 1.2465489 311.63724 + 40170139 40170198 0 1 59 0
chr1 40170291 40170347 1.1222217 280.55542 + 40170291 40170347 0 1 56 0
chr1 40170425 40170473 1.0762318 269.05795 + 40170425 40170473 0 1 48 0
chr1 40170671 40170730 1.13421 283.5525 + 40170671 40170730 0 1 59 0
chr1 40170871 40170930 1.3647768 341.1942 + 40170871 40170930 0 1 59 0
chr1 40171128 40171184 1.1890395 297.25986 + 40171128 40171184 0 1 56 0
chr1 42794565 42794624 0.95950985 239.87746 + 42794565 42794624 0 1 59 0
chr1 42794732 42794791 0.9475421 236.88551 + 42794732 42794791 0 1 59 0
chr1 42795221 42795280 1.4835179 370.8795 + 42795221 42795280 0 1 59 0
chr1 42795340 42795387 1.202302 300.5755 + 42795340 42795387 0 1 47 0
chr1 42795459 42795516 3.5558808 888.9702 + 42795459 42795516 0 1 57 0
chr1 42795714 42795758 3.1483772 787.0943 + 42795714 42795758 0 1 44 0
chr1 42795868 42795912 1.3373219 334.33047 + 42795868 42795912 0 1 44 0
chr1 42796043 42796087 1.1020395 275.50986 + 42796043 42796087 0 1 44 0
chr1 42796268 42796326 1.1685499 292.13748 + 42796268 42796326 0 1 58 0
chr1 42796738 42796797 0.8671789 216.79472 + 42796738 42796797 0 1 59 0
chr1 42796875 42796934 1.0776922 269.42303 + 42796875 42796934 0 1 59 0
chr1 42797213 42797265 1.0395033 259.87582 + 42797213 42797265 0 1 52 0
chr1 43876689 43876748 0.84506863 211.26715 + 43876689 43876748 0 1 59 0
chr1 43877190 43877248 0.92162114 230.40529 + 43877190 43877248 0 1 58 0
chr1 43877311 43877370 1.0818449 270.46124 + 43877311 43877370 0 1 59 0
chr1 43877861 43877920 1.9446855 486.17136 + 43877861 43877920 0 1 59 0
chr1 43877996 43878049 2.9884107 747.10266 + 43877996 43878049 0 1 53 0
chr1 43878207 43878251 2.348229 587.05725 + 43878207 43878251 0 1 44 0
chr1 43878336 43878380 1.4107282 352.68207 + 43878336 43878380 0 1 44 0
chr1 43880702 43880758 2.0447166 511.17914 + 43880702 43880758 0 1 56 0
chr1 43880848 43880907 1.9491267 487.28168 + 43880848 43880907 0 1 59 0
chr1 43880964 43881023 1.6374834 409.37085 + 43880964 43881023 0 1 59 0
chr1 45867746 45867805 1.4972005 374.3001 + 45867746 45867805 0 1 59 0
chr1 45867927 45867986 2.7748227 693.7057 + 45867927 45867986 0 1 59 0
chr1 45868236 45868295 1.5311197 382.77994 + 45868236 45868295 0 1 59 0
chr1 45868366 45868421 0.99430805 248.57701 + 45868366 45868421 0 1 55 0
chr1 45868516 45868575 0.8968157 224.20393 + 45868516 45868575 0 1 59 0
chr1 45868650 45868709 0.8659708 216.49269 + 45868650 45868709 0 1 59 0
chr1 45868811 45868870 0.9069528 226.7382 + 45868811 45868870 0 1 59 0
chr1 45868965 45869020 1.107781 276.94525 + 45868965 45869020 0 1 55 0
chr1 45869143 45869202 1.2175266 304.38165 + 45869143 45869202 0 1 59 0
chr1 45869396 45869455 1.188842 297.2105 + 45869396 45869455 0 1 59 0
chr1 45869618 45869677 1.1441218 286.03046 + 45869618 45869677 0 1 59 0
chr1 45869739 45869791 1.0722603 268.06506 + 45869739 45869791 0 1 52 0
chr1 46797263 46797307 1.2926404 323.16013 + 46797263 46797307 0 1 44 0
chr1 46797388 46797432 1.1210636 280.2659 + 46797388 46797432 0 1 44 0
chr1 46797502 46797546 0.99054956 247.63739 + 46797502 46797546 0 1 44 0
chr1 46797610 46797654 0.93150187 232.87547 + 46797610 46797654 0 1 44 0
chr1 46797764 46797808 0.9841952 246.0488 + 46797764 46797808 0 1 44 0
chr1 46797981 46798031 3.505952 876.488 + 46797981 46798031 0 1 50 0
chr1 46798193 46798237 1.0075756 251.8939 + 46798193 46798237 0 1 44 0
chr1 46798385 46798431 1.7574661 439.36652 + 46798385 46798431 0 1 46 0
chr1 46798591 46798650 1.752435 438.10873 + 46798591 46798650 0 1 59 0
chr1 46798782 46798838 1.7729294 443.23236 + 46798782 46798838 0 1 56 0
chr1 46798933 46798981 1.3204676 330.1169 + 46798933 46798981 0 1 48 0
chr1 46799075 46799133 1.0772288 269.3072 + 46799075 46799133 0 1 58 0
chr1 46799439 46799495 0.9301001 232.52502 + 46799439 46799495 0 1 56 0
chr1 46799680 46799739 1.0376766 259.41913 + 46799680 46799739 0 1 59 0
chr1 46799875 46799934 1.1220366 280.50916 + 46799875 46799934 0 1 59 0
chr1 46799994 46800053 1.0368732 259.2183 + 46799994 46800053 0 1 59 0
chr1 46800121 46800180 0.8807483 220.18707 + 46800121 46800180 0 1 59 0
chr1 51421763 51421819 1.0449157 261.2289 + 51421763 51421819 0 1 56 0
chr1 51421922 51421966 0.9899823 247.49557 + 51421922 51421966 0 1 44 0
chr1 51422080 51422134 1.1547918 288.69797 + 51422080 51422134 0 1 54 0
chr1 51422244 51422288 1.0094756 252.3689 + 51422244 51422288 0 1 44 0
chr1 51422364 51422422 2.0025895 500.64737 + 51422364 51422422 0 1 58 0
chr1 51422623 51422682 1.2967889 324.19724 + 51422623 51422682 0 1 59 0
chr1 51422758 51422802 1.0910987 272.77466 + 51422758 51422802 0 1 44 0
chr1 51422871 51422915 1.6004287 400.10718 + 51422871 51422915 0 1 44 0
chr1 51423041 51423085 1.0738589 268.46472 + 51423041 51423085 0 1 44 0
chr1 51423208 51423253 3.4918852 872.9713 + 51423208 51423253 0 1 45 0
chr1 51423500 51423559 1.3783777 344.59442 + 51423500 51423559 0 1 59 0
chr1 51423650 51423697 0.9729284 243.2321 + 51423650 51423697 0 1 47 0
chr1 51423927 51423986 0.9087605 227.19012 + 51423927 51423986 0 1 59 0
chr1 51424070 51424129 0.87064105 217.66026 + 51424070 51424129 0 1 59 0
chr1 51424189 51424248 1.069245 267.31125 + 51424189 51424248 0 1 59 0
chr1 52058660 52058719 2.52863 632.15753 + 52058660 52058719 0 1 59 0
chr1 52058768 52058827 1.364563 341.14075 + 52058768 52058827 0 1 59 0
chr1 52058894 52058953 0.9961606 249.04016 + 52058894 52058953 0 1 59 0
chr1 52059425 52059484 0.8081571 202.03928 + 52059425 52059484 0 1 59 0
chr1 52059663 52059722 0.8775266 219.38165 + 52059663 52059722 0 1 59 0
chr1 52059945 52059997 0.9910296 247.7574 + 52059945 52059997 0 1 52 0
chr1 52060111 52060163 1.0643592 266.08978 + 52060111 52060163 0 1 52 0
chr1 52060229 52060278 0.9112062 227.80154 + 52060229 52060278 0 1 49 0
chr1 52442901 52442960 1.1080078 277.00195 + 52442901 52442960 0 1 59 0
chr1 52443044 52443103 0.9652056 241.3014 + 52443044 52443103 0 1 59 0
chr1 52443158 52443217 0.96987003 242.46751 + 52443158 52443217 0 1 59 0
chr1 52443436 52443487 0.93181145 232.95287 + 52443436 52443487 0 1 51 0
chr1 52443847 52443903 0.97518045 243.7951 + 52443847 52443903 0 1 56 0
chr1 52443977 52444036 0.9707199 242.67996 + 52443977 52444036 0 1 59 0
chr1 52444175 52444234 1.7345945 433.64862 + 52444175 52444234 0 1 59 0
chr1 52444296 52444341 1.9958228 498.9557 + 52444296 52444341 0 1 45 0
chr1 52446336 52446395 1.5767071 394.1768 + 52446336 52446395 0 1 59 0
chr1 52446589 52446646 2.0676904 516.9226 + 52446589 52446646 0 1 57 0
chr1 52446740 52446799 1.4398258 359.95645 + 52446740 52446799 0 1 59 0
chr1 52446958 52447009 0.90372354 225.93088 + 52446958 52447009 0 1 51 0
chr1 52447217 52447276 0.9683236 242.0809 + 52447217 52447276 0 1 59 0
chr1 52447451 52447510 0.7767203 194.18007 + 52447451 52447510 0 1 59 0
chr1 54995128 54995187 0.99229985 248.07497 + 54995128 54995187 0 1 59 0
chr1 54995419 54995476 0.99570596 248.92648 + 54995419 54995476 0 1 57 0
chr1 54995676 54995735 1.0534168 263.35422 + 54995676 54995735 0 1 59 0
chr1 54996175 54996234 0.94577736 236.44434 + 54996175 54996234 0 1 59 0
chr1 54996459 54996508 0.9761483 244.03708 + 54996459 54996508 0 1 49 0
chr1 54996593 54996652 1.5074524 376.8631 + 54996593 54996652 0 1 59 0
chr1 54996752 54996811 3.0420768 760.5192 + 54996752 54996811 0 1 59 0
chr1 54996903 54996952 1.7149711 428.74277 + 54996903 54996952 0 1 49 0
chr1 54997109 54997155 11.785924 1000.0 + 54997109 54997155 0 1 46 0
chr1 54997395 54997439 1.5268236 381.7059 + 54997395 54997439 0 1 44 0
chr1 54997641 54997685 0.9262116 231.5529 + 54997641 54997685 0 1 44 0
chr1 54997915 54997971 1.2644013 316.10034 + 54997915 54997971 0 1 56 0
chr1 54998042 54998101 1.6953245 423.83115 + 54998042 54998101 0 1 59 0
chr1 54998225 54998284 1.2088342 302.20856 + 54998225 54998284 0 1 59 0
chr1 54998651 54998710 0.9285782 232.14455 + 54998651 54998710 0 1 59 0
chr1 54998758 54998817 1.2546805 313.67014 + 54998758 54998817 0 1 59 0
chr1 55030868 55030927 1.0528225 263.20563 + 55030868 55030927 0 1 59 0
chr1 55031163 55031221 0.9018663 225.46658 + 55031163 55031221 0 1 58 0
chr1 55031497 55031553 1.5728204 393.2051 + 55031497 55031553 0 1 56 0
chr1 55031808 55031863 3.0451422 761.2855 + 55031808 55031863 0 1 55 0
chr1 55033309 55033362 1.8088547 452.21368 + 55033309 55033362 0 1 53 0
chr1 55033531 55033589 1.3785743 344.64355 + 55033531 55033589 0 1 58 0
chr1 55034071 55034124 1.0696434 267.41086 + 55034071 55034124 0 1 53 0
chr1 55034434 55034493 0.93418837 233.54709 + 55034434 55034493 0 1 59 0
chr1 55034620 55034679 1.0745417 268.63544 + 55034620 55034679 0 1 59 0
chr1 55034741 55034800 1.1550727 288.76816 + 55034741 55034800 0 1 59 0
chr1 58055005 58055051 0.98584956 246.46239 + 58055005 58055051 0 1 46 0
chr1 58055695 58055754 1.0102549 252.56372 + 58055695 58055754 0 1 59 0
chr1 58055828 58055887 1.8881828 472.0457 + 58055828 58055887 0 1 59 0
chr1 58055998 58056049 1.8620901 465.52252 + 58055998 58056049 0 1 51 0
chr1 58056143 58056193 1.2181431 304.53577 + 58056143 58056193 0 1 50 0
chr1 58056531 58056590 0.9243158 231.07895 + 58056531 58056590 0 1 59 0
chr1 58057340 58057399 1.2386551 309.66376 + 58057340 58057399 0 1 59 0
chr1 58894757 58894816 1.1293327 282.33316 + 58894757 58894816 0 1 59 0
chr1 58895227 58895286 0.96446145 241.11536 + 58895227 58895286 0 1 59 0
chr1 58895869 58895928 4.498274 1000.0 + 58895869 58895928 0 1 59 0
chr1 58896097 58896156 3.0168483 754.2121 + 58896097 58896156 0 1 59 0
chr1 58896216 58896275 1.672916 418.229 + 58896216 58896275 0 1 59 0
chr1 58896386 58896440 1.0720924 268.0231 + 58896386 58896440 0 1 54 0
chr1 58917716 58917762 1.079427 269.85675 + 58917716 58917762 0 1 46 0
chr1 58917990 58918034 1.0580457 264.51144 + 58917990 58918034 0 1 44 0
chr1 58918250 58918294 0.97815746 244.53937 + 58918250 58918294 0 1 44 0
chr1 58918453 58918497 1.0203559 255.08899 + 58918453 58918497 0 1 44 0
chr1 58918713 58918757 0.9888427 247.21068 + 58918713 58918757 0 1 44 0
chr1 58918832 58918886 3.8755665 968.8916 + 58918832 58918886 0 1 54 0
chr1 58918977 58919036 2.9286897 732.1724 + 58918977 58919036 0 1 59 0
chr1 58919114 58919169 1.9455816 486.3954 + 58919114 58919169 0 1 55 0
chr1 58919266 58919325 1.1886805 297.17014 + 58919266 58919325 0 1 59 0
chr1 58919729 58919788 0.9920489 248.01222 + 58919729 58919788 0 1 59 0
chr1 58919866 58919921 1.0244876 256.12192 + 58919866 58919921 0 1 55 0
chr1 58920049 58920107 0.9486183 237.15457 + 58920049 58920107 0 1 58 0
chr1 58920195 58920254 1.0095695 252.39238 + 58920195 58920254 0 1 59 0
chr1 58920381 58920440 1.0034312 250.8578 + 58920381 58920440 0 1 59 0
chr1 58920580 58920639 1.0215099 255.37747 + 58920580 58920639 0 1 59 0
chr1 59424942 59425001 1.1128719 278.21796 + 59424942 59425001 0 1 59 0
chr1 59425096 59425153 1.0359678 258.99194 + 59425096 59425153 0 1 57 0
chr1 59425235 59425294 0.8378611 209.46529 + 59425235 59425294 0 1 59 0
chr1 59425389 59425448 0.81729263 204.32315 + 59425389 59425448 0 1 59 0
chr1 59425573 59425630 1.0790193 269.75482 + 59425573 59425630 0 1 57 0
chr1 59425688 59425747 1.2820617 320.5154 + 59425688 59425747 0 1 59 0
chr1 59425824 59425872 1.0118703 252.96756 + 59425824 59425872 0 1 48 0
chr1 59425991 59426035 0.9981094 249.52734 + 59425991 59426035 0 1 44 0
chr1 59426155 59426211 1.704239 426.05975 + 59426155 59426211 0 1 56 0
chr1 59426384 59426439 1.6604297 415.10742 + 59426384 59426439 0 1 55 0
chr1 59426673 59426717 1.1195182 279.87955 + 59426673 59426717 0 1 44 0
chr1 59426879 59426925 1.1965984 299.1496 + 59426879 59426925 0 1 46 0
chr1 59427126 59427171 1.6480023 412.00058 + 59427126 59427171 0 1 45 0
chr1 59427456 59427500 1.013739 253.43475 + 59427456 59427500 0 1 44 0
chr1 59427591 59427635 0.9379834 234.49585 + 59427591 59427635 0 1 44 0
chr1 59427770 59427822 1.0923442 273.08603 + 59427770 59427822 0 1 52 0
chr1 60040698 60040743 0.9363644 234.09111 + 60040698 60040743 0 1 45 0
chr1 60041698 60041756 1.7819265 445.48163 + 60041698 60041756 0 1 58 0
chr1 60041920 60041979 2.2009704 550.2426 + 60041920 60041979 0 1 59 0
chr1 60042261 60042317 1.5400776 385.01938 + 60042261 60042317 0 1 56 0
chr1 60042391 60042447 1.2704241 317.60602 + 60042391 60042447 0 1 56 0
chr1 60042506 60042565 1.215833 303.95825 + 60042506 60042565 0 1 59 0
chr1 60042842 60042892 1.0911105 272.77762 + 60042842 60042892 0 1 50 0
chr1 60043100 60043144 1.1291037 282.2759 + 60043100 60043144 0 1 44 0
chr1 60043308 60043352 1.0548439 263.71097 + 60043308 60043352 0 1 44 0
chr1 60043484 60043542 0.9861669 246.54172 + 60043484 60043542 0 1 58 0
chr1 60043683 60043742 1.0689051 267.2263 + 60043683 60043742 0 1 59 0
chr1 60286912 60286971 0.8402486 210.06215 + 60286912 60286971 0 1 59 0
chr1 60287062 60287121 1.0188408 254.7102 + 60287062 60287121 0 1 59 0
chr1 60287644 60287700 1.0602254 265.05634 + 60287644 60287700 0 1 56 0
chr1 60287758 60287802 1.0282739 257.06848 + 60287758 60287802 0 1 44 0
chr1 60287981 60288025 0.9309283 232.73207 + 60287981 60288025 0 1 44 0
chr1 60288201 60288250 3.453808 863.452 + 60288201 60288250 0 1 49 0
chr1 60288394 60288453 1.868889 467.22223 + 60288394 60288453 0 1 59 0
chr1 60288834 60288893 1.3678735 341.96838 + 60288834 60288893 0 1 59 0
chr1 64055699 64055755 1.2613013 315.32532 + 64055699 64055755 0 1 56 0
chr1 64056065 64056117 0.95840776 239.60194 + 64056065 64056117 0 1 52 0
chr1 64056392 64056436 1.0295401 257.385 + 64056392 64056436 0 1 44 0
chr1 64056526 64056572 1.0135992 253.3998 + 64056526 64056572 0 1 46 0
chr1 64056676 64056720 1.585649 396.41226 + 64056676 64056720 0 1 44 0
chr1 64056861 64056913 3.1148899 778.7225 + 64056861 64056913 0 1 52 0
chr1 64057026 64057085 2.8610709 715.2677 + 64057026 64057085 0 1 59 0
chr1 64057145 64057200 1.4769671 369.24176 + 64057145 64057200 0 1 55 0
chr1 64057326 64057385 1.0392834 259.82086 + 64057326 64057385 0 1 59 0
chr1 64057680 64057739 1.0941093 273.5273 + 64057680 64057739 0 1 59 0
chr1 64058034 64058093 1.0294459 257.36148 + 64058034 64058093 0 1 59 0
chr1 64058165 64058224 1.2051462 301.28656 + 64058165 64058224 0 1 59 0
chr1 64058396 64058455 0.8296009 207.40022 + 64058396 64058455 0 1 59 0
chr1 64675718 64675777 0.99983954 249.95988 + 64675718 64675777 0 1 59 0
chr1 64676389 64676448 1.2333488 308.33722 + 64676389 64676448 0 1 59 0
chr1 64676812 64676869 1.8518971 462.97427 + 64676812 64676869 0 1 57 0
chr1 64676948 64677007 2.136803 534.20074 + 64676948 64677007 0 1 59 0
chr1 64677145 64677202 7.6651 1000.0 + 64677145 64677202 0 1 57 0
chr1 64677293 64677337 7.138083 1000.0 + 64677293 64677337 0 1 44 0
chr1 64677423 64677472 8.09384 1000.0 + 64677423 64677472 0 1 49 0
chr1 65111132 65111191 1.017945 254.48627 + 65111132 65111191 0 1 59 0
chr1 65111248 65111307 0.79743195 199.35799 + 65111248 65111307 0 1 59 0
chr1 65111392 65111449 1.2672083 316.8021 + 65111392 65111449 0 1 57 0
chr1 65111640 65111699 1.4384086 359.60214 + 65111640 65111699 0 1 59 0
chr1 65111774 65111833 1.4816456 370.4114 + 65111774 65111833 0 1 59 0
chr1 65111922 65111981 1.7315996 432.8999 + 65111922 65111981 0 1 59 0
chr1 65112080 65112139 1.5438379 385.95947 + 65112080 65112139 0 1 59 0
chr1 65112297 65112356 1.9045562 476.13904 + 65112297 65112356 0 1 59 0
chr1 65112620 65112667 1.1473949 286.84872 + 65112620 65112667 0 1 47 0
chr1 65112810 65112855 1.900955 475.23874 + 65112810 65112855 0 1 45 0
chr1 65113006 65113050 1.0297681 257.44202 + 65113006 65113050 0 1 44 0
chr1 65113120 65113177 1.3793615 344.84036 + 65113120 65113177 0 1 57 0
chr1 65113282 65113327 1.1800547 295.01367 + 65113282 65113327 0 1 45 0
chr1 65113466 65113510 1.0134159 253.35399 + 65113466 65113510 0 1 44 0
chr1 65113657 65113706 1.2135563 303.38907 + 65113657 65113706 0 1 49 0
chr1 65113813 65113872 0.9781009 244.52522 + 65113813 65113872 0 1 59 0
chr1 65113999 65114058 0.9201955 230.04887 + 65113999 65114058 0 1 59 0
chr1 65119070 65119129 0.81397897 203.49474 + 65119070 65119129 0 1 59 0
chr1 65119308 65119362 0.9095623 227.39058 + 65119308 65119362 0 1 54 0
chr1 65119847 65119906 1.0143397 253.58492 + 65119847 65119906 0 1 59 0
chr1 65120177 65120230 1.103428 275.857 + 65120177 65120230 0 1 53 0
chr1 65120553 65120610 4.6868486 1000.0 + 65120553 65120610 0 1 57 0
chr1 65120794 65120844 4.351771 1000.0 + 65120794 65120844 0 1 50 0
chr1 65121748 65121807 1.4543799 363.59497 + 65121748 65121807 0 1 59 0
chr1 65122007 65122065 2.012453 503.11328 + 65122007 65122065 0 1 58 0
chr1 65122125 65122182 1.3038138 325.95346 + 65122125 65122182 0 1 57 0
chr1 65122374 65122433 1.0748236 268.7059 + 65122374 65122433 0 1 59 0
chr1 65122496 65122555 1.0034053 250.85133 + 65122496 65122555 0 1 59 0
chr1 65122691 65122750 1.0494711 262.3678 + 65122691 65122750 0 1 59 0
chr1 65122860 65122919 1.257426 314.3565 + 65122860 65122919 0 1 59 0
chr1 72220002 72220055 0.9398176 234.9544 + 72220002 72220055 0 1 53 0
chr1 72220230 72220277 0.9014605 225.36513 + 72220230 72220277 0 1 47 0
chr1 72220380 72220432 1.1840342 296.00854 + 72220380 72220432 0 1 52 0
chr1 72220614 72220669 0.8608513 215.21283 + 72220614 72220669 0 1 55 0
chr1 72220822 72220878 0.8979054 224.47635 + 72220822 72220878 0 1 56 0
chr1 72221157 72221205 1.6643988 416.0997 + 72221157 72221205 0 1 48 0
chr1 72221341 72221400 2.4186018 604.65045 + 72221341 72221400 0 1 59 0
chr1 72222295 72222340 1.014669 253.66724 + 72222295 72222340 0 1 45 0
chr1 72755553 72755601 0.9229949 230.74873 + 72755553 72755601 0 1 48 0
chr1 72755736 72755795 0.9317706 232.94266 + 72755736 72755795 0 1 59 0
chr1 72756151 72756205 0.99006504 247.51627 + 72756151 72756205 0 1 54 0
chr1 72756321 72756380 0.9584522 239.61305 + 72756321 72756380 0 1 59 0
chr1 72756524 72756583 1.1253222 281.33057 + 72756524 72756583 0 1 59 0
chr1 72756696 72756747 1.080503 270.12573 + 72756696 72756747 0 1 51 0
chr1 72756834 72756882 1.4549526 363.73816 + 72756834 72756882 0 1 48 0
chr1 72757054 72757098 0.98378867 245.94717 + 72757054 72757098 0 1 44 0
chr1 72757314 72757369 2.8220649 705.51624 + 72757314 72757369 0 1 55 0
chr1 72758626 72758670 1.6917876 422.9469 + 72758626 72758670 0 1 44 0
chr1 72758916 72758975 1.4473419 361.83548 + 72758916 72758975 0 1 59 0
chr1 72759037 72759096 1.3261954 331.54883 + 72759037 72759096 0 1 59 0
chr1 72759256 72759312 1.0413948 260.3487 + 72759256 72759312 0 1 56 0
chr1 72759363 72759421 0.9126308 228.1577 + 72759363 72759421 0 1 58 0
chr1 72759585 72759644 1.3218151 330.4538 + 72759585 72759644 0 1 59 0
chr1 72759763 72759810 0.9872061 246.80153 + 72759763 72759810 0 1 47 0
chr1 72759876 72759927 0.9341048 233.5262 + 72759876 72759927 0 1 51 0
chr1 72760084 72760140 0.90062183 225.15546 + 72760084 72760140 0 1 56 0
chr1 74437510 74437569 0.9965279 249.13197 + 74437510 74437569 0 1 59 0
chr1 74438243 74438302 1.0311818 257.79544 + 74438243 74438302 0 1 59 0
chr1 74438453 74438512 1.4276009 356.9002 + 74438453 74438512 0 1 59 0
chr1 74438618 74438667 1.260781 315.19525 + 74438618 74438667 0 1 49 0
chr1 74438833 74438877 1.1940806 298.52014 + 74438833 74438877 0 1 44 0
chr1 74438985 74439029 2.066386 516.5965 + 74438985 74439029 0 1 44 0
chr1 74439180 74439224 1.4001435 350.0359 + 74439180 74439224 0 1 44 0
chr1 74439401 74439459 3.120233 780.0583 + 74439401 74439459 0 1 58 0
chr1 74439550 74439594 1.0767037 269.1759 + 74439550 74439594 0 1 44 0
chr1 74439671 74439715 1.094051 273.51276 + 74439671 74439715 0 1 44 0
chr1 74439809 74439853 1.046322 261.5805 + 74439809 74439853 0 1 44 0
chr1 74439919 74439963 0.98235035 245.58759 + 74439919 74439963 0 1 44 0
chr1 74440067 74440113 1.0410862 260.27155 + 74440067 74440113 0 1 46 0
chr1 74440380 74440439 1.3065237 326.63092 + 74440380 74440439 0 1 59 0
chr1 74440786 74440845 0.96035945 240.08986 + 74440786 74440845 0 1 59 0
chr1 74520548 74520596 1.0788192 269.7048 + 74520548 74520596 0 1 48 0
chr1 74520851 74520895 0.9977102 249.42755 + 74520851 74520895 0 1 44 0
chr1 74520993 74521037 1.0301211 257.53027 + 74520993 74521037 0 1 44 0
chr1 74521099 74521144 1.3555013 338.87534 + 74521099 74521144 0 1 45 0
chr1 74521340 74521385 2.09427 523.5675 + 74521340 74521385 0 1 45 0
chr1 74521566 74521611 1.4289058 357.22647 + 74521566 74521611 0 1 45 0
chr1 74521687 74521731 1.4960606 374.01517 + 74521687 74521731 0 1 44 0
chr1 74521845 74521904 1.5926418 398.16046 + 74521845 74521904 0 1 59 0
chr1 74522237 74522296 0.88543487 221.35872 + 74522237 74522296 0 1 59 0
chr1 74522463 74522516 0.95686066 239.21516 + 74522463 74522516 0 1 53 0
chr1 74522643 74522702 0.95115274 237.7882 + 74522643 74522702 0 1 59 0
chr1 74523008 74523054 1.0295846 257.39615 + 74523008 74523054 0 1 46 0
chr1 74523129 74523185 0.91951066 229.87767 + 74523129 74523185 0 1 56 0
chr1 74645897 74645956 1.0184814 254.62035 + 74645897 74645956 0 1 59 0
chr1 74646501 74646545 1.1435257 285.88144 + 74646501 74646545 0 1 44 0
chr1 74646646 74646695 1.1545787 288.64468 + 74646646 74646695 0 1 49 0
chr1 74646778 74646825 2.2846885 571.1721 + 74646778 74646825 0 1 47 0
chr1 74647032 74647087 1.9067221 476.6805 + 74647032 74647087 0 1 55 0
chr1 74647161 74647213 0.9054473 226.36183 + 74647161 74647213 0 1 52 0
chr1 74647293 74647340 1.1620934 290.52335 + 74647293 74647340 0 1 47 0
chr1 74647441 74647497 1.4110444 352.76108 + 74647441 74647497 0 1 56 0
chr1 74647672 74647731 0.97227484 243.06871 + 74647672 74647731 0 1 59 0
chr1 74648255 74648314 1.2149036 303.7259 + 74648255 74648314 0 1 59 0
chr1 74648368 74648425 0.9451122 236.27806 + 74648368 74648425 0 1 57 0
chr1 75006351 75006410 0.97112006 242.78001 + 75006351 75006410 0 1 59 0
chr1 75006782 75006841 0.89680123 224.2003 + 75006782 75006841 0 1 59 0
chr1 75006894 75006953 0.8040452 201.0113 + 75006894 75006953 0 1 59 0
chr1 75007094 75007150 1.0137717 253.44292 + 75007094 75007150 0 1 56 0
chr1 75007264 75007323 1.0631855 265.79636 + 75007264 75007323 0 1 59 0
chr1 75007454 75007503 1.1720729 293.01822 + 75007454 75007503 0 1 49 0
chr1 75007771 75007825 1.5853126 396.32816 + 75007771 75007825 0 1 54 0
chr1 75008270 75008314 1.910241 477.56024 + 75008270 75008314 0 1 44 0
chr1 75008420 75008464 1.0817719 270.44296 + 75008420 75008464 0 1 44 0
chr1 75008531 75008588 1.7462094 436.55234 + 75008531 75008588 0 1 57 0
chr1 75008697 75008756 1.3444104 336.1026 + 75008697 75008756 0 1 59 0
chr1 75008895 75008951 1.0378534 259.46335 + 75008895 75008951 0 1 56 0
chr1 75009145 75009194 0.9702716 242.5679 + 75009145 75009194 0 1 49 0
chr1 75009539 75009598 0.9398733 234.96832 + 75009539 75009598 0 1 59 0
chr1 75009695 75009742 1.0122339 253.05846 + 75009695 75009742 0 1 47 0
chr1 75009896 75009945 0.9578976 239.4744 + 75009896 75009945 0 1 49 0
chr1 75024162 75024212 1.2119651 302.99127 + 75024162 75024212 0 1 50 0
chr1 75024318 75024372 0.9902441 247.56102 + 75024318 75024372 0 1 54 0
chr1 75024439 75024487 0.9804064 245.10161 + 75024439 75024487 0 1 48 0
chr1 75024597 75024641 0.9315347 232.88368 + 75024597 75024641 0 1 44 0
chr1 75024713 75024757 0.91529936 228.82484 + 75024713 75024757 0 1 44 0
chr1 75024824 75024868 1.0633862 265.84656 + 75024824 75024868 0 1 44 0
chr1 75024934 75024978 1.118262 279.56552 + 75024934 75024978 0 1 44 0
chr1 75025136 75025186 1.2446226 311.15564 + 75025136 75025186 0 1 50 0
chr1 75025300 75025359 1.3978539 349.46347 + 75025300 75025359 0 1 59 0
chr1 75025536 75025594 2.6914494 672.86237 + 75025536 75025594 0 1 58 0
chr1 75025658 75025702 1.3927764 348.1941 + 75025658 75025702 0 1 44 0
chr1 75025835 75025879 1.2824022 320.60052 + 75025835 75025879 0 1 44 0
chr1 75026128 75026172 0.95716584 239.29146 + 75026128 75026172 0 1 44 0
chr1 75026302 75026346 0.9764928 244.1232 + 75026302 75026346 0 1 44 0
chr1 75026462 75026509 0.9751964 243.7991 + 75026462 75026509 0 1 47 0
chr1 75026607 75026658 1.1196231 279.90576 + 75026607 75026658 0 1 51 0
chr1 75026755 75026799 0.8904165 222.60413 + 75026755 75026799 0 1 44 0
chr1 75026928 75026976 1.0188617 254.71541 + 75026928 75026976 0 1 48 0
chr1 75027061 75027118 1.0378653 259.4663 + 75027061 75027118 0 1 57 0
chr1 75029706 75029750 0.9545806 238.64516 + 75029706 75029750 0 1 44 0
chr1 75029810 75029859 1.0094161 252.35402 + 75029810 75029859 0 1 49 0
chr1 75029940 75029984 1.074107 268.52676 + 75029940 75029984 0 1 44 0
chr1 75030093 75030137 0.9685845 242.14612 + 75030093 75030137 0 1 44 0
chr1 75030276 75030325 1.0273128 256.8282 + 75030276 75030325 0 1 49 0
chr1 75030450 75030509 1.3733883 343.34708 + 75030450 75030509 0 1 59 0
chr1 75030648 75030702 2.1445708 536.1427 + 75030648 75030702 0 1 54 0
chr1 75030867 75030911 1.2791299 319.78247 + 75030867 75030911 0 1 44 0
chr1 75030990 75031038 1.3117218 327.93045 + 75030990 75031038 0 1 48 0
chr1 75074035 75074086 1.0203992 255.09981 + 75074035 75074086 0 1 51 0
chr1 75074273 75074328 0.9786126 244.65315 + 75074273 75074328 0 1 55 0
chr1 75074584 75074633 1.0598656 264.9664 + 75074584 75074633 0 1 49 0
chr1 75074700 75074744 0.92659235 231.64809 + 75074700 75074744 0 1 44 0
chr1 75075009 75075053 1.1829093 295.72733 + 75075009 75075053 0 1 44 0
chr1 75075326 75075372 1.344804 336.20102 + 75075326 75075372 0 1 46 0
chr1 75075508 75075558 2.5057204 626.4301 + 75075508 75075558 0 1 50 0
chr1 75075902 75075956 1.142537 285.63425 + 75075902 75075956 0 1 54 0
chr1 75076024 75076083 1.2610388 315.2597 + 75076024 75076083 0 1 59 0
chr1 75076211 75076270 0.93053895 232.63474 + 75076211 75076270 0 1 59 0
chr1 75076391 75076437 0.95579624 238.94907 + 75076391 75076437 0 1 46 0
chr1 75076550 75076603 0.96881485 242.2037 + 75076550 75076603 0 1 53 0
chr1 75076999 75077058 1.029098 257.2745 + 75076999 75077058 0 1 59 0
chr1 75077203 75077262 0.89071536 222.67883 + 75077203 75077262 0 1 59 0
chr1 75077371 75077426 0.9159474 228.98685 + 75077371 75077426 0 1 55 0
chr1 75100102 75100157 2.4133918 603.34796 + 75100102 75100157 0 1 55 0
chr1 75100273 75100326 2.5938294 648.45734 + 75100273 75100326 0 1 53 0
chr1 75100656 75100711 2.0012503 500.31256 + 75100656 75100711 0 1 55 0
chr1 75100802 75100861 1.6405971 410.14926 + 75100802 75100861 0 1 59 0
chr1 75100984 75101042 1.1257576 281.4394 + 75100984 75101042 0 1 58 0
chr1 75101105 75101151 1.0362855 259.07138 + 75101105 75101151 0 1 46 0
chr1 75101339 75101395 0.96731603 241.82901 + 75101339 75101395 0 1 56 0
chr1 75101478 75101526 1.0976791 274.4198 + 75101478 75101526 0 1 48 0
chr1 75101600 75101645 1.3327519 333.18796 + 75101600 75101645 0 1 45 0
chr1 75101738 75101782 1.0433265 260.83163 + 75101738 75101782 0 1 44 0
chr1 75101889 75101933 1.0329434 258.23584 + 75101889 75101933 0 1 44 0
chr1 75102089 75102133 1.020414 255.1035 + 75102089 75102133 0 1 44 0
chr1 75102211 75102263 1.7359382 433.98456 + 75102211 75102263 0 1 52 0
chr1 75199682 75199732 1.0160847 254.02116 + 75199682 75199732 0 1 50 0
chr1 75199847 75199891 0.8871897 221.79742 + 75199847 75199891 0 1 44 0
chr1 75200064 75200108 0.98914176 247.28545 + 75200064 75200108 0 1 44 0
chr1 75200201 75200245 1.3004305 325.10764 + 75200201 75200245 0 1 44 0
chr1 75200345 75200389 1.1297443 282.43607 + 75200345 75200389 0 1 44 0
chr1 75200558 75200602 0.9398933 234.97333 + 75200558 75200602 0 1 44 0
chr1 75200717 75200761 1.0097631 252.44078 + 75200717 75200761 0 1 44 0
chr1 75200851 75200895 1.2588847 314.72116 + 75200851 75200895 0 1 44 0
chr1 75200986 75201030 1.7781984 444.5496 + 75200986 75201030 0 1 44 0
chr1 75201112 75201156 1.5874088 396.8522 + 75201112 75201156 0 1 44 0
chr1 75201301 75201360 1.4920627 373.0157 + 75201301 75201360 0 1 59 0
chr1 75201421 75201480 1.2014638 300.36597 + 75201421 75201480 0 1 59 0
chr1 75201744 75201803 0.9673832 241.8458 + 75201744 75201803 0 1 59 0
chr1 75201901 75201957 0.9610718 240.26794 + 75201901 75201957 0 1 56 0
chr1 75202007 75202066 1.1040581 276.01453 + 75202007 75202066 0 1 59 0
chr1 75202195 75202253 0.8986812 224.6703 + 75202195 75202253 0 1 58 0
chr1 75202328 75202387 0.8560505 214.01262 + 75202328 75202387 0 1 59 0
chr1 75202446 75202491 1.0031962 250.79906 + 75202446 75202491 0 1 45 0
chr1 84162886 84162945 1.1053206 276.33014 + 84162886 84162945 0 1 59 0
chr1 84163002 84163061 0.99434704 248.58676 + 84163002 84163061 0 1 59 0
chr1 84163267 84163318 0.99126095 247.81523 + 84163267 84163318 0 1 51 0
chr1 84163459 84163503 1.026987 256.74673 + 84163459 84163503 0 1 44 0
chr1 84163598 84163642 0.94578016 236.44504 + 84163598 84163642 0 1 44 0
chr1 84163968 84164014 1.4504044 362.6011 + 84163968 84164014 0 1 46 0
chr1 84164165 84164222 1.278649 319.66223 + 84164165 84164222 0 1 57 0
chr1 84164285 84164340 1.7463316 436.5829 + 84164285 84164340 0 1 55 0
chr1 84164550 84164600 2.4211771 605.2943 + 84164550 84164600 0 1 50 0
chr1 84164685 84164737 1.2227273 305.68182 + 84164685 84164737 0 1 52 0
chr1 84164885 84164935 1.3325003 333.1251 + 84164885 84164935 0 1 50 0
chr1 84164996 84165050 1.5832126 395.80316 + 84164996 84165050 0 1 54 0
chr1 84165120 84165178 0.9102095 227.55237 + 84165120 84165178 0 1 58 0
chr1 84165405 84165462 0.9774297 244.35742 + 84165405 84165462 0 1 57 0
chr1 84165594 84165653 1.0330757 258.26892 + 84165594 84165653 0 1 59 0
chr1 84165742 84165801 0.9568757 239.21892 + 84165742 84165801 0 1 59 0
chr1 84165886 84165931 0.9230283 230.75708 + 84165886 84165931 0 1 45 0
chr1 84165995 84166045 0.89069325 222.67331 + 84165995 84166045 0 1 50 0
chr1 88354864 88354917 1.0216613 255.41531 + 88354864 88354917 0 1 53 0
chr1 88355182 88355233 1.1216804 280.4201 + 88355182 88355233 0 1 51 0
chr1 88355309 88355364 1.2206147 305.15366 + 88355309 88355364 0 1 55 0
chr1 88355500 88355559 1.158466 289.6165 + 88355500 88355559 0 1 59 0
chr1 88355658 88355716 1.2178038 304.45096 + 88355658 88355716 0 1 58 0
chr1 88355806 88355863 1.4012957 350.3239 + 88355806 88355863 0 1 57 0
chr1 88356060 88356104 1.4397793 359.94482 + 88356060 88356104 0 1 44 0
chr1 88356413 88356457 2.1528392 538.2098 + 88356413 88356457 0 1 44 0
chr1 88356566 88356610 1.1969018 299.22546 + 88356566 88356610 0 1 44 0
chr1 88356773 88356831 1.4793434 369.83585 + 88356773 88356831 0 1 58 0
chr1 88356924 88356974 1.5818682 395.46704 + 88356924 88356974 0 1 50 0
chr1 88357183 88357227 1.1481686 287.04214 + 88357183 88357227 0 1 44 0
chr1 88357357 88357402 1.0482218 262.05545 + 88357357 88357402 0 1 45 0
chr1 88357587 88357631 1.1617266 290.43164 + 88357587 88357631 0 1 44 0
chr1 88357753 88357798 2.3513937 587.84845 + 88357753 88357798 0 1 45 0
chr1 88533640 88533696 1.0473549 261.83875 + 88533640 88533696 0 1 56 0
chr1 88533893 88533949 0.912208 228.052 + 88533893 88533949 0 1 56 0
chr1 88534049 88534108 1.2877342 321.93353 + 88534049 88534108 0 1 59 0
chr1 88534195 88534254 1.2660391 316.5098 + 88534195 88534254 0 1 59 0
chr1 88534349 88534406 1.4023985 350.5996 + 88534349 88534406 0 1 57 0
chr1 88534646 88534697 1.2719432 317.9858 + 88534646 88534697 0 1 51 0
chr1 88534849 88534893 1.8473847 461.84616 + 88534849 88534893 0 1 44 0
chr1 88534963 88535007 1.5363038 384.07593 + 88534963 88535007 0 1 44 0
chr1 88535099 88535143 0.9597895 239.94737 + 88535099 88535143 0 1 44 0
chr1 88535215 88535262 0.78152055 195.38014 + 88535215 88535262 0 1 47 0
chr1 88535410 88535469 1.3759348 343.9837 + 88535410 88535469 0 1 59 0
chr1 88535610 88535669 0.91483504 228.70876 + 88535610 88535669 0 1 59 0
chr1 88535794 88535853 1.0552729 263.81824 + 88535794 88535853 0 1 59 0
chr1 88535916 88535975 0.9978075 249.45187 + 88535916 88535975 0 1 59 0
chr1 88536105 88536164 0.8861456 221.53639 + 88536105 88536164 0 1 59 0
chr1 89403906 89403960 0.9706185 242.65462 + 89403906 89403960 0 1 54 0
chr1 89404036 89404095 1.1243442 281.08606 + 89404036 89404095 0 1 59 0
chr1 89404236 89404282 1.4109259 352.73148 + 89404236 89404282 0 1 46 0
chr1 89404383 89404427 0.9634227 240.85568 + 89404383 89404427 0 1 44 0
chr1 89404661 89404707 1.7774523 444.3631 + 89404661 89404707 0 1 46 0
chr1 89405167 89405211 1.1269549 281.73874 + 89405167 89405211 0 1 44 0
chr1 89405292 89405350 5.4495587 1000.0 + 89405292 89405350 0 1 58 0
chr1 89405690 89405749 5.1562047 1000.0 + 89405690 89405749 0 1 59 0
chr1 89406973 89407032 0.8523772 213.0943 + 89406973 89407032 0 1 59 0
chr1 90042776 90042835 1.0741408 268.5352 + 90042776 90042835 0 1 59 0
chr1 90042975 90043034 2.088637 522.1593 + 90042975 90043034 0 1 59 0
chr1 90043356 90043415 1.4653215 366.33038 + 90043356 90043415 0 1 59 0
chr1 90043505 90043561 1.2944938 323.62344 + 90043505 90043561 0 1 56 0
chr1 90043756 90043802 1.2057772 301.4443 + 90043756 90043802 0 1 46 0
chr1 90043917 90043969 0.93438375 233.59593 + 90043917 90043969 0 1 52 0
chr1 90044122 90044178 1.0532489 263.31223 + 90044122 90044178 0 1 56 0
chr1 90044258 90044317 1.0172573 254.31433 + 90044258 90044317 0 1 59 0
chr1 90044442 90044501 0.9575012 239.37529 + 90044442 90044501 0 1 59 0
chr1 90044602 90044661 1.1065173 276.62933 + 90044602 90044661 0 1 59 0
chr1 90044726 90044784 1.1000987 275.0247 + 90044726 90044784 0 1 58 0
chr1 90236831 90236890 0.9709769 242.74422 + 90236831 90236890 0 1 59 0
chr1 90237080 90237137 0.88757837 221.89459 + 90237080 90237137 0 1 57 0
chr1 90237227 90237285 0.9238246 230.95615 + 90237227 90237285 0 1 58 0
chr1 90237567 90237626 0.9896308 247.4077 + 90237567 90237626 0 1 59 0
chr1 90237756 90237805 0.9591332 239.7833 + 90237756 90237805 0 1 49 0
chr1 90237931 90237988 1.0825045 270.62613 + 90237931 90237988 0 1 57 0
chr1 90238093 90238142 1.3549825 338.74564 + 90238093 90238142 0 1 49 0
chr1 90238226 90238273 2.156928 539.232 + 90238226 90238273 0 1 47 0
chr1 90238388 90238432 1.1125957 278.14893 + 90238388 90238432 0 1 44 0
chr1 90238669 90238728 1.3298768 332.4692 + 90238669 90238728 0 1 59 0
chr1 90238855 90238899 0.9730799 243.26997 + 90238855 90238899 0 1 44 0
chr1 90239054 90239101 1.1137576 278.4394 + 90239054 90239101 0 1 47 0
chr1 90239224 90239277 1.0121205 253.03012 + 90239224 90239277 0 1 53 0
chr1 90239347 90239399 1.0056744 251.4186 + 90239347 90239399 0 1 52 0
chr1 90239537 90239592 1.3110089 327.75223 + 90239537 90239592 0 1 55 0
chr1 90239703 90239752 1.0129663 253.24156 + 90239703 90239752 0 1 49 0
chr1 90239853 90239912 0.8331106 208.27765 + 90239853 90239912 0 1 59 0
chr1 91287087 91287131 0.94430685 236.0767 + 91287087 91287131 0 1 44 0
chr1 91287304 91287360 1.0977305 274.43262 + 91287304 91287360 0 1 56 0
chr1 91287449 91287498 0.99268657 248.17165 + 91287449 91287498 0 1 49 0
chr1 91287614 91287658 1.289035 322.25873 + 91287614 91287658 0 1 44 0
chr1 91287958 91288016 3.153978 788.4945 + 91287958 91288016 0 1 58 0
chr1 91288086 91288135 1.0196702 254.91756 + 91288086 91288135 0 1 49 0
chr1 91288232 91288277 1.1394709 284.86774 + 91288232 91288277 0 1 45 0
chr1 91288370 91288415 1.1538115 288.45285 + 91288370 91288415 0 1 45 0
chr1 92797492 92797548 0.92765605 231.91402 + 92797492 92797548 0 1 56 0
chr1 92797681 92797726 1.129982 282.49548 + 92797681 92797726 0 1 45 0
chr1 92797867 92797924 2.2529256 563.2314 + 92797867 92797924 0 1 57 0
chr1 92798037 92798082 2.0162292 504.05728 + 92798037 92798082 0 1 45 0
chr1 92798209 92798253 2.303114 575.7785 + 92798209 92798253 0 1 44 0
chr1 92798392 92798443 1.436962 359.2405 + 92798392 92798443 0 1 51 0
chr1 92798510 92798558 1.476762 369.19052 + 92798510 92798558 0 1 48 0
chr1 92799056 92799101 0.97446537 243.61635 + 92799056 92799101 0 1 45 0
chr1 92799170 92799220 0.94903904 237.25977 + 92799170 92799220 0 1 50 0
chr1 92799297 92799355 1.2995528 324.8882 + 92799297 92799355 0 1 58 0
chr1 92799619 92799671 1.2644918 316.12296 + 92799619 92799671 0 1 52 0
chr1 92799763 92799807 1.0368453 259.21133 + 92799763 92799807 0 1 44 0
chr1 92802162 92802208 1.1290159 282.25397 + 92802162 92802208 0 1 46 0
chr1 92802374 92802433 1.0661587 266.53967 + 92802374 92802433 0 1 59 0
chr1 92802563 92802618 1.3053596 326.3399 + 92802563 92802618 0 1 55 0
chr1 92802734 92802793 1.0992761 274.81903 + 92802734 92802793 0 1 59 0
chr1 92802866 92802923 1.0757381 268.9345 + 92802866 92802923 0 1 57 0
chr1 92803352 92803398 1.3725767 343.14417 + 92803352 92803398 0 1 46 0
chr1 92803619 92803674 2.6199658 654.99146 + 92803619 92803674 0 1 55 0
chr1 92803782 92803826 2.476082 619.0205 + 92803782 92803826 0 1 44 0
chr1 92803945 92803998 1.5576509 389.41272 + 92803945 92803998 0 1 53 0
chr1 92804071 92804115 0.90259457 225.64864 + 92804071 92804115 0 1 44 0
chr1 92804180 92804224 1.0186801 254.67003 + 92804180 92804224 0 1 44 0
chr1 92804345 92804404 0.9889476 247.2369 + 92804345 92804404 0 1 59 0
chr1 92804611 92804670 0.8815263 220.38158 + 92804611 92804670 0 1 59 0
chr1 92804854 92804907 0.8978482 224.46205 + 92804854 92804907 0 1 53 0
chr1 92804970 92805025 0.9551839 238.79597 + 92804970 92805025 0 1 55 0
chr1 92805182 92805240 0.89357126 223.3928 + 92805182 92805240 0 1 58 0
chr1 93242992 93243036 1.2340771 308.5193 + 93242992 93243036 0 1 44 0
chr1 93243189 93243233 0.9695286 242.38216 + 93243189 93243233 0 1 44 0
chr1 93243323 93243367 1.0334625 258.36563 + 93243323 93243367 0 1 44 0
chr1 93243541 93243585 0.9529767 238.24417 + 93243541 93243585 0 1 44 0
chr1 93243648 93243701 1.1638607 290.96518 + 93243648 93243701 0 1 53 0
chr1 93243849 93243896 1.071682 267.9205 + 93243849 93243896 0 1 47 0
chr1 93244005 93244050 1.767125 441.78125 + 93244005 93244050 0 1 45 0
chr1 93244251 93244310 1.6990166 424.75415 + 93244251 93244310 0 1 59 0
chr1 93244381 93244425 1.232756 308.189 + 93244381 93244425 0 1 44 0
chr1 93244581 93244625 1.0528674 263.21686 + 93244581 93244625 0 1 44 0
chr1 93244718 93244762 1.0460516 261.5129 + 93244718 93244762 0 1 44 0
chr1 93245047 93245106 1.1012741 275.31854 + 93245047 93245106 0 1 59 0
chr1 93245232 93245286 1.2653314 316.33286 + 93245232 93245286 0 1 54 0
chr1 93245354 93245405 1.1277896 281.94742 + 93245354 93245405 0 1 51 0
chr1 93245512 93245561 0.8746924 218.6731 + 93245512 93245561 0 1 49 0
chr1 93288315 93288367 1.502487 375.62173 + 93288315 93288367 0 1 52 0
chr1 93288428 93288483 1.2067722 301.69305 + 93288428 93288483 0 1 55 0
chr1 93288767 93288823 1.4511784 362.79462 + 93288767 93288823 0 1 56 0
chr1 93288896 93288944 1.3614485 340.36212 + 93288896 93288944 0 1 48 0
chr1 93289013 93289057 1.2380426 309.51065 + 93289013 93289057 0 1 44 0
chr1 93289191 93289235 1.1600988 290.0247 + 93289191 93289235 0 1 44 0
chr1 93289465 93289509 1.151312 287.828 + 93289465 93289509 0 1 44 0
chr1 93289602 93289646 1.0587983 264.6996 + 93289602 93289646 0 1 44 0
chr1 93289818 93289862 2.899996 724.999 + 93289818 93289862 0 1 44 0
chr1 93289938 93289982 1.7455603 436.39008 + 93289938 93289982 0 1 44 0
chr1 93290126 93290171 1.7326319 433.158 + 93290126 93290171 0 1 45 0
chr1 93290337 93290391 2.0263026 506.57565 + 93290337 93290391 0 1 54 0
chr1 93290487 93290545 1.0384482 259.61206 + 93290487 93290545 0 1 58 0
chr1 93290661 93290714 0.9157999 228.94998 + 93290661 93290714 0 1 53 0
chr1 93290826 93290874 1.1638981 290.97452 + 93290826 93290874 0 1 48 0
chr1 93290939 93290990 1.1566237 289.15594 + 93290939 93290990 0 1 51 0
chr1 93291076 93291121 0.95831335 239.57834 + 93291076 93291121 0 1 45 0
chr1 93291295 93291344 0.9728951 243.22377 + 93291295 93291344 0 1 49 0
chr1 93291428 93291487 1.1004996 275.1249 + 93291428 93291487 0 1 59 0
chr1 93292635 93292694 0.9317824 232.9456 + 93292635 93292694 0 1 59 0
chr1 93292930 93292988 0.9786491 244.66228 + 93292930 93292988 0 1 58 0
chr1 93293071 93293130 0.96937746 242.34436 + 93293071 93293130 0 1 59 0
chr1 93293314 93293372 1.0973736 274.3434 + 93293314 93293372 0 1 58 0
chr1 93293440 93293495 1.0737474 268.43686 + 93293440 93293495 0 1 55 0
chr1 93293626 93293679 1.6536742 413.41855 + 93293626 93293679 0 1 53 0
chr1 93293890 93293935 2.9766426 744.16064 + 93293890 93293935 0 1 45 0
chr1 93294091 93294146 1.8517334 462.93335 + 93294091 93294146 0 1 55 0
chr1 93294331 93294383 0.99961597 249.90399 + 93294331 93294383 0 1 52 0
chr1 93294478 93294523 1.2546366 313.65915 + 93294478 93294523 0 1 45 0
chr1 93294735 93294794 1.3543332 338.58328 + 93294735 93294794 0 1 59 0
chr1 93294900 93294951 1.1930667 298.2667 + 93294900 93294951 0 1 51 0
chr1 93295065 93295110 1.0271947 256.79868 + 93295065 93295110 0 1 45 0
chr1 94763746 94763801 1.0984098 274.60245 + 94763746 94763801 0 1 55 0
chr1 94763865 94763924 0.85781157 214.4529 + 94763865 94763924 0 1 59 0
chr1 94764157 94764207 0.93749595 234.374 + 94764157 94764207 0 1 50 0
chr1 94764317 94764376 0.97031707 242.57927 + 94764317 94764376 0 1 59 0
chr1 94764501 94764550 1.1034254 275.85635 + 94764501 94764550 0 1 49 0
chr1 94764692 94764736 1.4627749 365.69373 + 94764692 94764736 0 1 44 0
chr1 94764851 94764904 1.7170675 429.26688 + 94764851 94764904 0 1 53 0
chr1 94765168 94765212 1.8144144 453.6036 + 94765168 94765212 0 1 44 0
chr1 94766052 94766110 2.1168354 529.20886 + 94766052 94766110 0 1 58 0
chr1 94766195 94766242 1.4836 370.9 + 94766195 94766242 0 1 47 0
chr1 94766766 94766825 0.99851406 249.62851 + 94766766 94766825 0 1 59 0
chr1 94766897 94766944 1.0386553 259.66382 + 94766897 94766944 0 1 47 0
chr1 94767013 94767061 0.9966164 249.1541 + 94767013 94767061 0 1 48 0
chr1 94767367 94767411 1.0174869 254.37173 + 94767367 94767411 0 1 44 0
chr1 94767505 94767549 0.9286497 232.16243 + 94767505 94767549 0 1 44 0
chr1 94961935 94961994 0.99614054 249.03514 + 94961935 94961994 0 1 59 0
chr1 94962111 94962161 0.9528203 238.20508 + 94962111 94962161 0 1 50 0
chr1 94962257 94962303 0.92617416 231.54355 + 94962257 94962303 0 1 46 0
chr1 94962371 94962418 0.95387536 238.46884 + 94962371 94962418 0 1 47 0
chr1 94962514 94962558 1.0176231 254.40576 + 94962514 94962558 0 1 44 0
chr1 94962961 94963011 1.0440093 261.00232 + 94962961 94963011 0 1 50 0
chr1 94963133 94963179 2.9306748 732.6687 + 94963133 94963179 0 1 46 0
chr1 94963375 94963423 3.2717793 817.9448 + 94963375 94963423 0 1 48 0
chr1 94963482 94963537 1.2476555 311.91388 + 94963482 94963537 0 1 55 0
chr1 94963612 94963663 1.6745983 418.6496 + 94963612 94963663 0 1 51 0
chr1 94963786 94963834 0.96742815 241.85704 + 94963786 94963834 0 1 48 0
chr1 94964054 94964111 1.0568986 264.22464 + 94964054 94964111 0 1 57 0
chr1 94964418 94964477 1.0634757 265.86893 + 94964418 94964477 0 1 59 0
chr1 94964593 94964643 1.0492601 262.31503 + 94964593 94964643 0 1 50 0
chr1 94964734 94964793 1.202455 300.61377 + 94964734 94964793 0 1 59 0
chr1 94964876 94964935 0.96393263 240.98315 + 94964876 94964935 0 1 59 0
chr1 95135055 95135112 0.9102751 227.56877 + 95135055 95135112 0 1 57 0
chr1 95135339 95135391 0.9414911 235.37279 + 95135339 95135391 0 1 52 0
chr1 95135535 95135585 0.97379506 243.44876 + 95135535 95135585 0 1 50 0
chr1 95135643 95135702 1.1301464 282.5366 + 95135643 95135702 0 1 59 0
chr1 95135817 95135876 1.0126139 253.15347 + 95135817 95135876 0 1 59 0
chr1 95136041 95136085 0.8691176 217.2794 + 95136041 95136085 0 1 44 0
chr1 95136347 95136391 1.7848216 446.2054 + 95136347 95136391 0 1 44 0
chr1 95136475 95136528 4.6760535 1000.0 + 95136475 95136528 0 1 53 0
chr1 95136599 95136658 3.0362093 759.0523 + 95136599 95136658 0 1 59 0
chr1 95137676 95137734 0.88748485 221.87122 + 95137676 95137734 0 1 58 0
chr1 95137987 95138046 0.85852516 214.63129 + 95137987 95138046 0 1 59 0
chr1 95464866 95464925 0.83023375 207.55844 + 95464866 95464925 0 1 59 0
chr1 95465140 95465191 1.0083706 252.09267 + 95465140 95465191 0 1 51 0
chr1 95465547 95465591 0.93922055 234.80513 + 95465547 95465591 0 1 44 0
chr1 95465719 95465763 0.991626 247.90651 + 95465719 95465763 0 1 44 0
chr1 95465889 95465933 1.0430863 260.77158 + 95465889 95465933 0 1 44 0
chr1 95466016 95466060 1.0274873 256.87183 + 95466016 95466060 0 1 44 0
chr1 95466269 95466313 1.6837692 420.94232 + 95466269 95466313 0 1 44 0
chr1 95466374 95466432 2.2516773 562.9193 + 95466374 95466432 0 1 58 0
chr1 95466540 95466584 0.8894816 222.3704 + 95466540 95466584 0 1 44 0
chr1 95466693 95466737 0.92595696 231.48924 + 95466693 95466737 0 1 44 0
chr1 95466972 95467031 1.1031508 275.78772 + 95466972 95467031 0 1 59 0
chr1 95467121 95467180 1.1575942 289.39856 + 95467121 95467180 0 1 59 0
chr1 95631066 95631110 0.96761066 241.90266 + 95631066 95631110 0 1 44 0
chr1 95631311 95631370 1.031239 257.80975 + 95631311 95631370 0 1 59 0
chr1 95631462 95631521 1.0930601 273.26505 + 95631462 95631521 0 1 59 0
chr1 95632005 95632064 1.3685077 342.12692 + 95632005 95632064 0 1 59 0
chr1 95632248 95632292 1.3692273 342.30682 + 95632248 95632292 0 1 44 0
chr1 95632357 95632401 1.2771698 319.29245 + 95632357 95632401 0 1 44 0
chr1 95632508 95632563 4.2089877 1000.0 + 95632508 95632563 0 1 55 0
chr1 95632771 95632830 1.2937295 323.43237 + 95632771 95632830 0 1 59 0
chr1 95633958 95634002 1.26764 316.91 + 95633958 95634002 0 1 44 0
chr1 95634155 95634199 1.3791711 344.7928 + 95634155 95634199 0 1 44 0
chr1 95634272 95634316 1.0446172 261.1543 + 95634272 95634316 0 1 44 0
chr1 121330805 121330850 1.0192877 254.82193 + 121330805 121330850 0 1 45 0
chr1 121331193 121331252 0.96067643 240.16911 + 121331193 121331252 0 1 59 0
chr1 121331431 121331486 1.2214171 305.35428 + 121331431 121331486 0 1 55 0
chr1 121331606 121331658 1.1623734 290.59335 + 121331606 121331658 0 1 52 0
chr1 121331721 121331780 1.1076764 276.9191 + 121331721 121331780 0 1 59 0
chr1 121331924 121331968 1.1893042 297.32605 + 121331924 121331968 0 1 44 0
chr1 121332050 121332094 1.4095052 352.3763 + 121332050 121332094 0 1 44 0
chr1 121332214 121332258 1.0213771 255.34427 + 121332214 121332258 0 1 44 0
chr1 121332351 121332405 9.332515 1000.0 + 121332351 121332405 0 1 54 0
chr1 121332575 121332625 6.3327475 1000.0 + 121332575 121332625 0 1 50 0
chr1 121332737 121332794 3.748439 937.10974 + 121332737 121332794 0 1 57 0
chr1 121332876 121332931 1.8435752 460.8938 + 121332876 121332931 0 1 55 0
chr1 121333003 121333062 1.4335347 358.3837 + 121333003 121333062 0 1 59 0
chr1 121333113 121333172 0.9032637 225.81592 + 121333113 121333172 0 1 59 0
chr1 121333235 121333279 0.97920644 244.8016 + 121333235 121333279 0 1 44 0
chr1 121333405 121333464 0.9217019 230.42548 + 121333405 121333464 0 1 59 0
chr1 121333892 121333941 0.90039563 225.0989 + 121333892 121333941 0 1 49 0
chr1 121334079 121334137 0.94059765 235.14941 + 121334079 121334137 0 1 58 0
chr1 121334248 121334296 0.92022485 230.05621 + 121334248 121334296 0 1 48 0
chr1 121352884 121352941 0.8489496 212.2374 + 121352884 121352941 0 1 57 0
chr1 121353003 121353062 1.0103021 252.57552 + 121353003 121353062 0 1 59 0
chr1 121353420 121353464 1.0132271 253.30678 + 121353420 121353464 0 1 44 0
chr1 121353827 121353871 1.1298676 282.4669 + 121353827 121353871 0 1 44 0
chr1 121354081 121354130 5.211878 1000.0 + 121354081 121354130 0 1 49 0
chr1 121354323 121354371 1.222381 305.59525 + 121354323 121354371 0 1 48 0
chr1 121354472 121354517 1.2061876 301.5469 + 121354472 121354517 0 1 45 0
chr1 121354748 121354802 0.992289 248.07225 + 121354748 121354802 0 1 54 0
chr1 121354914 121354973 1.0623842 265.59607 + 121354914 121354973 0 1 59 0
chr1 121355134 121355193 1.0683671 267.09177 + 121355134 121355193 0 1 59 0
chr1 121355487 121355546 1.0019815 250.49538 + 121355487 121355546 0 1 59 0
chr1 121355706 121355765 0.9498862 237.47156 + 121355706 121355765 0 1 59 0
chr1 121900106 121900157 0.990704 247.676 + 121900106 121900157 0 1 51 0
chr1 121900673 121900721 1.3929679 348.24197 + 121900673 121900721 0 1 48 0
chr1 121900912 121900963 1.3036453 325.91132 + 121900912 121900963 0 1 51 0
chr1 121901156 121901201 2.2405915 560.1479 + 121901156 121901201 0 1 45 0
chr1 121901274 121901318 1.1264913 281.62283 + 121901274 121901318 0 1 44 0
chr1 121901493 121901537 2.8565922 714.1481 + 121901493 121901537 0 1 44 0
chr1 121901624 121901679 1.5035415 375.88538 + 121901624 121901679 0 1 55 0
chr1 121901737 121901783 1.1431372 285.7843 + 121901737 121901783 0 1 46 0
chr1 121902211 121902270 1.0094098 252.35245 + 121902211 121902270 0 1 59 0
chr1 121902497 121902541 1.0077167 251.92917 + 121902497 121902541 0 1 44 0
chr1 121902833 121902884 0.9789984 244.7496 + 121902833 121902884 0 1 51 0
chr1 121943341 121943385 1.4774399 369.36 + 121943341 121943385 0 1 44 0
chr1 121943447 121943503 4.581946 1000.0 + 121943447 121943503 0 1 56 0
chr1 121943603 121943650 1.4456292 361.40732 + 121943603 121943650 0 1 47 0
chr1 121943741 121943800 2.9150922 728.7731 + 121943741 121943800 0 1 59 0
chr1 121943911 121943959 1.1993899 299.84747 + 121943911 121943959 0 1 48 0
chr1 121944031 121944085 2.1057136 526.4284 + 121944031 121944085 0 1 54 0
chr1 121944657 121944716 1.16451 291.1275 + 121944657 121944716 0 1 59 0
chr1 121945049 121945108 0.9817658 245.44145 + 121945049 121945108 0 1 59 0
chr1 121946570 121946618 1.0239396 255.98491 + 121946570 121946618 0 1 48 0
chr1 121946753 121946812 0.9723201 243.08002 + 121946753 121946812 0 1 59 0
chr1 121947197 121947252 1.2075351 301.8838 + 121947197 121947252 0 1 55 0
chr1 121947422 121947471 1.0072526 251.81314 + 121947422 121947471 0 1 49 0
chr1 121947549 121947594 0.8418343 210.45857 + 121947549 121947594 0 1 45 0
chr1 121947668 121947716 1.9825444 495.6361 + 121947668 121947716 0 1 48 0
chr1 121947858 121947905 2.8002245 700.05615 + 121947858 121947905 0 1 47 0
chr1 121948034 121948078 1.4658631 366.4658 + 121948034 121948078 0 1 44 0
chr1 121948639 121948683 1.513013 378.25327 + 121948639 121948683 0 1 44 0
chr1 121948889 121948944 9.1126585 1000.0 + 121948889 121948944 0 1 55 0
chr1 121949071 121949129 4.639753 1000.0 + 121949071 121949129 0 1 58 0
chr1 121949224 121949283 2.4249842 606.24603 + 121949224 121949283 0 1 59 0
chr1 121949343 121949402 1.8140122 453.50305 + 121949343 121949402 0 1 59 0
chr1 121949517 121949576 1.8282565 457.06412 + 121949517 121949576 0 1 59 0
chr1 121949787 121949838 1.0822815 270.57037 + 121949787 121949838 0 1 51 0
chr1 121949952 121950011 1.0067317 251.68294 + 121949952 121950011 0 1 59 0
chr1 121950075 121950119 1.0435869 260.8967 + 121950075 121950119 0 1 44 0
chr1 121950222 121950279 0.8246194 206.15485 + 121950222 121950279 0 1 57 0
chr1 121950545 121950604 0.98227984 245.56996 + 121950545 121950604 0 1 59 0
chr1 123156725 123156784 1.1625003 290.62506 + 123156725 123156784 0 1 59 0
chr1 123157266 123157316 0.94660825 236.65205 + 123157266 123157316 0 1 50 0
chr1 123157465 123157524 1.062399 265.59976 + 123157465 123157524 0 1 59 0
chr1 123157744 123157803 1.1727246 293.18115 + 123157744 123157803 0 1 59 0
chr1 123158101 123158160 1.6977667 424.44165 + 123158101 123158160 0 1 59 0
chr1 123158198 123158257 2.6055813 651.3953 + 123158198 123158257 0 1 59 0
chr1 123158636 123158695 1.4280282 357.00705 + 123158636 123158695 0 1 59 0
chr1 123159223 123159282 1.7958431 448.9608 + 123159223 123159282 0 1 59 0
chr1 123159736 123159795 1.2365824 309.1456 + 123159736 123159795 0 1 59 0
chr1 123159849 123159908 1.1292925 282.32312 + 123159849 123159908 0 1 59 0
chr1 123160080 123160139 1.0469571 261.7393 + 123160080 123160139 0 1 59 0
chr1 123160358 123160417 1.040266 260.0665 + 123160358 123160417 0 1 59 0
chr1 123162987 123163046 0.95450884 238.62721 + 123162987 123163046 0 1 59 0
chr1 123163122 123163181 1.270165 317.54123 + 123163122 123163181 0 1 59 0
chr1 123163253 123163312 1.3201834 330.04584 + 123163253 123163312 0 1 59 0
chr1 123163547 123163606 2.5867548 646.6887 + 123163547 123163606 0 1 59 0
chr1 123163797 123163855 1.0895523 272.38806 + 123163797 123163855 0 1 58 0
chr1 123163942 123164001 1.1320525 283.01312 + 123163942 123164001 0 1 59 0
chr1 123164332 123164391 0.87392044 218.4801 + 123164332 123164391 0 1 59 0
chr1 123164500 123164559 0.9941689 248.54222 + 123164500 123164559 0 1 59 0
chr1 123164664 123164723 0.8891853 222.29633 + 123164664 123164723 0 1 59 0
chr1 123164899 123164958 0.90218675 225.54669 + 123164899 123164958 0 1 59 0
chr1 127262113 127262172 1.0623782 265.59454 + 127262113 127262172 0 1 59 0
chr1 127262321 127262365 0.96771634 241.92908 + 127262321 127262365 0 1 44 0
chr1 127262768 127262812 1.0834733 270.86832 + 127262768 127262812 0 1 44 0
chr1 127263360 127263408 5.024857 1000.0 + 127263360 127263408 0 1 48 0
chr1 127263597 127263641 1.1009907 275.24765 + 127263597 127263641 0 1 44 0
chr1 127263709 127263768 1.1920961 298.02402 + 127263709 127263768 0 1 59 0
chr1 127263823 127263868 1.2008243 300.20605 + 127263823 127263868 0 1 45 0
chr1 127264115 127264174 1.1143672 278.5918 + 127264115 127264174 0 1 59 0
chr1 127264240 127264299 0.9736263 243.40659 + 127264240 127264299 0 1 59 0
chr1 129555506 129555565 1.2733127 318.3282 + 129555506 129555565 0 1 59 0
chr1 129556836 129556889 1.8273891 456.8473 + 129556836 129556889 0 1 53 0
chr1 129556956 129557014 3.0344036 758.6009 + 129556956 129557014 0 1 58 0
chr1 129557225 129557284 1.5301129 382.52823 + 129557225 129557284 0 1 59 0
chr1 129557461 129557520 1.5679358 391.98395 + 129557461 129557520 0 1 59 0
chr1 129557654 129557713 1.2041585 301.03964 + 129557654 129557713 0 1 59 0
chr1 129557796 129557855 1.118274 279.56848 + 129557796 129557855 0 1 59 0
chr1 129558375 129558434 0.8719532 217.9883 + 129558375 129558434 0 1 59 0
chr1 129600606 129600665 0.9663613 241.59032 + 129600606 129600665 0 1 59 0
chr1 129600718 129600768 0.92696726 231.74182 + 129600718 129600768 0 1 50 0
chr1 129600852 129600911 0.8164554 204.11386 + 129600852 129600911 0 1 59 0
chr1 129601143 129601202 1.0121802 253.04506 + 129601143 129601202 0 1 59 0
chr1 129601337 129601395 1.2800621 320.01553 + 129601337 129601395 0 1 58 0
chr1 129601474 129601518 1.3858585 346.46463 + 129601474 129601518 0 1 44 0
chr1 129601642 129601686 0.97064596 242.66148 + 129601642 129601686 0 1 44 0
chr1 129601791 129601835 1.2599418 314.98544 + 129601791 129601835 0 1 44 0
chr1 129601900 129601948 1.0792636 269.8159 + 129601900 129601948 0 1 48 0
chr1 129602024 129602069 2.303584 575.896 + 129602024 129602069 0 1 45 0
chr1 129602240 129602284 1.4122869 353.07172 + 129602240 129602284 0 1 44 0
chr1 129602404 129602463 1.5499723 387.49307 + 129602404 129602463 0 1 59 0
chr1 129602522 129602580 1.5116838 377.92096 + 129602522 129602580 0 1 58 0
chr1 129602751 129602810 1.9512933 487.82333 + 129602751 129602810 0 1 59 0
chr1 129602889 129602948 2.4631846 615.79614 + 129602889 129602948 0 1 59 0
chr1 129603248 129603307 1.1734569 293.36423 + 129603248 129603307 0 1 59 0
chr1 129603536 129603595 1.0662459 266.5615 + 129603536 129603595 0 1 59 0
chr1 129603708 129603767 1.0099707 252.49266 + 129603708 129603767 0 1 59 0
chr1 129603871 129603927 1.5458442 386.46106 + 129603871 129603927 0 1 56 0
chr1 129604040 129604099 1.3958356 348.95892 + 129604040 129604099 0 1 59 0
chr1 129604177 129604233 1.4086108 352.1527 + 129604177 129604233 0 1 56 0
chr1 129929070 129929129 1.0563867 264.09668 + 129929070 129929129 0 1 59 0
chr1 129929196 129929255 0.9552715 238.81787 + 129929196 129929255 0 1 59 0
chr1 129929326 129929385 1.0074041 251.85103 + 129929326 129929385 0 1 59 0
chr1 129929571 129929630 1.029005 257.25125 + 129929571 129929630 0 1 59 0
chr1 129929989 129930039 0.97871727 244.67932 + 129929989 129930039 0 1 50 0
chr1 129930154 129930213 1.2703346 317.58365 + 129930154 129930213 0 1 59 0
chr1 129930438 129930497 3.2472377 811.80945 + 129930438 129930497 0 1 59 0
chr1 129930598 129930648 1.793629 448.40726 + 129930598 129930648 0 1 50 0
chr1 129930745 129930804 2.7398283 684.9571 + 129930745 129930804 0 1 59 0
chr1 129930914 129930958 0.953096 238.27399 + 129930914 129930958 0 1 44 0
chr1 129931121 129931165 0.9510457 237.76143 + 129931121 129931165 0 1 44 0
chr1 129931262 129931306 0.953246 238.3115 + 129931262 129931306 0 1 44 0
chr1 129931403 129931447 0.9689785 242.24463 + 129931403 129931447 0 1 44 0
chr1 129931526 129931583 1.084387 271.09674 + 129931526 129931583 0 1 57 0
chr1 129931693 129931751 1.0778133 269.4533 + 129931693 129931751 0 1 58 0
chr1 129931834 129931893 0.8728304 218.2076 + 129931834 129931893 0 1 59 0
chr1 129932212 129932271 1.0484065 262.10162 + 129932212 129932271 0 1 59 0
chr1 130242899 130242958 1.2884151 322.10376 + 130242899 130242958 0 1 59 0
chr1 130243083 130243142 0.7750188 193.7547 + 130243083 130243142 0 1 59 0
chr1 130243193 130243252 0.8623596 215.58989 + 130243193 130243252 0 1 59 0
chr1 130243313 130243371 1.0906808 272.6702 + 130243313 130243371 0 1 58 0
chr1 130243468 130243527 1.0767678 269.19196 + 130243468 130243527 0 1 59 0
chr1 130243599 130243658 1.193788 298.44702 + 130243599 130243658 0 1 59 0
chr1 130243793 130243852 1.301572 325.393 + 130243793 130243852 0 1 59 0
chr1 130243925 130243984 2.1084867 527.12164 + 130243925 130243984 0 1 59 0
chr1 130244104 130244159 4.23688 1000.0 + 130244104 130244159 0 1 55 0
chr1 130244295 130244348 1.1557641 288.94104 + 130244295 130244348 0 1 53 0
chr1 130244476 130244520 1.1883161 297.07904 + 130244476 130244520 0 1 44 0
chr1 130244596 130244640 1.0505388 262.6347 + 130244596 130244640 0 1 44 0
chr1 130244869 130244913 1.0605073 265.12683 + 130244869 130244913 0 1 44 0
chr1 130245048 130245101 1.8188213 454.70532 + 130245048 130245101 0 1 53 0
chr1 130245580 130245639 0.9390433 234.76082 + 130245580 130245639 0 1 59 0
chr1 130245729 130245788 1.0308118 257.70294 + 130245729 130245788 0 1 59 0
chr1 132649510 132649565 1.7935961 448.39905 + 132649510 132649565 0 1 55 0
chr1 132649765 132649823 2.825292 706.323 + 132649765 132649823 0 1 58 0
chr1 132649914 132649966 2.0333812 508.3453 + 132649914 132649966 0 1 52 0
chr1 132650059 132650108 1.222224 305.556 + 132650059 132650108 0 1 49 0
chr1 132650197 132650250 1.5344787 383.61966 + 132650197 132650250 0 1 53 0
chr1 132650337 132650395 1.0747478 268.68695 + 132650337 132650395 0 1 58 0
chr1 132650463 132650521 0.93818 234.54501 + 132650463 132650521 0 1 58 0
chr1 132650627 132650676 0.8526604 213.1651 + 132650627 132650676 0 1 49 0
chr1 132651264 132651323 0.91416323 228.5408 + 132651264 132651323 0 1 59 0
chr1 133102454 133102498 1.1410571 285.26428 + 133102454 133102498 0 1 44 0
chr1 133102714 133102758 2.3689563 592.2391 + 133102714 133102758 0 1 44 0
chr1 133102861 133102905 1.3339492 333.4873 + 133102861 133102905 0 1 44 0
chr1 133102998 133103048 1.8717303 467.9326 + 133102998 133103048 0 1 50 0
chr1 133103196 133103245 0.88452655 221.13164 + 133103196 133103245 0 1 49 0
chr1 133103334 133103378 0.98194295 245.48573 + 133103334 133103378 0 1 44 0
chr1 133103444 133103491 1.1168611 279.21527 + 133103444 133103491 0 1 47 0
chr1 133103594 133103647 1.2083349 302.08374 + 133103594 133103647 0 1 53 0
chr1 133103874 133103928 1.0315039 257.87598 + 133103874 133103928 0 1 54 0
chr1 133104055 133104103 0.91678977 229.19745 + 133104055 133104103 0 1 48 0
chr1 133654253 133654312 0.9558956 238.9739 + 133654253 133654312 0 1 59 0
chr1 133654483 133654542 1.3347257 333.68143 + 133654483 133654542 0 1 59 0
chr1 133654745 133654804 1.0496104 262.4026 + 133654745 133654804 0 1 59 0
chr1 133655026 133655075 1.2177966 304.44913 + 133655026 133655075 0 1 49 0
chr1 133655239 133655285 1.0283208 257.0802 + 133655239 133655285 0 1 46 0
chr1 133655365 133655409 1.6451837 411.29593 + 133655365 133655409 0 1 44 0
chr1 133655482 133655530 2.0738661 518.46655 + 133655482 133655530 0 1 48 0
chr1 133655716 133655760 1.4362129 359.05322 + 133655716 133655760 0 1 44 0
chr1 133655914 133655958 1.0555912 263.8978 + 133655914 133655958 0 1 44 0
chr1 133656074 133656118 1.8497252 462.4313 + 133656074 133656118 0 1 44 0
chr1 133656193 133656237 1.0629714 265.74283 + 133656193 133656237 0 1 44 0
chr1 133656303 133656354 1.1079556 276.9889 + 133656303 133656354 0 1 51 0
chr1 133656415 133656469 1.3926531 348.16327 + 133656415 133656469 0 1 54 0
chr1 133656555 133656607 0.8774237 219.35593 + 133656555 133656607 0 1 52 0
chr1 133656693 133656752 1.276382 319.0955 + 133656693 133656752 0 1 59 0
chr1 133656945 133656989 1.0909313 272.73282 + 133656945 133656989 0 1 44 0
chr1 133964836 133964882 1.0161704 254.0426 + 133964836 133964882 0 1 46 0
chr1 133964975 133965023 0.9966663 249.16658 + 133964975 133965023 0 1 48 0
chr1 133965109 133965161 1.3863205 346.5801 + 133965109 133965161 0 1 52 0
chr1 133965475 133965529 1.1603713 290.09283 + 133965475 133965529 0 1 54 0
chr1 133965706 133965765 2.506674 626.6685 + 133965706 133965765 0 1 59 0
chr1 133965873 133965920 2.328407 582.10175 + 133965873 133965920 0 1 47 0
chr1 133966395 133966441 1.4520817 363.02042 + 133966395 133966441 0 1 46 0
chr1 133966535 133966579 1.8818092 470.4523 + 133966535 133966579 0 1 44 0
chr1 133966761 133966805 1.0749208 268.7302 + 133966761 133966805 0 1 44 0
chr1 133966951 133966995 0.9975326 249.38315 + 133966951 133966995 0 1 44 0
chr1 133967132 133967176 1.1592667 289.81668 + 133967132 133967176 0 1 44 0
chr1 133967380 133967425 1.3598945 339.97363 + 133967380 133967425 0 1 45 0
chr1 133967849 133967895 0.9648837 241.22092 + 133967849 133967895 0 1 46 0
chr1 134303189 134303248 0.8531848 213.2962 + 134303189 134303248 0 1 59 0
chr1 134303302 134303359 0.8945143 223.62859 + 134303302 134303359 0 1 57 0
chr1 134303570 134303629 0.93899626 234.74907 + 134303570 134303629 0 1 59 0
chr1 134303711 134303770 0.9360604 234.0151 + 134303711 134303770 0 1 59 0
chr1 134303952 134304011 0.82220876 205.55219 + 134303952 134304011 0 1 59 0
chr1 134304145 134304204 0.94282514 235.70628 + 134304145 134304204 0 1 59 0
chr1 134304256 134304312 1.2800432 320.0108 + 134304256 134304312 0 1 56 0
chr1 134304400 134304459 1.4025867 350.64667 + 134304400 134304459 0 1 59 0
chr1 134304582 134304626 1.6939392 423.4848 + 134304582 134304626 0 1 44 0
chr1 134304739 134304798 1.3670373 341.75934 + 134304739 134304798 0 1 59 0
chr1 134305055 134305099 0.92702323 231.75581 + 134305055 134305099 0 1 44 0
chr1 134305239 134305293 1.388776 347.194 + 134305239 134305293 0 1 54 0
chr1 134305567 134305614 1.0334276 258.3569 + 134305567 134305614 0 1 47 0
chr1 134305922 134305981 0.9988573 249.71432 + 134305922 134305981 0 1 59 0
chr1 134957064 134957119 1.0554875 263.8719 + 134957064 134957119 0 1 55 0
chr1 134957250 134957309 1.0054203 251.35509 + 134957250 134957309 0 1 59 0
chr1 134957417 134957476 0.9527583 238.18958 + 134957417 134957476 0 1 59 0
chr1 134957529 134957583 0.94200075 235.50018 + 134957529 134957583 0 1 54 0
chr1 134957666 134957725 1.1104084 277.6021 + 134957666 134957725 0 1 59 0
chr1 134958141 134958199 0.9661114 241.52786 + 134958141 134958199 0 1 58 0
chr1 134958261 134958320 1.2894896 322.3724 + 134958261 134958320 0 1 59 0
chr1 134958459 134958514 3.9699297 992.4824 + 134958459 134958514 0 1 55 0
chr1 134958602 134958646 2.6303248 657.58124 + 134958602 134958646 0 1 44 0
chr1 134958814 134958858 1.1594146 289.85367 + 134958814 134958858 0 1 44 0
chr1 134959013 134959057 1.0318184 257.9546 + 134959013 134959057 0 1 44 0
chr1 134959262 134959306 0.8893835 222.34587 + 134959262 134959306 0 1 44 0
chr1 134959543 134959587 0.9981117 249.52792 + 134959543 134959587 0 1 44 0
chr1 134959662 134959709 0.9991204 249.7801 + 134959662 134959709 0 1 47 0
chr1 134959902 134959955 0.93801045 234.50261 + 134959902 134959955 0 1 53 0
chr1 134960020 134960068 1.0294652 257.3663 + 134960020 134960068 0 1 48 0
chr1 135072118 135072162 0.87184256 217.96065 + 135072118 135072162 0 1 44 0
chr1 135072308 135072357 0.9759124 243.9781 + 135072308 135072357 0 1 49 0
chr1 135072502 135072561 0.93138415 232.84604 + 135072502 135072561 0 1 59 0
chr1 135072704 135072757 0.8749384 218.7346 + 135072704 135072757 0 1 53 0
chr1 135072828 135072887 0.9682047 242.05116 + 135072828 135072887 0 1 59 0
chr1 135073101 135073146 1.189323 297.33075 + 135073101 135073146 0 1 45 0
chr1 135073202 135073261 1.2300702 307.51755 + 135073202 135073261 0 1 59 0
chr1 135073451 135073498 1.5344815 383.6204 + 135073451 135073498 0 1 47 0
chr1 135073606 135073658 3.1465244 786.6311 + 135073606 135073658 0 1 52 0
chr1 135073833 135073882 1.2497447 312.43616 + 135073833 135073882 0 1 49 0
chr1 135074069 135074113 1.0291717 257.29294 + 135074069 135074113 0 1 44 0
chr1 135074213 135074266 1.1926848 298.1712 + 135074213 135074266 0 1 53 0
chr1 135074367 135074412 1.1681843 292.04608 + 135074367 135074412 0 1 45 0
chr1 135074775 135074825 1.0728314 268.20786 + 135074775 135074825 0 1 50 0
chr1 135075017 135075065 1.0595833 264.8958 + 135075017 135075065 0 1 48 0
chr1 135075227 135075271 1.0205112 255.12779 + 135075227 135075271 0 1 44 0
chr1 136048815 136048859 0.9747198 243.67996 + 136048815 136048859 0 1 44 0
chr1 136048922 136048967 1.3953027 348.82565 + 136048922 136048967 0 1 45 0
chr1 136049052 136049096 1.1195736 279.8934 + 136049052 136049096 0 1 44 0
chr1 136049211 136049255 1.1376204 284.40512 + 136049211 136049255 0 1 44 0
chr1 136049342 136049389 3.1384125 784.60315 + 136049342 136049389 0 1 47 0
chr1 136049497 136049551 5.9790254 1000.0 + 136049497 136049551 0 1 54 0
chr1 136049613 136049657 1.1886307 297.15768 + 136049613 136049657 0 1 44 0
chr1 136049720 136049764 1.1992383 299.80957 + 136049720 136049764 0 1 44 0
chr1 136049888 136049937 1.2259084 306.4771 + 136049888 136049937 0 1 49 0
chr1 136050048 136050092 1.0700287 267.50717 + 136050048 136050092 0 1 44 0
chr1 136050178 136050222 1.0532973 263.3243 + 136050178 136050222 0 1 44 0
chr1 136050315 136050366 1.3793653 344.84134 + 136050315 136050366 0 1 51 0
chr1 136050521 136050565 1.0608441 265.21103 + 136050521 136050565 0 1 44 0
chr1 136050647 136050691 1.182973 295.74326 + 136050647 136050691 0 1 44 0
chr1 136050873 136050917 1.0174576 254.3644 + 136050873 136050917 0 1 44 0
chr1 136051001 136051053 0.9982546 249.56364 + 136051001 136051053 0 1 52 0
chr1 136176799 136176858 1.2330616 308.26538 + 136176799 136176858 0 1 59 0
chr1 136177316 136177370 1.0038055 250.95139 + 136177316 136177370 0 1 54 0
chr1 136177441 136177500 1.1849599 296.23996 + 136177441 136177500 0 1 59 0
chr1 136177705 136177756 1.7672156 441.8039 + 136177705 136177756 0 1 51 0
chr1 136177872 136177926 2.7538624 688.4656 + 136177872 136177926 0 1 54 0
chr1 136178037 136178081 1.2149016 303.7254 + 136178037 136178081 0 1 44 0
chr1 136178557 136178606 1.0876215 271.90536 + 136178557 136178606 0 1 49 0
chr1 136178671 136178730 1.223633 305.90826 + 136178671 136178730 0 1 59 0
chr1 136178854 136178913 0.91038024 227.59506 + 136178854 136178913 0 1 59 0
chr1 136179146 136179205 1.0406578 260.16443 + 136179146 136179205 0 1 59 0
chr1 136179408 136179467 1.0702994 267.57486 + 136179408 136179467 0 1 59 0
chr1 136179520 136179579 0.85965645 214.91411 + 136179520 136179579 0 1 59 0
chr1 137098000 137098047 0.92306745 230.76686 + 137098000 137098047 0 1 47 0
chr1 137098164 137098223 1.0841999 271.05 + 137098164 137098223 0 1 59 0
chr1 137098506 137098565 1.0275508 256.8877 + 137098506 137098565 0 1 59 0
chr1 137098984 137099043 1.1741266 293.53165 + 137098984 137099043 0 1 59 0
chr1 137099173 137099222 0.9798104 244.9526 + 137099173 137099222 0 1 49 0
chr1 137099294 137099353 1.4192914 354.82285 + 137099294 137099353 0 1 59 0
chr1 137099580 137099639 2.8494961 712.374 + 137099580 137099639 0 1 59 0
chr1 137099791 137099835 1.5413032 385.32578 + 137099791 137099835 0 1 44 0
chr1 137099989 137100033 1.0683335 267.08337 + 137099989 137100033 0 1 44 0
chr1 137100155 137100199 0.988323 247.08075 + 137100155 137100199 0 1 44 0
chr1 137100292 137100336 1.1612403 290.3101 + 137100292 137100336 0 1 44 0
chr1 137100418 137100462 1.0269245 256.7311 + 137100418 137100462 0 1 44 0
chr1 137100652 137100696 1.0993884 274.84708 + 137100652 137100696 0 1 44 0
chr1 137100783 137100842 1.048312 262.07797 + 137100783 137100842 0 1 59 0
chr1 137100965 137101024 1.0615995 265.39987 + 137100965 137101024 0 1 59 0
chr1 137829268 137829327 1.0227765 255.69412 + 137829268 137829327 0 1 59 0
chr1 137829412 137829471 0.8897022 222.42555 + 137829412 137829471 0 1 59 0
chr1 137829548 137829607 0.93518746 233.79686 + 137829548 137829607 0 1 59 0
chr1 137829686 137829745 0.99091345 247.72836 + 137829686 137829745 0 1 59 0
chr1 137830025 137830078 2.4978836 624.4709 + 137830025 137830078 0 1 53 0
chr1 137830297 137830356 2.0588164 514.7041 + 137830297 137830356 0 1 59 0
chr1 137830451 137830510 1.1384175 284.60437 + 137830451 137830510 0 1 59 0
chr1 137830668 137830727 0.97475153 243.68788 + 137830668 137830727 0 1 59 0
chr1 137830936 137830995 1.215697 303.92426 + 137830936 137830995 0 1 59 0
chr1 138439313 138439372 0.95765746 239.41437 + 138439313 138439372 0 1 59 0
chr1 138439420 138439479 0.9473607 236.84018 + 138439420 138439479 0 1 59 0
chr1 138439579 138439636 1.0027611 250.69028 + 138439579 138439636 0 1 57 0
chr1 138439828 138439887 1.4335948 358.3987 + 138439828 138439887 0 1 59 0
chr1 138440025 138440084 1.2645329 316.13324 + 138440025 138440084 0 1 59 0
chr1 138440207 138440266 1.2482195 312.05487 + 138440207 138440266 0 1 59 0
chr1 138440468 138440527 2.5267825 631.6956 + 138440468 138440527 0 1 59 0
chr1 138440615 138440674 5.670684 1000.0 + 138440615 138440674 0 1 59 0
chr1 138440876 138440935 5.1415586 1000.0 + 138440876 138440935 0 1 59 0
chr1 138441103 138441147 1.2337861 308.44653 + 138441103 138441147 0 1 44 0
chr1 138441260 138441304 0.96668935 241.67233 + 138441260 138441304 0 1 44 0
chr1 138441378 138441429 0.9653853 241.34633 + 138441378 138441429 0 1 51 0
chr1 138441810 138441854 0.91761184 229.40295 + 138441810 138441854 0 1 44 0
chr1 138442050 138442095 1.2060235 301.50586 + 138442050 138442095 0 1 45 0
chr1 138442180 138442224 0.9242569 231.06422 + 138442180 138442224 0 1 44 0
chr1 138442345 138442389 0.8905731 222.64326 + 138442345 138442389 0 1 44 0
chr1 138442455 138442505 1.0792404 269.81012 + 138442455 138442505 0 1 50 0
chr1 138442579 138442633 1.0480999 262.02496 + 138442579 138442633 0 1 54 0
chr1 138774733 138774779 0.963522 240.88051 + 138774733 138774779 0 1 46 0
chr1 138774970 138775014 1.0180953 254.52382 + 138774970 138775014 0 1 44 0
chr1 138775143 138775202 1.6824328 420.6082 + 138775143 138775202 0 1 59 0
chr1 138775283 138775328 0.9153499 228.83748 + 138775283 138775328 0 1 45 0
chr1 138775447 138775506 1.0893494 272.33734 + 138775447 138775506 0 1 59 0
chr1 138775688 138775733 1.1311561 282.78903 + 138775688 138775733 0 1 45 0
chr1 138775868 138775927 1.8038023 450.95056 + 138775868 138775927 0 1 59 0
chr1 138776045 138776104 3.398335 849.58374 + 138776045 138776104 0 1 59 0
chr1 138777164 138777222 1.4183027 354.57565 + 138777164 138777222 0 1 58 0
chr1 138777314 138777373 1.7704911 442.62277 + 138777314 138777373 0 1 59 0
chr1 138777494 138777553 1.2542704 313.5676 + 138777494 138777553 0 1 59 0
chr1 138777666 138777724 1.1686077 292.15192 + 138777666 138777724 0 1 58 0
chr1 138778073 138778132 1.0514932 262.8733 + 138778073 138778132 0 1 59 0
chr1 138778609 138778668 1.2448313 311.20782 + 138778609 138778668 0 1 59 0
chr1 141998595 141998654 1.3209277 330.23193 + 141998595 141998654 0 1 59 0
chr1 141998793 141998852 1.1778395 294.45987 + 141998793 141998852 0 1 59 0
chr1 141998915 141998974 1.0251266 256.28165 + 141998915 141998974 0 1 59 0
chr1 141999078 141999137 0.9290185 232.25462 + 141999078 141999137 0 1 59 0
chr1 141999324 141999383 1.0710402 267.76004 + 141999324 141999383 0 1 59 0
chr1 141999435 141999494 0.9354001 233.85004 + 141999435 141999494 0 1 59 0
chr1 141999589 141999648 1.3050638 326.26596 + 141999589 141999648 0 1 59 0
chr1 141999885 141999944 9.00555 1000.0 + 141999885 141999944 0 1 59 0
chr1 142000009 142000068 6.054339 1000.0 + 142000009 142000068 0 1 59 0
chr1 142000157 142000216 3.6143572 903.5893 + 142000157 142000216 0 1 59 0
chr1 142000616 142000675 1.0217854 255.44635 + 142000616 142000675 0 1 59 0
chr1 145765412 145765471 1.1463448 286.58618 + 145765412 145765471 0 1 59 0
chr1 145765559 145765609 1.2212205 305.3051 + 145765559 145765609 0 1 50 0
chr1 145765743 145765793 1.0594741 264.86853 + 145765743 145765793 0 1 50 0
chr1 145765916 145765972 0.897989 224.49724 + 145765916 145765972 0 1 56 0
chr1 145766026 145766085 0.97983897 244.95975 + 145766026 145766085 0 1 59 0
chr1 145766202 145766246 0.9704221 242.60553 + 145766202 145766246 0 1 44 0
chr1 145766513 145766557 0.997618 249.40451 + 145766513 145766557 0 1 44 0
chr1 145766648 145766697 2.9221125 730.52814 + 145766648 145766697 0 1 49 0
chr1 145766825 145766884 1.5643148 391.0787 + 145766825 145766884 0 1 59 0
chr1 145766938 145766995 1.2014842 300.37106 + 145766938 145766995 0 1 57 0
chr1 145767147 145767201 1.1197379 279.93448 + 145767147 145767201 0 1 54 0
chr1 145767379 145767438 1.0588851 264.72128 + 145767379 145767438 0 1 59 0
chr1 145767492 145767551 1.0276955 256.9239 + 145767492 145767551 0 1 59 0
chr1 145767619 145767678 0.8548139 213.70348 + 145767619 145767678 0 1 59 0
chr1 145767804 145767863 1.3504627 337.61566 + 145767804 145767863 0 1 59 0
chr1 145767967 145768017 0.9269003 231.72508 + 145767967 145768017 0 1 50 0
chr1 145768104 145768163 1.0713594 267.83984 + 145768104 145768163 0 1 59 0
chr1 145768238 145768297 0.89988524 224.97131 + 145768238 145768297 0 1 59 0
chr1 155092694 155092748 1.065453 266.36325 + 155092694 155092748 0 1 54 0
chr1 155092810 155092869 0.8583969 214.59923 + 155092810 155092869 0 1 59 0
chr1 155093023 155093077 1.160393 290.09824 + 155093023 155093077 0 1 54 0
chr1 155093196 155093255 0.73005 182.51251 + 155093196 155093255 0 1 59 0
chr1 155093370 155093429 1.0997063 274.92657 + 155093370 155093429 0 1 59 0
chr1 155093488 155093538 1.0891588 272.2897 + 155093488 155093538 0 1 50 0
chr1 155093780 155093839 0.86784446 216.96112 + 155093780 155093839 0 1 59 0
chr1 155093927 155093985 1.2749751 318.74377 + 155093927 155093985 0 1 58 0
chr1 155094040 155094095 0.9366139 234.15347 + 155094040 155094095 0 1 55 0
chr1 155094337 155094381 1.0984776 274.61942 + 155094337 155094381 0 1 44 0
chr1 155094563 155094607 1.8313663 457.84158 + 155094563 155094607 0 1 44 0
chr1 155094781 155094825 0.93955666 234.88916 + 155094781 155094825 0 1 44 0
chr1 155094897 155094941 1.0208737 255.21841 + 155094897 155094941 0 1 44 0
chr1 155095030 155095074 0.97136194 242.84048 + 155095030 155095074 0 1 44 0
chr1 155095170 155095214 0.99353427 248.38356 + 155095170 155095214 0 1 44 0
chr1 155095296 155095340 0.9469613 236.74033 + 155095296 155095340 0 1 44 0
chr1 155095495 155095539 1.6531023 413.27557 + 155095495 155095539 0 1 44 0
chr1 155095633 155095679 1.0886515 272.16287 + 155095633 155095679 0 1 46 0
chr1 155247912 155247971 1.0014368 250.3592 + 155247912 155247971 0 1 59 0
chr1 155248169 155248224 0.93714195 234.28549 + 155248169 155248224 0 1 55 0
chr1 155248293 155248352 0.8483636 212.0909 + 155248293 155248352 0 1 59 0
chr1 155248826 155248885 1.1643412 291.0853 + 155248826 155248885 0 1 59 0
chr1 155248996 155249046 3.7612796 940.3199 + 155248996 155249046 0 1 50 0
chr1 155249116 155249160 3.426949 856.73724 + 155249116 155249160 0 1 44 0
chr1 155249248 155249302 2.1511106 537.77765 + 155249248 155249302 0 1 54 0
chr1 155249516 155249560 1.0692353 267.30884 + 155249516 155249560 0 1 44 0
chr1 155249704 155249748 1.0525749 263.1437 + 155249704 155249748 0 1 44 0
chr1 155249869 155249913 0.9107682 227.69205 + 155249869 155249913 0 1 44 0
chr1 155249995 155250039 1.0562867 264.0717 + 155249995 155250039 0 1 44 0
chr1 155502409 155502453 1.0052845 251.32114 + 155502409 155502453 0 1 44 0
chr1 155502580 155502624 1.5033994 375.84985 + 155502580 155502624 0 1 44 0
chr1 155502714 155502766 1.0323536 258.0884 + 155502714 155502766 0 1 52 0
chr1 155502831 155502884 1.8244556 456.1139 + 155502831 155502884 0 1 53 0
chr1 155503038 155503092 1.3907385 347.68463 + 155503038 155503092 0 1 54 0
chr1 155503150 155503207 0.94179493 235.44873 + 155503150 155503207 0 1 57 0
chr1 155503263 155503310 1.1121776 278.0444 + 155503263 155503310 0 1 47 0
chr1 155503389 155503438 0.9789602 244.74005 + 155503389 155503438 0 1 49 0
chr1 155503583 155503639 1.3337067 333.4267 + 155503583 155503639 0 1 56 0
chr1 155503725 155503784 1.936008 484.00198 + 155503725 155503784 0 1 59 0
chr1 155503866 155503919 1.5618397 390.45993 + 155503866 155503919 0 1 53 0
chr1 155504060 155504119 1.2165998 304.14996 + 155504060 155504119 0 1 59 0
chr1 155504186 155504230 1.0140976 253.5244 + 155504186 155504230 0 1 44 0
chr1 155504309 155504353 0.90509456 226.27364 + 155504309 155504353 0 1 44 0
chr1 155504490 155504545 0.8863111 221.57777 + 155504490 155504545 0 1 55 0
chr1 155504625 155504683 1.3384775 334.6194 + 155504625 155504683 0 1 58 0
chr1 155504784 155504828 0.8982673 224.56683 + 155504784 155504828 0 1 44 0
chr1 155504924 155504983 1.0817075 270.42688 + 155504924 155504983 0 1 59 0
chr1 155505057 155505103 0.9425214 235.63036 + 155505057 155505103 0 1 46 0
chr1 157801665 157801717 0.8335207 208.38017 + 157801665 157801717 0 1 52 0
chr1 157802737 157802796 1.3810297 345.25745 + 157802737 157802796 0 1 59 0
chr1 157803071 157803115 1.5550209 388.75522 + 157803071 157803115 0 1 44 0
chr1 157803206 157803265 4.137063 1000.0 + 157803206 157803265 0 1 59 0
chr1 157803410 157803469 3.3576412 839.4103 + 157803410 157803469 0 1 59 0
chr1 157803611 157803670 1.7836612 445.9153 + 157803611 157803670 0 1 59 0
chr1 157803735 157803794 1.0567622 264.19055 + 157803735 157803794 0 1 59 0
chr1 157804229 157804288 0.94914174 237.28543 + 157804229 157804288 0 1 59 0
chr1 157804348 157804406 0.97659427 244.14857 + 157804348 157804406 0 1 58 0
chr1 157804750 157804809 1.1648695 291.21738 + 157804750 157804809 0 1 59 0
chr1 157804943 157805002 1.2519854 312.99637 + 157804943 157805002 0 1 59 0
chr1 158393847 158393906 0.9235818 230.89545 + 158393847 158393906 0 1 59 0
chr1 158394486 158394545 1.0067954 251.69885 + 158394486 158394545 0 1 59 0
chr1 158394980 158395036 1.6281391 407.0348 + 158394980 158395036 0 1 56 0
chr1 158395289 158395333 3.525902 881.4755 + 158395289 158395333 0 1 44 0
chr1 158395440 158395484 1.061143 265.28577 + 158395440 158395484 0 1 44 0
chr1 158395646 158395690 0.8690415 217.26038 + 158395646 158395690 0 1 44 0
chr1 158395849 158395893 1.0007851 250.19627 + 158395849 158395893 0 1 44 0
chr1 158396118 158396162 0.9584833 239.62082 + 158396118 158396162 0 1 44 0
chr1 158396298 158396357 0.989212 247.303 + 158396298 158396357 0 1 59 0
chr1 158396590 158396644 1.1794897 294.87244 + 158396590 158396644 0 1 54 0
chr1 158553429 158553481 1.0695586 267.38965 + 158553429 158553481 0 1 52 0
chr1 158553641 158553700 0.8160876 204.0219 + 158553641 158553700 0 1 59 0
chr1 158553791 158553850 1.0137246 253.43114 + 158553791 158553850 0 1 59 0
chr1 158554080 158554139 1.9437722 485.94305 + 158554080 158554139 0 1 59 0
chr1 158554452 158554511 5.5513825 1000.0 + 158554452 158554511 0 1 59 0
chr1 158554787 158554846 3.6646805 916.1701 + 158554787 158554846 0 1 59 0
chr1 158555512 158555556 1.0808533 270.21335 + 158555512 158555556 0 1 44 0
chr1 158555987 158556046 1.557233 389.30826 + 158555987 158556046 0 1 59 0
chr1 158556162 158556221 1.057849 264.46225 + 158556162 158556221 0 1 59 0
chr1 158556383 158556442 1.2099122 302.47806 + 158556383 158556442 0 1 59 0
chr1 158556822 158556872 0.947124 236.781 + 158556822 158556872 0 1 50 0
chr1 161067274 161067333 0.9892234 247.30586 + 161067274 161067333 0 1 59 0
chr1 161067447 161067504 1.0593402 264.83505 + 161067447 161067504 0 1 57 0
chr1 161067708 161067767 0.9387475 234.68687 + 161067708 161067767 0 1 59 0
chr1 161068472 161068528 1.8207202 455.18005 + 161068472 161068528 0 1 56 0
chr1 161068710 161068760 2.476231 619.0578 + 161068710 161068760 0 1 50 0
chr1 161068888 161068932 1.0000498 250.01245 + 161068888 161068932 0 1 44 0
chr1 161069514 161069558 1.1430821 285.77054 + 161069514 161069558 0 1 44 0
chr1 161069747 161069800 1.1975206 299.38016 + 161069747 161069800 0 1 53 0
chr1 161069887 161069943 1.0569252 264.2313 + 161069887 161069943 0 1 56 0
chr1 161880356 161880403 0.94535136 236.33784 + 161880356 161880403 0 1 47 0
chr1 161880502 161880554 1.1676354 291.90887 + 161880502 161880554 0 1 52 0
chr1 161880649 161880693 1.0966212 274.1553 + 161880649 161880693 0 1 44 0
chr1 161880781 161880827 1.0120679 253.01698 + 161880781 161880827 0 1 46 0
chr1 161880912 161880956 1.0483096 262.0774 + 161880912 161880956 0 1 44 0
chr1 161881031 161881075 1.094702 273.6755 + 161881031 161881075 0 1 44 0
chr1 161881166 161881210 2.2567694 564.1924 + 161881166 161881210 0 1 44 0
chr1 161881428 161881487 1.8280405 457.01013 + 161881428 161881487 0 1 59 0
chr1 161881552 161881608 1.942904 485.726 + 161881552 161881608 0 1 56 0
chr1 161881746 161881805 1.2825534 320.63837 + 161881746 161881805 0 1 59 0
chr1 161881907 161881966 1.0445985 261.14963 + 161881907 161881966 0 1 59 0
chr1 161882051 161882110 1.1159507 278.98767 + 161882051 161882110 0 1 59 0
chr1 161882321 161882374 0.935199 233.79976 + 161882321 161882374 0 1 53 0
chr1 161882578 161882637 1.0840563 271.01407 + 161882578 161882637 0 1 59 0
chr1 161882711 161882768 0.9692055 242.30138 + 161882711 161882768 0 1 57 0
chr1 161882976 161883035 1.0523877 263.09692 + 161882976 161883035 0 1 59 0
chr1 162048313 162048372 1.350716 337.679 + 162048313 162048372 0 1 59 0
chr1 162048593 162048652 1.3989879 349.74698 + 162048593 162048652 0 1 59 0
chr1 162048745 162048804 1.3558066 338.95166 + 162048745 162048804 0 1 59 0
chr1 162048918 162048977 1.3859196 346.4799 + 162048918 162048977 0 1 59 0
chr1 162049051 162049095 0.9613147 240.32867 + 162049051 162049095 0 1 44 0
chr1 162049236 162049280 0.9244353 231.10883 + 162049236 162049280 0 1 44 0
chr1 162049570 162049614 2.8567128 714.1782 + 162049570 162049614 0 1 44 0
chr1 162049723 162049767 1.4950526 373.76315 + 162049723 162049767 0 1 44 0
chr1 162049876 162049930 1.3182817 329.5704 + 162049876 162049930 0 1 54 0
chr1 162050266 162050325 1.1390939 284.77347 + 162050266 162050325 0 1 59 0
chr1 162050488 162050547 1.0205147 255.12868 + 162050488 162050547 0 1 59 0
chr1 162050774 162050827 0.8208547 205.21368 + 162050774 162050827 0 1 53 0
chr1 162628302 162628361 1.0719604 267.9901 + 162628302 162628361 0 1 59 0
chr1 162628474 162628532 1.1114352 277.8588 + 162628474 162628532 0 1 58 0
chr1 162628715 162628764 1.4543582 363.58957 + 162628715 162628764 0 1 49 0
chr1 162628852 162628899 1.1710619 292.76547 + 162628852 162628899 0 1 47 0
chr1 162628967 162629014 1.9913644 497.8411 + 162628967 162629014 0 1 47 0
chr1 162629094 162629138 0.951789 237.94725 + 162629094 162629138 0 1 44 0
chr1 162629205 162629249 0.9183507 229.58768 + 162629205 162629249 0 1 44 0
chr1 162629401 162629445 1.0185431 254.63579 + 162629401 162629445 0 1 44 0
chr1 162629766 162629810 0.97915345 244.78836 + 162629766 162629810 0 1 44 0
chr1 162629892 162629949 6.1455827 1000.0 + 162629892 162629949 0 1 57 0
chr1 162630089 162630148 1.9995048 499.8762 + 162630089 162630148 0 1 59 0
chr1 162630215 162630274 1.1963038 299.07596 + 162630215 162630274 0 1 59 0
chr1 162630337 162630396 1.1212041 280.30103 + 162630337 162630396 0 1 59 0
chr1 162630449 162630508 0.99479043 248.6976 + 162630449 162630508 0 1 59 0
chr1 162630576 162630632 0.9654133 241.35332 + 162630576 162630632 0 1 56 0
chr1 162630856 162630915 0.87134385 217.83597 + 162630856 162630915 0 1 59 0
chr1 162631252 162631311 1.0132056 253.3014 + 162631252 162631311 0 1 59 0
chr1 162631459 162631518 1.2826939 320.67346 + 162631459 162631518 0 1 59 0
chr1 162814166 162814225 0.92661345 231.65337 + 162814166 162814225 0 1 59 0
chr1 162814606 162814655 0.98038745 245.09686 + 162814606 162814655 0 1 49 0
chr1 162814713 162814768 1.0435923 260.89807 + 162814713 162814768 0 1 55 0
chr1 162815266 162815325 3.8211205 955.28015 + 162815266 162815325 0 1 59 0
chr1 162815479 162815535 1.4007161 350.17902 + 162815479 162815535 0 1 56 0
chr1 162816714 162816769 3.1843016 796.0754 + 162816714 162816769 0 1 55 0
chr1 162816925 162816984 4.7762294 1000.0 + 162816925 162816984 0 1 59 0
chr1 162817396 162817455 1.6991073 424.77682 + 162817396 162817455 0 1 59 0
chr1 162817526 162817581 1.3218701 330.46753 + 162817526 162817581 0 1 55 0
chr1 162817641 162817692 1.8252914 456.32285 + 162817641 162817692 0 1 51 0
chr1 162818953 162819012 0.9252509 231.31273 + 162818953 162819012 0 1 59 0
chr1 162822644 162822697 1.8656892 466.4223 + 162822644 162822697 0 1 53 0
chr1 162823017 162823075 0.9811333 245.28333 + 162823017 162823075 0 1 58 0
chr1 162823167 162823213 1.0559106 263.97766 + 162823167 162823213 0 1 46 0
chr1 162823340 162823395 1.0110884 252.7721 + 162823340 162823395 0 1 55 0
chr1 162823588 162823647 1.2456441 311.411 + 162823588 162823647 0 1 59 0
chr1 162824003 162824060 2.3872666 596.81665 + 162824003 162824060 0 1 57 0
chr1 162824144 162824191 1.7897077 447.4269 + 162824144 162824191 0 1 47 0
chr1 162824364 162824415 1.1572422 289.31055 + 162824364 162824415 0 1 51 0
chr1 162824476 162824520 1.0040598 251.01495 + 162824476 162824520 0 1 44 0
chr1 162824602 162824660 0.9591798 239.79495 + 162824602 162824660 0 1 58 0
chr1 162824795 162824847 1.2142742 303.56854 + 162824795 162824847 0 1 52 0
chr1 162824903 162824952 0.977087 244.27176 + 162824903 162824952 0 1 49 0
chr1 162825013 162825072 1.1996214 299.90536 + 162825013 162825072 0 1 59 0
chr1 162825585 162825629 1.0448662 261.21655 + 162825585 162825629 0 1 44 0
chr1 162906347 162906406 1.0135418 253.38545 + 162906347 162906406 0 1 59 0
chr1 162906508 162906567 0.9935213 248.38033 + 162906508 162906567 0 1 59 0
chr1 162906751 162906804 0.9108168 227.7042 + 162906751 162906804 0 1 53 0
chr1 162906865 162906915 0.9750997 243.77492 + 162906865 162906915 0 1 50 0
chr1 162907236 162907288 1.3056233 326.40582 + 162907236 162907288 0 1 52 0
chr1 162907504 162907556 2.3678331 591.9583 + 162907504 162907556 0 1 52 0
chr1 162907634 162907680 1.2795647 319.89117 + 162907634 162907680 0 1 46 0
chr1 162907920 162907978 1.2296072 307.4018 + 162907920 162907978 0 1 58 0
chr1 162908085 162908144 1.2492326 312.30817 + 162908085 162908144 0 1 59 0
chr1 162908272 162908331 1.0212067 255.30168 + 162908272 162908331 0 1 59 0
chr1 162908414 162908472 1.1444223 286.10556 + 162908414 162908472 0 1 58 0
chr1 162908781 162908836 1.0534776 263.36942 + 162908781 162908836 0 1 55 0
chr1 162908931 162908982 0.8953218 223.83044 + 162908931 162908982 0 1 51 0
chr1 162909112 162909159 0.9634628 240.8657 + 162909112 162909159 0 1 47 0
chr1 162966987 162967046 1.1461371 286.53427 + 162966987 162967046 0 1 59 0
chr1 162967198 162967257 1.1982542 299.56357 + 162967198 162967257 0 1 59 0
chr1 162967502 162967561 0.9581191 239.52977 + 162967502 162967561 0 1 59 0
chr1 162967630 162967678 1.0104656 252.61641 + 162967630 162967678 0 1 48 0
chr1 162967965 162968011 1.1416239 285.40598 + 162967965 162968011 0 1 46 0
chr1 162968283 162968342 2.5769732 644.2433 + 162968283 162968342 0 1 59 0
chr1 162968446 162968505 1.6325588 408.1397 + 162968446 162968505 0 1 59 0
chr1 162968737 162968796 0.89879686 224.69922 + 162968737 162968796 0 1 59 0
chr1 162968863 162968915 0.85421026 213.55257 + 162968863 162968915 0 1 52 0
chr1 162969226 162969285 0.87031376 217.57845 + 162969226 162969285 0 1 59 0
chr1 162969390 162969449 1.1108717 277.71793 + 162969390 162969449 0 1 59 0
chr1 162969620 162969679 0.9540724 238.5181 + 162969620 162969679 0 1 59 0
chr1 162969748 162969807 0.8690518 217.26295 + 162969748 162969807 0 1 59 0
chr1 162969891 162969950 0.9382322 234.55804 + 162969891 162969950 0 1 59 0
chr1 163086505 163086554 0.9666744 241.6686 + 163086505 163086554 0 1 49 0
chr1 163086679 163086733 1.0071785 251.79463 + 163086679 163086733 0 1 54 0
chr1 163086906 163086950 1.1153283 278.8321 + 163086906 163086950 0 1 44 0
chr1 163087056 163087115 1.1511687 287.79218 + 163087056 163087115 0 1 59 0
chr1 163087212 163087259 0.9512863 237.82158 + 163087212 163087259 0 1 47 0
chr1 163087388 163087439 2.285792 571.448 + 163087388 163087439 0 1 51 0
chr1 163087671 163087715 1.2211354 305.28384 + 163087671 163087715 0 1 44 0
chr1 163087833 163087877 0.9742562 243.56406 + 163087833 163087877 0 1 44 0
chr1 163087974 163088018 4.3177767 1000.0 + 163087974 163088018 0 1 44 0
chr1 163088084 163088137 8.002831 1000.0 + 163088084 163088137 0 1 53 0
chr1 163088273 163088328 4.8622637 1000.0 + 163088273 163088328 0 1 55 0
chr1 163088380 163088439 2.6516542 662.9136 + 163088380 163088439 0 1 59 0
chr1 163088543 163088595 0.95997787 239.99446 + 163088543 163088595 0 1 52 0
chr1 163088849 163088905 0.91236454 228.09114 + 163088849 163088905 0 1 56 0
chr1 163088981 163089040 1.0898228 272.4557 + 163088981 163089040 0 1 59 0
chr1 163089286 163089345 1.0821632 270.5408 + 163089286 163089345 0 1 59 0
chr1 163089543 163089602 1.135434 283.85852 + 163089543 163089602 0 1 59 0
chr1 163089858 163089917 1.6258199 406.455 + 163089858 163089917 0 1 59 0
chr1 164383602 164383655 0.9395649 234.89122 + 164383602 164383655 0 1 53 0
chr1 164383958 164384017 0.9091835 227.29587 + 164383958 164384017 0 1 59 0
chr1 164384366 164384420 0.95369554 238.42389 + 164384366 164384420 0 1 54 0
chr1 164384472 164384530 1.0347105 258.67764 + 164384472 164384530 0 1 58 0
chr1 164384605 164384664 1.2375125 309.3781 + 164384605 164384664 0 1 59 0
chr1 164384774 164384820 1.4812496 370.31238 + 164384774 164384820 0 1 46 0
chr1 164384893 164384939 2.5983655 649.5914 + 164384893 164384939 0 1 46 0
chr1 164385013 164385062 2.3145683 578.6421 + 164385013 164385062 0 1 49 0
chr1 164385189 164385237 7.5580316 1000.0 + 164385189 164385237 0 1 48 0
chr1 164385510 164385569 1.020959 255.23976 + 164385510 164385569 0 1 59 0
chr1 164385713 164385772 0.8259648 206.4912 + 164385713 164385772 0 1 59 0
chr1 164386226 164386285 0.99559754 248.89938 + 164386226 164386285 0 1 59 0
chr1 164405904 164405963 1.092257 273.06427 + 164405904 164405963 0 1 59 0
chr1 164406300 164406344 1.0319432 257.9858 + 164406300 164406344 0 1 44 0
chr1 164406520 164406579 1.118366 279.5915 + 164406520 164406579 0 1 59 0
chr1 164406717 164406776 1.1442847 286.07117 + 164406717 164406776 0 1 59 0
chr1 164406842 164406901 1.7996423 449.91058 + 164406842 164406901 0 1 59 0
chr1 164407079 164407123 2.2471468 561.7867 + 164407079 164407123 0 1 44 0
chr1 164407209 164407253 1.2505857 312.64642 + 164407209 164407253 0 1 44 0
chr1 164407416 164407460 0.91894615 229.73654 + 164407416 164407460 0 1 44 0
chr1 164407648 164407692 0.9766888 244.1722 + 164407648 164407692 0 1 44 0
chr1 164407762 164407806 0.98820025 247.05006 + 164407762 164407806 0 1 44 0
chr1 164407869 164407921 1.6665673 416.64185 + 164407869 164407921 0 1 52 0
chr1 164408062 164408121 1.0219964 255.4991 + 164408062 164408121 0 1 59 0
chr1 164408238 164408297 1.246146 311.5365 + 164408238 164408297 0 1 59 0
chr1 164408494 164408553 1.4817058 370.42645 + 164408494 164408553 0 1 59 0
chr1 164475468 164475527 0.871618 217.9045 + 164475468 164475527 0 1 59 0
chr1 164475644 164475703 1.2521569 313.0392 + 164475644 164475703 0 1 59 0
chr1 164475787 164475834 0.9914315 247.85786 + 164475787 164475834 0 1 47 0
chr1 164476010 164476054 1.0220735 255.51837 + 164476010 164476054 0 1 44 0
chr1 164476175 164476219 1.0501497 262.5374 + 164476175 164476219 0 1 44 0
chr1 164476314 164476365 0.99546826 248.86707 + 164476314 164476365 0 1 51 0
chr1 164476468 164476512 0.9493267 237.33168 + 164476468 164476512 0 1 44 0
chr1 164476648 164476701 1.5159637 378.9909 + 164476648 164476701 0 1 53 0
chr1 164476853 164476912 2.8190968 704.77423 + 164476853 164476912 0 1 59 0
chr1 164477241 164477298 0.9659376 241.4844 + 164477241 164477298 0 1 57 0
chr1 164477523 164477581 0.93599874 233.99968 + 164477523 164477581 0 1 58 0
chr1 164477649 164477697 0.9220433 230.51083 + 164477649 164477697 0 1 48 0
chr1 164477777 164477836 0.8920339 223.00847 + 164477777 164477836 0 1 59 0
chr1 164477950 164478009 0.8364083 209.10208 + 164477950 164478009 0 1 59 0
chr1 164478165 164478220 0.7918237 197.95592 + 164478165 164478220 0 1 55 0
chr1 164822963 164823021 1.35613 339.0325 + 164822963 164823021 0 1 58 0
chr1 164823115 164823174 1.3087676 327.1919 + 164823115 164823174 0 1 59 0
chr1 164823227 164823280 1.1045173 276.12933 + 164823227 164823280 0 1 53 0
chr1 164823548 164823607 1.0647264 266.18158 + 164823548 164823607 0 1 59 0
chr1 164823704 164823763 1.191478 297.8695 + 164823704 164823763 0 1 59 0
chr1 164824081 164824140 1.9137324 478.4331 + 164824081 164824140 0 1 59 0
chr1 164824361 164824420 5.152778 1000.0 + 164824361 164824420 0 1 59 0
chr1 164824591 164824650 1.6406524 410.16312 + 164824591 164824650 0 1 59 0
chr1 164824818 164824877 1.3377424 334.4356 + 164824818 164824877 0 1 59 0
chr1 164824992 164825051 0.8749725 218.74313 + 164824992 164825051 0 1 59 0
chr1 164825156 164825215 0.8828415 220.71039 + 164825156 164825215 0 1 59 0
chr1 164825383 164825442 1.0446057 261.15143 + 164825383 164825442 0 1 59 0
chr1 166083789 166083848 1.2304933 307.62332 + 166083789 166083848 0 1 59 0
chr1 166083965 166084024 0.94035995 235.08998 + 166083965 166084024 0 1 59 0
chr1 166084227 166084280 1.4036896 350.9224 + 166084227 166084280 0 1 53 0
chr1 166084445 166084501 1.3263137 331.57843 + 166084445 166084501 0 1 56 0
chr1 166084604 166084658 1.0153675 253.84187 + 166084604 166084658 0 1 54 0
chr1 166084786 166084831 0.9701606 242.54015 + 166084786 166084831 0 1 45 0
chr1 166084988 166085043 1.1309834 282.74585 + 166084988 166085043 0 1 55 0
chr1 166085105 166085164 1.9486063 487.15155 + 166085105 166085164 0 1 59 0
chr1 166085262 166085307 1.8578423 464.46057 + 166085262 166085307 0 1 45 0
chr1 166086215 166086265 2.3906662 597.66656 + 166086215 166086265 0 1 50 0
chr1 166086671 166086729 1.2603015 315.07538 + 166086671 166086729 0 1 58 0
chr1 166086861 166086920 1.0318884 257.97208 + 166086861 166086920 0 1 59 0
chr1 166087009 166087063 1.0118096 252.9524 + 166087009 166087063 0 1 54 0
chr1 166087138 166087192 0.96235514 240.58879 + 166087138 166087192 0 1 54 0
chr1 166087381 166087440 1.6213045 405.32614 + 166087381 166087440 0 1 59 0
chr1 167030162 167030219 1.0285392 257.1348 + 167030162 167030219 0 1 57 0
chr1 167030375 167030429 1.0593834 264.84586 + 167030375 167030429 0 1 54 0
chr1 167030504 167030557 1.041855 260.46375 + 167030504 167030557 0 1 53 0
chr1 167030649 167030693 0.8976971 224.42427 + 167030649 167030693 0 1 44 0
chr1 167030792 167030836 1.0665494 266.63736 + 167030792 167030836 0 1 44 0
chr1 167030936 167030980 0.9527083 238.17708 + 167030936 167030980 0 1 44 0
chr1 167031168 167031212 0.95703596 239.25899 + 167031168 167031212 0 1 44 0
chr1 167031342 167031401 5.180547 1000.0 + 167031342 167031401 0 1 59 0
chr1 167031513 167031572 2.5792847 644.82117 + 167031513 167031572 0 1 59 0
chr1 167031659 167031718 1.4974048 374.3512 + 167031659 167031718 0 1 59 0
chr1 167031823 167031873 1.1212702 280.31754 + 167031823 167031873 0 1 50 0
chr1 167031966 167032017 0.98489684 246.22421 + 167031966 167032017 0 1 51 0
chr1 167032198 167032254 1.0130792 253.26979 + 167032198 167032254 0 1 56 0
chr1 167032776 167032835 0.942665 235.66624 + 167032776 167032835 0 1 59 0
chr1 167597159 167597218 1.5678402 391.96005 + 167597159 167597218 0 1 59 0
chr1 167597470 167597519 2.4220338 605.5084 + 167597470 167597519 0 1 49 0
chr1 167600045 167600104 1.1214534 280.36334 + 167600045 167600104 0 1 59 0
chr1 167601355 167601401 1.107717 276.92926 + 167601355 167601401 0 1 46 0
chr1 167602125 167602184 5.5868874 1000.0 + 167602125 167602184 0 1 59 0
chr1 167602274 167602327 1.6391015 409.7754 + 167602274 167602327 0 1 53 0
chr1 167602412 167602456 1.1527749 288.19373 + 167602412 167602456 0 1 44 0
chr1 167602608 167602654 0.92515415 231.28854 + 167602608 167602654 0 1 46 0
chr1 167602734 167602781 1.0352877 258.82193 + 167602734 167602781 0 1 47 0
chr1 167838692 167838736 1.0308487 257.7122 + 167838692 167838736 0 1 44 0
chr1 167838810 167838860 0.9336464 233.41159 + 167838810 167838860 0 1 50 0
chr1 167838995 167839039 0.9654107 241.35268 + 167838995 167839039 0 1 44 0
chr1 167839117 167839176 1.1193286 279.83215 + 167839117 167839176 0 1 59 0
chr1 167839268 167839319 1.1166427 279.16068 + 167839268 167839319 0 1 51 0
chr1 167839440 167839484 1.0450158 261.25397 + 167839440 167839484 0 1 44 0
chr1 167839543 167839596 1.1849881 296.24704 + 167839543 167839596 0 1 53 0
chr1 167839739 167839783 1.608592 402.148 + 167839739 167839783 0 1 44 0
chr1 167839890 167839934 6.8983703 1000.0 + 167839890 167839934 0 1 44 0
chr1 167840026 167840070 1.6713284 417.8321 + 167840026 167840070 0 1 44 0
chr1 167840138 167840182 1.2593344 314.83362 + 167840138 167840182 0 1 44 0
chr1 167840321 167840380 2.6006017 650.1504 + 167840321 167840380 0 1 59 0
chr1 167840453 167840512 1.9219507 480.48767 + 167840453 167840512 0 1 59 0
chr1 167840560 167840619 1.4583086 364.57715 + 167840560 167840619 0 1 59 0
chr1 167840757 167840816 1.0044609 251.11523 + 167840757 167840816 0 1 59 0
chr1 167840888 167840947 1.1416708 285.4177 + 167840888 167840947 0 1 59 0
chr1 167841054 167841113 0.9936784 248.4196 + 167841054 167841113 0 1 59 0
chr1 167841243 167841300 0.96784 241.96 + 167841243 167841300 0 1 57 0
chr1 167841951 167842010 0.8588813 214.72032 + 167841951 167842010 0 1 59 0
chr1 168214152 168214211 2.0452402 511.31003 + 168214152 168214211 0 1 59 0
chr1 168214479 168214538 1.1075325 276.88312 + 168214479 168214538 0 1 59 0
chr1 168214596 168214655 1.1269267 281.73166 + 168214596 168214655 0 1 59 0
chr1 168215127 168215186 1.4902341 372.55853 + 168215127 168215186 0 1 59 0
chr1 168215253 168215300 3.0069454 751.7363 + 168215253 168215300 0 1 47 0
chr1 168215380 168215439 4.394426 1000.0 + 168215380 168215439 0 1 59 0
chr1 168215502 168215559 4.0062437 1000.0 + 168215502 168215559 0 1 57 0
chr1 168215768 168215812 0.9157254 228.93135 + 168215768 168215812 0 1 44 0
chr1 168216215 168216259 1.0475568 261.8892 + 168216215 168216259 0 1 44 0
chr1 168216470 168216514 0.9313213 232.83034 + 168216470 168216514 0 1 44 0
chr1 168216621 168216671 0.93618727 234.04681 + 168216621 168216671 0 1 50 0
chr1 168216860 168216911 1.1292206 282.30515 + 168216860 168216911 0 1 51 0
chr1 171804205 171804264 0.80011076 200.0277 + 171804205 171804264 0 1 59 0
chr1 171804458 171804517 1.075703 268.92575 + 171804458 171804517 0 1 59 0
chr1 171804609 171804668 0.95375204 238.438 + 171804609 171804668 0 1 59 0
chr1 171804843 171804889 0.9946523 248.66307 + 171804843 171804889 0 1 46 0
chr1 171804971 171805030 1.0190457 254.76143 + 171804971 171805030 0 1 59 0
chr1 171805165 171805224 1.0708197 267.70493 + 171805165 171805224 0 1 59 0
chr1 171805420 171805477 1.0992669 274.8167 + 171805420 171805477 0 1 57 0
chr1 171805575 171805623 1.6071267 401.78168 + 171805575 171805623 0 1 48 0
chr1 171805822 171805866 1.8371885 459.29712 + 171805822 171805866 0 1 44 0
chr1 171805958 171806002 1.2725625 318.14062 + 171805958 171806002 0 1 44 0
chr1 171806135 171806179 1.0815251 270.3813 + 171806135 171806179 0 1 44 0
chr1 171806243 171806302 1.7213535 430.33838 + 171806243 171806302 0 1 59 0
chr1 171806514 171806573 1.0986634 274.66586 + 171806514 171806573 0 1 59 0
chr1 171806682 171806741 1.0147529 253.68822 + 171806682 171806741 0 1 59 0
chr1 171806847 171806906 1.0040113 251.00282 + 171806847 171806906 0 1 59 0
chr1 171807243 171807296 0.9169472 229.2368 + 171807243 171807296 0 1 53 0
chr1 172720032 172720085 1.3351741 333.79352 + 172720032 172720085 0 1 53 0
chr1 172720312 172720371 1.0817908 270.4477 + 172720312 172720371 0 1 59 0
chr1 172720692 172720751 1.6986191 424.6548 + 172720692 172720751 0 1 59 0
chr1 172721427 172721485 1.6582209 414.55524 + 172721427 172721485 0 1 58 0
chr1 172721829 172721873 2.8851962 721.2991 + 172721829 172721873 0 1 44 0
chr1 172722118 172722162 1.4995732 374.8933 + 172722118 172722162 0 1 44 0
chr1 172722269 172722325 1.9530678 488.26694 + 172722269 172722325 0 1 56 0
chr1 173059216 173059274 1.5658662 391.46655 + 173059216 173059274 0 1 58 0
chr1 173059417 173059472 1.2057117 301.42792 + 173059417 173059472 0 1 55 0
chr1 173059685 173059729 1.039406 259.85147 + 173059685 173059729 0 1 44 0
chr1 173059910 173059969 1.1313608 282.84018 + 173059910 173059969 0 1 59 0
chr1 173060411 173060470 1.5009483 375.2371 + 173060411 173060470 0 1 59 0
chr1 173060554 173060608 1.650976 412.744 + 173060554 173060608 0 1 54 0
chr1 173060676 173060721 1.1866102 296.65256 + 173060676 173060721 0 1 45 0
chr1 173060854 173060913 1.8369157 459.22894 + 173060854 173060913 0 1 59 0
chr1 173061028 173061082 0.95341027 238.35257 + 173061028 173061082 0 1 54 0
chr1 173061467 173061526 1.159326 289.83148 + 173061467 173061526 0 1 59 0
chr1 173061619 173061669 1.440036 360.009 + 173061619 173061669 0 1 50 0
chr1 173061835 173061886 0.953534 238.3835 + 173061835 173061886 0 1 51 0
chr1 173062038 173062084 1.1808974 295.22433 + 173062038 173062084 0 1 46 0
chr1 173062146 173062205 1.2038605 300.96512 + 173062146 173062205 0 1 59 0
chr1 173181567 173181624 1.1403685 285.0921 + 173181567 173181624 0 1 57 0
chr1 173181685 173181738 1.9822563 495.5641 + 173181685 173181738 0 1 53 0
chr1 173181846 173181901 1.1827039 295.67596 + 173181846 173181901 0 1 55 0
chr1 173181990 173182044 1.2178684 304.4671 + 173181990 173182044 0 1 54 0
chr1 173182225 173182269 1.2577105 314.4276 + 173182225 173182269 0 1 44 0
chr1 173182366 173182410 1.0252177 256.3044 + 173182366 173182410 0 1 44 0
chr1 173182503 173182553 1.2062591 301.5648 + 173182503 173182553 0 1 50 0
chr1 173182884 173182941 3.7345445 933.6361 + 173182884 173182941 0 1 57 0
chr1 173183725 173183783 1.0425398 260.63495 + 173183725 173183783 0 1 58 0
chr1 173184278 173184337 0.9326933 233.17332 + 173184278 173184337 0 1 59 0
chr1 174041758 174041802 0.87940186 219.85046 + 174041758 174041802 0 1 44 0
chr1 174042113 174042161 0.94236094 235.59024 + 174042113 174042161 0 1 48 0
chr1 174042460 174042511 0.9561918 239.04794 + 174042460 174042511 0 1 51 0
chr1 174042614 174042664 0.984748 246.187 + 174042614 174042664 0 1 50 0
chr1 174042743 174042802 1.2202696 305.06738 + 174042743 174042802 0 1 59 0
chr1 174042881 174042925 0.9752623 243.81557 + 174042881 174042925 0 1 44 0
chr1 174043040 174043084 1.0014198 250.35495 + 174043040 174043084 0 1 44 0
chr1 174043158 174043202 1.2165173 304.12933 + 174043158 174043202 0 1 44 0
chr1 174043305 174043349 3.7444742 936.1185 + 174043305 174043349 0 1 44 0
chr1 174043743 174043802 0.8660604 216.51509 + 174043743 174043802 0 1 59 0
chr1 174043866 174043914 0.9756714 243.91785 + 174043866 174043914 0 1 48 0
chr1 174044021 174044073 1.0984398 274.60995 + 174044021 174044073 0 1 52 0
chr1 174044187 174044231 0.5045662 126.14155 + 174044187 174044231 0 1 44 0
chr1 174044562 174044621 0.89500636 223.75159 + 174044562 174044621 0 1 59 0
chr1 174144983 174145027 0.9292015 232.30037 + 174144983 174145027 0 1 44 0
chr1 174145149 174145193 0.93726677 234.3167 + 174145149 174145193 0 1 44 0
chr1 174145303 174145349 0.9984841 249.62102 + 174145303 174145349 0 1 46 0
chr1 174145647 174145695 1.0209963 255.24908 + 174145647 174145695 0 1 48 0
chr1 174145917 174145976 0.9928206 248.20515 + 174145917 174145976 0 1 59 0
chr1 174146103 174146155 1.3994017 349.8504 + 174146103 174146155 0 1 52 0
chr1 174146405 174146464 3.7052095 926.30237 + 174146405 174146464 0 1 59 0
chr1 174146594 174146647 4.899261 1000.0 + 174146594 174146647 0 1 53 0
chr1 174146900 174146952 10.703841 1000.0 + 174146900 174146952 0 1 52 0
chr1 174147111 174147170 2.5901093 647.52734 + 174147111 174147170 0 1 59 0
chr1 174147291 174147343 1.7063106 426.57767 + 174147291 174147343 0 1 52 0
chr1 174148384 174148437 1.6047873 401.19684 + 174148384 174148437 0 1 53 0
chr1 174148500 174148548 1.576858 394.2145 + 174148500 174148548 0 1 48 0
chr1 174148730 174148774 1.1580012 289.5003 + 174148730 174148774 0 1 44 0
chr1 174148838 174148882 1.0189344 254.7336 + 174148838 174148882 0 1 44 0
chr1 174149004 174149048 0.9869451 246.73627 + 174149004 174149048 0 1 44 0
chr1 174149184 174149228 1.0660225 266.5056 + 174149184 174149228 0 1 44 0
chr1 174149348 174149393 0.975087 243.77174 + 174149348 174149393 0 1 45 0
chr1 174149478 174149522 1.0147365 253.68413 + 174149478 174149522 0 1 44 0
chr1 174149597 174149641 1.1106788 277.6697 + 174149597 174149641 0 1 44 0
chr1 174149768 174149814 1.4401091 360.02728 + 174149768 174149814 0 1 46 0
chr1 174532955 174533013 1.1682869 292.07172 + 174532955 174533013 0 1 58 0
chr1 174533077 174533136 0.9634169 240.85422 + 174533077 174533136 0 1 59 0
chr1 174533186 174533245 0.9494349 237.35872 + 174533186 174533245 0 1 59 0
chr1 174533383 174533442 1.2286279 307.15698 + 174533383 174533442 0 1 59 0
chr1 174533812 174533871 0.93092865 232.73216 + 174533812 174533871 0 1 59 0
chr1 174534030 174534082 0.9317775 232.94437 + 174534030 174534082 0 1 52 0
chr1 174534202 174534254 2.0629585 515.7396 + 174534202 174534254 0 1 52 0
chr1 174534425 174534484 2.755716 688.929 + 174534425 174534484 0 1 59 0
chr1 174534539 174534598 1.099341 274.83527 + 174534539 174534598 0 1 59 0
chr1 174534744 174534794 1.0533417 263.33545 + 174534744 174534794 0 1 50 0
chr1 174534917 174534976 0.9891005 247.27513 + 174534917 174534976 0 1 59 0
chr1 174535105 174535157 1.0389165 259.72913 + 174535105 174535157 0 1 52 0
chr1 174535231 174535290 1.043309 260.82724 + 174535231 174535290 0 1 59 0
chr1 174535397 174535443 1.0085185 252.12961 + 174535397 174535443 0 1 46 0
chr1 174535558 174535609 1.0721053 268.02634 + 174535558 174535609 0 1 51 0
chr1 174535731 174535777 1.2306967 307.67416 + 174535731 174535777 0 1 46 0
chr1 174535856 174535909 1.2256534 306.41336 + 174535856 174535909 0 1 53 0
chr1 179631039 179631098 1.0221394 255.53485 + 179631039 179631098 0 1 59 0
chr1 179631199 179631258 1.0931607 273.2902 + 179631199 179631258 0 1 59 0
chr1 179631451 179631510 0.836634 209.1585 + 179631451 179631510 0 1 59 0
chr1 179631634 179631691 1.0179542 254.48856 + 179631634 179631691 0 1 57 0
chr1 179631782 179631833 1.0768522 269.21304 + 179631782 179631833 0 1 51 0
chr1 179631921 179631980 1.092553 273.13824 + 179631921 179631980 0 1 59 0
chr1 179632099 179632150 1.2416841 310.42102 + 179632099 179632150 0 1 51 0
chr1 179632372 179632431 1.3538331 338.45828 + 179632372 179632431 0 1 59 0
chr1 179632546 179632595 1.6742613 418.56534 + 179632546 179632595 0 1 49 0
chr1 179632720 179632764 1.2134954 303.37384 + 179632720 179632764 0 1 44 0
chr1 179632863 179632907 1.028318 257.0795 + 179632863 179632907 0 1 44 0
chr1 179633083 179633127 0.94674826 236.68706 + 179633083 179633127 0 1 44 0
chr1 179633568 179633627 1.5499017 387.47543 + 179633568 179633627 0 1 59 0
chr1 179633679 179633738 1.0368291 259.20728 + 179633679 179633738 0 1 59 0
chr1 180153521 180153580 1.0421911 260.5478 + 180153521 180153580 0 1 59 0
chr1 180154420 180154479 1.1641947 291.04868 + 180154420 180154479 0 1 59 0
chr1 180154568 180154627 1.3179418 329.48544 + 180154568 180154627 0 1 59 0
chr1 180154730 180154789 2.3020604 575.5151 + 180154730 180154789 0 1 59 0
chr1 180154971 180155019 2.7259939 681.4985 + 180154971 180155019 0 1 48 0
chr1 180155339 180155383 1.1854358 296.35895 + 180155339 180155383 0 1 44 0
chr1 180155642 180155686 1.2024807 300.62018 + 180155642 180155686 0 1 44 0
chr1 180156244 180156303 1.2502165 312.5541 + 180156244 180156303 0 1 59 0
chr1 180156360 180156409 1.0945596 273.6399 + 180156360 180156409 0 1 49 0
chr1 180156472 180156531 1.0430015 260.7504 + 180156472 180156531 0 1 59 0
chr1 180156753 180156812 0.9916271 247.90677 + 180156753 180156812 0 1 59 0
chr1 180240742 180240801 0.96390754 240.97688 + 180240742 180240801 0 1 59 0
chr1 180241200 180241252 0.79102176 197.75545 + 180241200 180241252 0 1 52 0
chr1 180241630 180241689 1.3847152 346.1788 + 180241630 180241689 0 1 59 0
chr1 180241800 180241859 1.0263832 256.5958 + 180241800 180241859 0 1 59 0
chr1 180242000 180242059 2.2326965 558.17413 + 180242000 180242059 0 1 59 0
chr1 180242130 180242189 4.0070605 1000.0 + 180242130 180242189 0 1 59 0
chr1 180242330 180242374 1.1117555 277.93887 + 180242330 180242374 0 1 44 0
chr1 180243363 180243420 1.8248317 456.20792 + 180243363 180243420 0 1 57 0
chr1 180243506 180243565 1.4744897 368.62244 + 180243506 180243565 0 1 59 0
chr1 180243660 180243709 0.93997836 234.99458 + 180243660 180243709 0 1 49 0
chr1 180243986 180244045 1.1454277 286.35693 + 180243986 180244045 0 1 59 0
chr1 181353210 181353269 0.7793018 194.82545 + 181353210 181353269 0 1 59 0
chr1 181353382 181353426 0.9601889 240.04723 + 181353382 181353426 0 1 44 0
chr1 181353524 181353583 1.1032244 275.8061 + 181353524 181353583 0 1 59 0
chr1 181353695 181353743 1.0678092 266.9523 + 181353695 181353743 0 1 48 0
chr1 181353898 181353954 1.0121964 253.0491 + 181353898 181353954 0 1 56 0
chr1 181354009 181354068 1.0202981 255.07452 + 181354009 181354068 0 1 59 0
chr1 181354246 181354300 1.384461 346.11526 + 181354246 181354300 0 1 54 0
chr1 181354444 181354488 1.2013725 300.34314 + 181354444 181354488 0 1 44 0
chr1 181354648 181354692 3.3801713 845.04285 + 181354648 181354692 0 1 44 0
chr1 181354768 181354816 1.172395 293.09875 + 181354768 181354816 0 1 48 0
chr1 181355626 181355685 0.90860295 227.15074 + 181355626 181355685 0 1 59 0
chr1 181355923 181355982 1.0506696 262.6674 + 181355923 181355982 0 1 59 0
chr1 181356119 181356163 1.1191162 279.77905 + 181356119 181356163 0 1 44 0
chr1 181381455 181381513 0.8447627 211.19067 + 181381455 181381513 0 1 58 0
chr1 181381655 181381714 0.9776379 244.40947 + 181381655 181381714 0 1 59 0
chr1 181382180 181382239 1.005947 251.48676 + 181382180 181382239 0 1 59 0
chr1 181382423 181382482 1.2565789 314.14474 + 181382423 181382482 0 1 59 0
chr1 181382912 181382957 3.8200634 955.0158 + 181382912 181382957 0 1 45 0
chr1 181383149 181383193 1.1887622 297.19055 + 181383149 181383193 0 1 44 0
chr1 181383263 181383307 0.98236006 245.59001 + 181383263 181383307 0 1 44 0
chr1 181383421 181383465 1.5114502 377.86255 + 181383421 181383465 0 1 44 0
chr1 181383676 181383735 1.0571975 264.29938 + 181383676 181383735 0 1 59 0
chr1 181383799 181383858 1.0817624 270.4406 + 181383799 181383858 0 1 59 0
chr1 181383927 181383977 0.9622002 240.55005 + 181383927 181383977 0 1 50 0
chr1 181384067 181384125 1.1512753 287.81882 + 181384067 181384125 0 1 58 0
chr1 181384239 181384298 1.08158 270.39502 + 181384239 181384298 0 1 59 0
chr1 181639263 181639316 1.0361202 259.03003 + 181639263 181639316 0 1 53 0
chr1 181639447 181639503 1.5099984 377.4996 + 181639447 181639503 0 1 56 0
chr1 181639648 181639692 1.0908843 272.72107 + 181639648 181639692 0 1 44 0
chr1 181639872 181639916 1.0115609 252.89023 + 181639872 181639916 0 1 44 0
chr1 181640062 181640106 1.0617366 265.43414 + 181640062 181640106 0 1 44 0
chr1 181640177 181640221 1.0575651 264.39127 + 181640177 181640221 0 1 44 0
chr1 181640437 181640486 2.0013688 500.3422 + 181640437 181640486 0 1 49 0
chr1 181640759 181640818 1.6355745 408.89362 + 181640759 181640818 0 1 59 0
chr1 181640906 181640965 2.9184856 729.6214 + 181640906 181640965 0 1 59 0
chr1 181641030 181641089 4.283972 1000.0 + 181641030 181641089 0 1 59 0
chr1 181641362 181641421 1.3441043 336.02606 + 181641362 181641421 0 1 59 0
chr1 181641728 181641787 0.93568385 233.92096 + 181641728 181641787 0 1 59 0
chr1 181642097 181642156 0.8601672 215.0418 + 181642097 181642156 0 1 59 0
chr1 181642541 181642590 1.2226712 305.6678 + 181642541 181642590 0 1 49 0
chr1 182030461 182030512 0.9665435 241.63588 + 182030461 182030512 0 1 51 0
chr1 182030625 182030680 1.1340983 283.52457 + 182030625 182030680 0 1 55 0
chr1 182030871 182030915 1.0513135 262.82837 + 182030871 182030915 0 1 44 0
chr1 182031094 182031153 1.8196801 454.92 + 182031094 182031153 0 1 59 0
chr1 182031306 182031350 1.064265 266.06625 + 182031306 182031350 0 1 44 0
chr1 182031659 182031718 1.3354281 333.85703 + 182031659 182031718 0 1 59 0
chr1 182031933 182031984 3.0122025 753.0506 + 182031933 182031984 0 1 51 0
chr1 182032179 182032230 1.3741393 343.53482 + 182032179 182032230 0 1 51 0
chr1 182032697 182032741 1.3572193 339.30484 + 182032697 182032741 0 1 44 0
chr1 182032843 182032887 4.438448 1000.0 + 182032843 182032887 0 1 44 0
chr1 182032976 182033020 1.3779724 344.4931 + 182032976 182033020 0 1 44 0
chr1 182033151 182033197 1.4969893 374.2473 + 182033151 182033197 0 1 46 0
chr1 182033365 182033411 1.3038999 325.97498 + 182033365 182033411 0 1 46 0
chr1 182033510 182033569 1.5051726 376.29315 + 182033510 182033569 0 1 59 0
chr1 182033763 182033818 1.0441697 261.04242 + 182033763 182033818 0 1 55 0
chr1 182033875 182033920 1.0820888 270.52222 + 182033875 182033920 0 1 45 0
chr1 182034019 182034078 0.9928398 248.20996 + 182034019 182034078 0 1 59 0
chr1 182081478 182081530 1.0426412 260.66028 + 182081478 182081530 0 1 52 0
chr1 182082213 182082272 1.0099183 252.47958 + 182082213 182082272 0 1 59 0
chr1 182082506 182082564 3.6420982 910.52454 + 182082506 182082564 0 1 58 0
chr1 182082744 182082803 4.8919525 1000.0 + 182082744 182082803 0 1 59 0
chr1 182082938 182082982 1.2941422 323.53555 + 182082938 182082982 0 1 44 0
chr1 182083057 182083115 0.99046546 247.61636 + 182083057 182083115 0 1 58 0
chr1 182083465 182083509 1.0764937 269.12344 + 182083465 182083509 0 1 44 0
chr1 182083623 182083679 0.99169093 247.92273 + 182083623 182083679 0 1 56 0
chr1 182083735 182083791 0.99859613 249.64903 + 182083735 182083791 0 1 56 0
chr1 182083880 182083925 0.91028583 227.57146 + 182083880 182083925 0 1 45 0
chr1 182084062 182084121 0.9745592 243.6398 + 182084062 182084121 0 1 59 0
chr1 182084185 182084237 0.97288567 243.22142 + 182084185 182084237 0 1 52 0
chr1 182084355 182084406 0.93255883 233.13971 + 182084355 182084406 0 1 51 0
chr1 182404525 182404569 1.0074155 251.85388 + 182404525 182404569 0 1 44 0
chr1 182404649 182404698 0.9607158 240.17894 + 182404649 182404698 0 1 49 0
chr1 182404891 182404950 1.326817 331.70425 + 182404891 182404950 0 1 59 0
chr1 182405215 182405274 2.939678 734.9195 + 182405215 182405274 0 1 59 0
chr1 182405363 182405412 5.547946 1000.0 + 182405363 182405412 0 1 49 0
chr1 182405503 182405547 1.8758696 468.9674 + 182405503 182405547 0 1 44 0
chr1 182405765 182405809 2.0196679 504.91696 + 182405765 182405809 0 1 44 0
chr1 182405899 182405943 0.95083755 237.70938 + 182405899 182405943 0 1 44 0
chr1 182406030 182406077 0.9782185 244.55463 + 182406030 182406077 0 1 47 0
chr1 182406217 182406276 1.2002305 300.05762 + 182406217 182406276 0 1 59 0
chr1 182406505 182406551 1.1606519 290.163 + 182406505 182406551 0 1 46 0
chr1 182406824 182406883 1.1770264 294.2566 + 182406824 182406883 0 1 59 0
chr1 182407001 182407053 0.9160312 229.0078 + 182407001 182407053 0 1 52 0
chr1 182407111 182407170 0.8634766 215.86914 + 182407111 182407170 0 1 59 0
chr1 182686254 182686313 1.054187 263.54675 + 182686254 182686313 0 1 59 0
chr1 182686365 182686424 1.0197926 254.94814 + 182686365 182686424 0 1 59 0
chr1 182686632 182686691 1.2445322 311.13306 + 182686632 182686691 0 1 59 0
chr1 182686762 182686821 0.98728937 246.82234 + 182686762 182686821 0 1 59 0
chr1 182686944 182687003 1.0361092 259.0273 + 182686944 182687003 0 1 59 0
chr1 182687147 182687197 1.0601696 265.0424 + 182687147 182687197 0 1 50 0
chr1 182687340 182687384 1.0556072 263.9018 + 182687340 182687384 0 1 44 0
chr1 182687603 182687647 1.9086384 477.15958 + 182687603 182687647 0 1 44 0
chr1 182687806 182687850 1.71021 427.5525 + 182687806 182687850 0 1 44 0
chr1 182688036 182688089 1.5504549 387.6137 + 182688036 182688089 0 1 53 0
chr1 182688144 182688201 1.374714 343.6785 + 182688144 182688201 0 1 57 0
chr1 182688409 182688468 1.0091546 252.28864 + 182688409 182688468 0 1 59 0
chr1 182688589 182688648 0.96682346 241.70587 + 182688589 182688648 0 1 59 0
chr1 182688774 182688833 1.2234967 305.87418 + 182688774 182688833 0 1 59 0
chr1 182688908 182688967 1.0501226 262.53064 + 182688908 182688967 0 1 59 0
chr1 182689300 182689359 1.0376496 259.4124 + 182689300 182689359 0 1 59 0
chr1 182851977 182852028 1.5979525 399.48813 + 182851977 182852028 0 1 51 0
chr1 182852162 182852206 1.2565123 314.12808 + 182852162 182852206 0 1 44 0
chr1 182852333 182852383 1.2979548 324.4887 + 182852333 182852383 0 1 50 0
chr1 182852514 182852562 1.2347814 308.69534 + 182852514 182852562 0 1 48 0
chr1 182852701 182852745 1.017792 254.448 + 182852701 182852745 0 1 44 0
chr1 182852834 182852879 1.0100138 252.50345 + 182852834 182852879 0 1 45 0
chr1 182853320 182853368 2.9390016 734.75037 + 182853320 182853368 0 1 48 0
chr1 182853430 182853478 2.1992762 549.81903 + 182853430 182853478 0 1 48 0
chr1 182853595 182853639 1.1480997 287.0249 + 182853595 182853639 0 1 44 0
chr1 182853701 182853750 0.9266959 231.67397 + 182853701 182853750 0 1 49 0
chr1 182853975 182854019 1.0764323 269.1081 + 182853975 182854019 0 1 44 0
chr1 182854139 182854183 1.0324023 258.10056 + 182854139 182854183 0 1 44 0
chr1 182854308 182854360 1.0424246 260.60614 + 182854308 182854360 0 1 52 0
chr1 182854421 182854473 1.429126 357.2815 + 182854421 182854473 0 1 52 0
chr1 182854559 182854611 1.316424 329.10602 + 182854559 182854611 0 1 52 0
chr1 182854717 182854761 1.0399951 259.99878 + 182854717 182854761 0 1 44 0
chr1 182854903 182854955 1.0779034 269.47586 + 182854903 182854955 0 1 52 0
chr1 184399089 184399137 0.98767126 246.91782 + 184399089 184399137 0 1 48 0
chr1 184399334 184399381 1.2822276 320.55692 + 184399334 184399381 0 1 47 0
chr1 184399442 184399488 0.96840334 242.10083 + 184399442 184399488 0 1 46 0
chr1 184399649 184399708 1.7386804 434.6701 + 184399649 184399708 0 1 59 0
chr1 184400218 184400271 1.1965638 299.14096 + 184400218 184400271 0 1 53 0
chr1 184400399 184400443 1.0540664 263.5166 + 184400399 184400443 0 1 44 0
chr1 184400571 184400620 1.6552039 413.801 + 184400571 184400620 0 1 49 0
chr1 184400731 184400786 1.9592457 489.81143 + 184400731 184400786 0 1 55 0
chr1 184400979 184401028 1.1361552 284.03882 + 184400979 184401028 0 1 49 0
chr1 184401537 184401591 1.0156451 253.91129 + 184401537 184401591 0 1 54 0
chr1 184401674 184401718 0.95335615 238.33904 + 184401674 184401718 0 1 44 0
chr1 184401838 184401887 0.96665144 241.66286 + 184401838 184401887 0 1 49 0
chr1 184402085 184402144 0.92651594 231.62898 + 184402085 184402144 0 1 59 0
chr1 186545683 186545742 1.42652 356.63 + 186545683 186545742 0 1 59 0
chr1 186545796 186545846 1.3337181 333.4295 + 186545796 186545846 0 1 50 0
chr1 186545949 186546007 1.6112131 402.80328 + 186545949 186546007 0 1 58 0
chr1 186546098 186546150 1.3411821 335.29553 + 186546098 186546150 0 1 52 0
chr1 186546259 186546303 1.0642915 266.07288 + 186546259 186546303 0 1 44 0
chr1 186546379 186546423 1.0920206 273.00516 + 186546379 186546423 0 1 44 0
chr1 186546571 186546615 1.0196081 254.90204 + 186546571 186546615 0 1 44 0
chr1 186546702 186546746 1.234716 308.67902 + 186546702 186546746 0 1 44 0
chr1 186546848 186546903 1.7863692 446.59232 + 186546848 186546903 0 1 55 0
chr1 186547146 186547200 1.1084117 277.1029 + 186547146 186547200 0 1 54 0
chr1 186547517 186547575 1.036595 259.14874 + 186547517 186547575 0 1 58 0
chr1 186548184 186548243 1.5628363 390.70908 + 186548184 186548243 0 1 59 0
chr1 186548438 186548497 1.3627449 340.68622 + 186548438 186548497 0 1 59 0
chr1 186549674 186549731 1.3362768 334.06918 + 186549674 186549731 0 1 57 0
chr1 187062298 187062357 1.0989459 274.73645 + 187062298 187062357 0 1 59 0
chr1 187062441 187062493 1.0084529 252.11322 + 187062441 187062493 0 1 52 0
chr1 187062589 187062644 1.0240299 256.00748 + 187062589 187062644 0 1 55 0
chr1 187062794 187062851 1.1089664 277.24158 + 187062794 187062851 0 1 57 0
chr1 187062964 187063023 1.2313298 307.83246 + 187062964 187063023 0 1 59 0
chr1 187063084 187063135 1.0198895 254.97237 + 187063084 187063135 0 1 51 0
chr1 187063229 187063283 1.020502 255.12549 + 187063229 187063283 0 1 54 0
chr1 187063528 187063572 1.4946924 373.67313 + 187063528 187063572 0 1 44 0
chr1 187063638 187063682 2.8976636 724.4159 + 187063638 187063682 0 1 44 0
chr1 187063791 187063835 1.2550052 313.7513 + 187063791 187063835 0 1 44 0
chr1 187063944 187063988 1.0120381 253.00952 + 187063944 187063988 0 1 44 0
chr1 187064104 187064148 0.9362563 234.06407 + 187064104 187064148 0 1 44 0
chr1 187064308 187064352 1.0865439 271.636 + 187064308 187064352 0 1 44 0
chr1 187064429 187064482 1.5517598 387.93997 + 187064429 187064482 0 1 53 0
chr1 187064577 187064632 1.0243777 256.09442 + 187064577 187064632 0 1 55 0
chr1 187064710 187064769 1.2032142 300.80353 + 187064710 187064769 0 1 59 0
chr1 187064973 187065032 0.9876824 246.9206 + 187064973 187065032 0 1 59 0
chr1 187065195 187065254 1.0712626 267.81564 + 187065195 187065254 0 1 59 0
chr1 187155679 187155723 0.94054914 235.13728 + 187155679 187155723 0 1 44 0
chr1 187155938 187155982 1.0270647 256.76617 + 187155938 187155982 0 1 44 0
chr1 187156098 187156142 1.0176271 254.40678 + 187156098 187156142 0 1 44 0
chr1 187156333 187156377 0.909108 227.277 + 187156333 187156377 0 1 44 0
chr1 187156546 187156599 1.5198997 379.97495 + 187156546 187156599 0 1 53 0
chr1 187156886 187156938 1.0455621 261.39053 + 187156886 187156938 0 1 52 0
chr1 187157062 187157121 2.007338 501.8345 + 187157062 187157121 0 1 59 0
chr1 187157324 187157373 1.8908523 472.71307 + 187157324 187157373 0 1 49 0
chr1 187157513 187157572 1.5931193 398.27982 + 187157513 187157572 0 1 59 0
chr1 187157645 187157699 1.1181605 279.54013 + 187157645 187157699 0 1 54 0
chr1 187157875 187157934 0.98169875 245.42468 + 187157875 187157934 0 1 59 0
chr1 187158282 187158341 0.99341786 248.35446 + 187158282 187158341 0 1 59 0
chr1 188448528 188448581 1.0182892 254.5723 + 188448528 188448581 0 1 53 0
chr1 188448658 188448705 1.0468467 261.7117 + 188448658 188448705 0 1 47 0
chr1 188448813 188448872 1.0351162 258.77905 + 188448813 188448872 0 1 59 0
chr1 188448992 188449051 1.0845646 271.14114 + 188448992 188449051 0 1 59 0
chr1 188449218 188449277 0.9659015 241.47537 + 188449218 188449277 0 1 59 0
chr1 188449441 188449498 0.9789081 244.72704 + 188449441 188449498 0 1 57 0
chr1 188449586 188449645 0.98586833 246.46709 + 188449586 188449645 0 1 59 0
chr1 188449695 188449754 1.090142 272.5355 + 188449695 188449754 0 1 59 0
chr1 188449874 188449918 1.1695188 292.3797 + 188449874 188449918 0 1 44 0
chr1 188450004 188450057 3.3886263 847.15656 + 188450004 188450057 0 1 53 0
chr1 188450119 188450166 3.0225837 755.64594 + 188450119 188450166 0 1 47 0
chr1 188450401 188450453 1.3493482 337.33704 + 188450401 188450453 0 1 52 0
chr1 188450545 188450598 1.0064249 251.60623 + 188450545 188450598 0 1 53 0
chr1 188450730 188450789 1.2095386 302.38464 + 188450730 188450789 0 1 59 0
chr1 188450945 188451004 1.120958 280.2395 + 188450945 188451004 0 1 59 0
chr1 188451304 188451363 1.2986964 324.6741 + 188451304 188451363 0 1 59 0
chr1 188451462 188451506 1.0217147 255.42867 + 188451462 188451506 0 1 44 0
chr1 191871483 191871536 0.85108286 212.77072 + 191871483 191871536 0 1 53 0
chr1 191871600 191871659 0.8799265 219.98163 + 191871600 191871659 0 1 59 0
chr1 191871798 191871842 0.9370808 234.2702 + 191871798 191871842 0 1 44 0
chr1 191872038 191872097 0.9152606 228.81516 + 191872038 191872097 0 1 59 0
chr1 191872248 191872307 0.9080917 227.02293 + 191872248 191872307 0 1 59 0
chr1 191872430 191872489 0.7690842 192.27106 + 191872430 191872489 0 1 59 0
chr1 191872607 191872661 0.9797595 244.93988 + 191872607 191872661 0 1 54 0
chr1 191872744 191872801 1.6202201 405.05502 + 191872744 191872801 0 1 57 0
chr1 191872861 191872912 1.6728079 418.202 + 191872861 191872912 0 1 51 0
chr1 191873079 191873123 1.3717142 342.92856 + 191873079 191873123 0 1 44 0
chr1 191873191 191873235 1.362328 340.582 + 191873191 191873235 0 1 44 0
chr1 191873361 191873419 1.790314 447.5785 + 191873361 191873419 0 1 58 0
chr1 191873486 191873536 1.4533597 363.33994 + 191873486 191873536 0 1 50 0
chr1 191875313 191875357 1.6538526 413.46313 + 191875313 191875357 0 1 44 0
chr1 191875479 191875529 1.3262068 331.5517 + 191875479 191875529 0 1 50 0
chr1 191875650 191875694 1.0028284 250.70709 + 191875650 191875694 0 1 44 0
chr1 191875807 191875851 0.9904972 247.6243 + 191875807 191875851 0 1 44 0
chr1 191875924 191875968 1.0632774 265.81934 + 191875924 191875968 0 1 44 0
chr1 191876061 191876105 0.9486112 237.1528 + 191876061 191876105 0 1 44 0
chr1 191876187 191876231 1.5116096 377.90237 + 191876187 191876231 0 1 44 0
chr1 191876417 191876461 1.087961 271.99023 + 191876417 191876461 0 1 44 0
chr1 191876593 191876651 1.08333 270.83252 + 191876593 191876651 0 1 58 0
chr1 191876784 191876843 1.208396 302.099 + 191876784 191876843 0 1 59 0
chr1 192882682 192882741 0.9405511 235.13777 + 192882682 192882741 0 1 59 0
chr1 192883008 192883052 0.97298265 243.24567 + 192883008 192883052 0 1 44 0
chr1 192883130 192883176 1.2805661 320.1415 + 192883130 192883176 0 1 46 0
chr1 192883250 192883295 1.0700067 267.50168 + 192883250 192883295 0 1 45 0
chr1 192883500 192883559 1.5141325 378.5331 + 192883500 192883559 0 1 59 0
chr1 192883685 192883729 1.0873146 271.82864 + 192883685 192883729 0 1 44 0
chr1 192883924 192883977 1.6650697 416.26743 + 192883924 192883977 0 1 53 0
chr1 192884170 192884214 2.4055037 601.3759 + 192884170 192884214 0 1 44 0
chr1 192884346 192884405 4.2515945 1000.0 + 192884346 192884405 0 1 59 0
chr1 192884466 192884510 1.1939065 298.47662 + 192884466 192884510 0 1 44 0
chr1 192884658 192884717 1.5008094 375.20236 + 192884658 192884717 0 1 59 0
chr1 192884872 192884917 1.0250007 256.25018 + 192884872 192884917 0 1 45 0
chr1 192885136 192885180 1.1664734 291.61835 + 192885136 192885180 0 1 44 0
chr1 192885294 192885338 1.0104879 252.62198 + 192885294 192885338 0 1 44 0
chr1 192885408 192885453 1.0599478 264.98697 + 192885408 192885453 0 1 45 0
chr1 192885595 192885639 0.83298755 208.24689 + 192885595 192885639 0 1 44 0
chr1 192885807 192885857 1.1544677 288.6169 + 192885807 192885857 0 1 50 0
chr1 193521360 193521419 1.0806829 270.17072 + 193521360 193521419 0 1 59 0
chr1 193521470 193521529 1.1451687 286.29218 + 193521470 193521529 0 1 59 0
chr1 193521749 193521793 0.96296465 240.74117 + 193521749 193521793 0 1 44 0
chr1 193521867 193521913 0.98093754 245.23439 + 193521867 193521913 0 1 46 0
chr1 193522034 193522082 0.97918004 244.79501 + 193522034 193522082 0 1 48 0
chr1 193522314 193522358 0.90529096 226.32274 + 193522314 193522358 0 1 44 0
chr1 193522438 193522482 1.056699 264.17477 + 193522438 193522482 0 1 44 0
chr1 193522704 193522763 1.8956956 473.9239 + 193522704 193522763 0 1 59 0
chr1 193522850 193522906 1.5155227 378.88068 + 193522850 193522906 0 1 56 0
chr1 193523136 193523180 1.0790125 269.75314 + 193523136 193523180 0 1 44 0
chr1 193523267 193523326 1.9976107 499.40268 + 193523267 193523326 0 1 59 0
chr1 193523593 193523652 1.5355468 383.8867 + 193523593 193523652 0 1 59 0
chr1 193523936 193523995 1.0274545 256.86362 + 193523936 193523995 0 1 59 0
chr1 193524567 193524626 0.90793914 226.98479 + 193524567 193524626 0 1 59 0
chr1 193607333 193607380 1.3117317 327.93292 + 193607333 193607380 0 1 47 0
chr1 193607453 193607497 1.0246654 256.16635 + 193607453 193607497 0 1 44 0
chr1 193607565 193607609 1.0436077 260.90192 + 193607565 193607609 0 1 44 0
chr1 193607724 193607768 1.0101866 252.54663 + 193607724 193607768 0 1 44 0
chr1 193607990 193608034 1.0459081 261.47702 + 193607990 193608034 0 1 44 0
chr1 193608309 193608353 0.9834858 245.87146 + 193608309 193608353 0 1 44 0
chr1 193608548 193608607 2.6796842 669.921 + 193608548 193608607 0 1 59 0
chr1 193608671 193608720 1.3269852 331.7463 + 193608671 193608720 0 1 49 0
chr1 193608784 193608843 1.3456163 336.40408 + 193608784 193608843 0 1 59 0
chr1 193609145 193609204 1.1929382 298.23456 + 193609145 193609204 0 1 59 0
chr1 193609353 193609411 1.0679415 266.98538 + 193609353 193609411 0 1 58 0
chr1 193609472 193609527 1.037445 259.36124 + 193609472 193609527 0 1 55 0
chr1 193609636 193609691 0.8552172 213.8043 + 193609636 193609691 0 1 55 0
chr1 193609867 193609925 1.00969 252.42252 + 193609867 193609925 0 1 58 0
chr1 193610043 193610097 1.0303687 257.59216 + 193610043 193610097 0 1 54 0
chr1 194852567 194852616 0.88946843 222.36711 + 194852567 194852616 0 1 49 0
chr1 194853119 194853173 0.8528118 213.20296 + 194853119 194853173 0 1 54 0
chr1 194853401 194853460 1.2413282 310.33206 + 194853401 194853460 0 1 59 0
chr1 194853758 194853802 2.7088494 677.21234 + 194853758 194853802 0 1 44 0
chr1 194853979 194854023 1.1042179 276.05447 + 194853979 194854023 0 1 44 0
chr1 194854269 194854314 1.2635661 315.89154 + 194854269 194854314 0 1 45 0
chr1 194854744 194854794 0.9712848 242.8212 + 194854744 194854794 0 1 50 0
chr1 194854856 194854908 1.4767991 369.19977 + 194854856 194854908 0 1 52 0
chr1 194854993 194855038 1.2776769 319.41922 + 194854993 194855038 0 1 45 0
chr1 194855106 194855163 1.0256435 256.41086 + 194855106 194855163 0 1 57 0
chr1 194855307 194855351 1.050872 262.718 + 194855307 194855351 0 1 44 0
chr1 194962567 194962612 0.97741985 244.35497 + 194962567 194962612 0 1 45 0
chr1 194962890 194962949 1.9484918 487.12296 + 194962890 194962949 0 1 59 0
chr1 194963059 194963118 1.9959896 498.99738 + 194963059 194963118 0 1 59 0
chr1 194963582 194963641 0.97250664 243.12666 + 194963582 194963641 0 1 59 0
chr1 194964001 194964054 0.9730866 243.27165 + 194964001 194964054 0 1 53 0
chr1 194964115 194964166 0.9142635 228.56587 + 194964115 194964166 0 1 51 0
chr1 194964268 194964327 0.967338 241.8345 + 194964268 194964327 0 1 59 0
chr1 194964391 194964445 0.9226407 230.66017 + 194964391 194964445 0 1 54 0
chr10 5912733 5912792 1.2512542 312.81354 + 5912733 5912792 0 1 59 0
chr10 5912914 5912973 1.1984541 299.61353 + 5912914 5912973 0 1 59 0
chr10 5913106 5913165 1.2446058 311.15146 + 5913106 5913165 0 1 59 0
chr10 5913421 5913480 2.884219 721.05475 + 5913421 5913480 0 1 59 0
chr10 5913770 5913818 2.4989095 624.72736 + 5913770 5913818 0 1 48 0
chr10 5914516 5914575 1.5162098 379.05246 + 5914516 5914575 0 1 59 0
chr10 5914623 5914676 1.6504164 412.6041 + 5914623 5914676 0 1 53 0
chr10 5914957 5915016 0.88947064 222.36766 + 5914957 5915016 0 1 59 0
chr10 5915151 5915210 1.021163 255.29074 + 5915151 5915210 0 1 59 0
chr10 6371527 6371586 1.0198232 254.9558 + 6371527 6371586 0 1 59 0
chr10 6371698 6371743 0.95375025 238.43756 + 6371698 6371743 0 1 45 0
chr10 6372507 6372557 1.113523 278.38074 + 6372507 6372557 0 1 50 0
chr10 6372664 6372708 0.9555444 238.88611 + 6372664 6372708 0 1 44 0
chr10 6372774 6372818 1.080158 270.0395 + 6372774 6372818 0 1 44 0
chr10 6372915 6372959 6.755804 1000.0 + 6372915 6372959 0 1 44 0
chr10 6373035 6373079 1.746371 436.59274 + 6373035 6373079 0 1 44 0
chr10 6373166 6373210 1.0332069 258.30173 + 6373166 6373210 0 1 44 0
chr10 6373391 6373435 0.97266185 243.16547 + 6373391 6373435 0 1 44 0
chr10 6373501 6373546 2.090991 522.74774 + 6373501 6373546 0 1 45 0
chr10 6373757 6373815 1.3515424 337.8856 + 6373757 6373815 0 1 58 0
chr10 6373929 6373988 0.9415423 235.38557 + 6373929 6373988 0 1 59 0
chr10 6374119 6374175 0.97104466 242.76117 + 6374119 6374175 0 1 56 0
chr10 6374393 6374448 0.84398335 210.99583 + 6374393 6374448 0 1 55 0
chr10 6804513 6804572 1.0634555 265.86386 + 6804513 6804572 0 1 59 0
chr10 6804779 6804830 1.0363241 259.08102 + 6804779 6804830 0 1 51 0
chr10 6804907 6804964 0.8361702 209.04254 + 6804907 6804964 0 1 57 0
chr10 6805087 6805138 1.000608 250.152 + 6805087 6805138 0 1 51 0
chr10 6805442 6805487 1.2058779 301.46948 + 6805442 6805487 0 1 45 0
chr10 6805624 6805674 1.8340603 458.51508 + 6805624 6805674 0 1 50 0
chr10 6805732 6805780 1.3810799 345.27 + 6805732 6805780 0 1 48 0
chr10 6805935 6805987 2.5652063 641.3016 + 6805935 6805987 0 1 52 0
chr10 6806174 6806228 2.8958247 723.9562 + 6806174 6806228 0 1 54 0
chr10 6806285 6806338 1.1119657 277.99142 + 6806285 6806338 0 1 53 0
chr10 6806449 6806508 2.2724345 568.10864 + 6806449 6806508 0 1 59 0
chr10 6806555 6806614 2.3773224 594.3306 + 6806555 6806614 0 1 59 0
chr10 6806840 6806899 0.97688186 244.22046 + 6806840 6806899 0 1 59 0
chr10 6807240 6807297 0.8511356 212.7839 + 6807240 6807297 0 1 57 0
chr10 6807373 6807425 0.8829656 220.74141 + 6807373 6807425 0 1 52 0
chr10 6807554 6807605 1.0244417 256.11044 + 6807554 6807605 0 1 51 0
chr10 6807754 6807810 1.0702106 267.55264 + 6807754 6807810 0 1 56 0
chr10 6807870 6807916 0.988111 247.02776 + 6807870 6807916 0 1 46 0
chr10 8575684 8575738 1.284198 321.0495 + 8575684 8575738 0 1 54 0
chr10 8575807 8575861 1.1266906 281.67267 + 8575807 8575861 0 1 54 0
chr10 8575917 8575961 0.95924366 239.81091 + 8575917 8575961 0 1 44 0
chr10 8576086 8576130 0.93356705 233.39175 + 8576086 8576130 0 1 44 0
chr10 8576306 8576350 1.0557307 263.93268 + 8576306 8576350 0 1 44 0
chr10 8576469 8576516 1.5636177 390.90442 + 8576469 8576516 0 1 47 0
chr10 8576740 8576787 2.2324555 558.1139 + 8576740 8576787 0 1 47 0
chr10 8576902 8576953 1.1058474 276.46185 + 8576902 8576953 0 1 51 0
chr10 8577183 8577242 0.8287137 207.17844 + 8577183 8577242 0 1 59 0
chr10 8577361 8577419 1.1646389 291.15973 + 8577361 8577419 0 1 58 0
chr10 10246657 10246716 0.8857567 221.43916 + 10246657 10246716 0 1 59 0
chr10 10246801 10246859 0.74687654 186.71913 + 10246801 10246859 0 1 58 0
chr10 10246985 10247035 0.9468593 236.71483 + 10246985 10247035 0 1 50 0
chr10 10247161 10247218 1.1825362 295.63406 + 10247161 10247218 0 1 57 0
chr10 10247443 10247502 1.7763029 444.07574 + 10247443 10247502 0 1 59 0
chr10 10247599 10247650 1.2037913 300.9478 + 10247599 10247650 0 1 51 0
chr10 10247916 10247968 1.7888256 447.20642 + 10247916 10247968 0 1 52 0
chr10 10248070 10248114 1.7606806 440.17014 + 10248070 10248114 0 1 44 0
chr10 10248291 10248335 0.7250535 181.26337 + 10248291 10248335 0 1 44 0
chr10 10248399 10248443 1.0184267 254.60666 + 10248399 10248443 0 1 44 0
chr10 10248524 10248573 0.9919502 247.98755 + 10248524 10248573 0 1 49 0
chr10 10970034 10970093 1.1352661 283.81653 + 10970034 10970093 0 1 59 0
chr10 10970439 10970488 0.9676812 241.9203 + 10970439 10970488 0 1 49 0
chr10 10970599 10970658 1.4790988 369.7747 + 10970599 10970658 0 1 59 0
chr10 10970864 10970908 1.0245274 256.13187 + 10970864 10970908 0 1 44 0
chr10 10970993 10971037 1.1198308 279.9577 + 10970993 10971037 0 1 44 0
chr10 10971292 10971337 13.335731 1000.0 + 10971292 10971337 0 1 45 0
chr10 10971403 10971447 1.0047685 251.19212 + 10971403 10971447 0 1 44 0
chr10 10971787 10971831 1.052133 263.03323 + 10971787 10971831 0 1 44 0
chr10 10972055 10972101 1.2807754 320.19385 + 10972055 10972101 0 1 46 0
chr10 10972235 10972280 1.0223353 255.58382 + 10972235 10972280 0 1 45 0
chr10 10972416 10972475 1.2598404 314.96008 + 10972416 10972475 0 1 59 0
chr10 10972707 10972766 1.2342736 308.5684 + 10972707 10972766 0 1 59 0
chr10 11032523 11032567 1.0537568 263.4392 + 11032523 11032567 0 1 44 0
chr10 11033063 11033122 1.2880592 322.0148 + 11033063 11033122 0 1 59 0
chr10 11033228 11033287 1.6702243 417.5561 + 11033228 11033287 0 1 59 0
chr10 11033363 11033422 2.3590887 589.77216 + 11033363 11033422 0 1 59 0
chr10 11033642 11033686 1.0204456 255.11139 + 11033642 11033686 0 1 44 0
chr10 11033929 11033973 0.93505394 233.76349 + 11033929 11033973 0 1 44 0
chr10 11034114 11034158 0.96948117 242.37029 + 11034114 11034158 0 1 44 0
chr10 11034319 11034378 2.0824533 520.61334 + 11034319 11034378 0 1 59 0
chr10 11034517 11034576 1.2919607 322.99017 + 11034517 11034576 0 1 59 0
chr10 11034665 11034724 1.0112844 252.82109 + 11034665 11034724 0 1 59 0
chr10 11034784 11034841 0.9256847 231.42117 + 11034784 11034841 0 1 57 0
chr10 17410443 17410495 0.8697438 217.43596 + 17410443 17410495 0 1 52 0
chr10 17410550 17410609 1.0619228 265.48068 + 17410550 17410609 0 1 59 0
chr10 17410706 17410765 1.0434963 260.87405 + 17410706 17410765 0 1 59 0
chr10 17410898 17410955 1.0302128 257.5532 + 17410898 17410955 0 1 57 0
chr10 17411101 17411151 0.9623401 240.58502 + 17411101 17411151 0 1 50 0
chr10 17411230 17411281 0.9743862 243.59656 + 17411230 17411281 0 1 51 0
chr10 17411475 17411534 1.6800458 420.01147 + 17411475 17411534 0 1 59 0
chr10 17411669 17411719 1.1502217 287.55542 + 17411669 17411719 0 1 50 0
chr10 17411777 17411825 3.114417 778.60425 + 17411777 17411825 0 1 48 0
chr10 17412022 17412081 1.2496579 312.41446 + 17412022 17412081 0 1 59 0
chr10 17412140 17412191 4.8776317 1000.0 + 17412140 17412191 0 1 51 0
chr10 17412382 17412426 1.1517608 287.94022 + 17412382 17412426 0 1 44 0
chr10 17412698 17412742 1.0481645 262.0411 + 17412698 17412742 0 1 44 0
chr10 17412836 17412880 1.4839424 370.9856 + 17412836 17412880 0 1 44 0
chr10 17412972 17413017 0.93593913 233.98479 + 17412972 17413017 0 1 45 0
chr10 17413113 17413157 0.92491364 231.22841 + 17413113 17413157 0 1 44 0
chr10 17413333 17413378 1.7076159 426.90396 + 17413333 17413378 0 1 45 0
chr10 17413526 17413570 0.9739637 243.49092 + 17413526 17413570 0 1 44 0
chr10 17413794 17413838 0.885138 221.2845 + 17413794 17413838 0 1 44 0
chr10 18532689 18532748 0.8448007 211.20018 + 18532689 18532748 0 1 59 0
chr10 18532800 18532852 0.954197 238.54924 + 18532800 18532852 0 1 52 0
chr10 18532938 18532997 0.959707 239.92676 + 18532938 18532997 0 1 59 0
chr10 18533125 18533184 1.0212333 255.30833 + 18533125 18533184 0 1 59 0
chr10 18533266 18533325 0.9740462 243.51154 + 18533266 18533325 0 1 59 0
chr10 18533460 18533514 0.940262 235.0655 + 18533460 18533514 0 1 54 0
chr10 18533577 18533636 0.86509466 216.27367 + 18533577 18533636 0 1 59 0
chr10 18533758 18533807 1.5125146 378.12866 + 18533758 18533807 0 1 49 0
chr10 18533918 18533968 2.2559474 563.9868 + 18533918 18533968 0 1 50 0
chr10 18534134 18534189 2.6046865 651.17163 + 18534134 18534189 0 1 55 0
chr10 18534317 18534361 1.0150008 253.7502 + 18534317 18534361 0 1 44 0
chr10 18534510 18534554 0.96108305 240.27077 + 18534510 18534554 0 1 44 0
chr10 18534719 18534763 0.9923683 248.09207 + 18534719 18534763 0 1 44 0
chr10 18534981 18535040 1.1215678 280.39197 + 18534981 18535040 0 1 59 0
chr10 18535171 18535230 0.9885732 247.1433 + 18535171 18535230 0 1 59 0
chr10 18535283 18535339 1.0437655 260.94138 + 18535283 18535339 0 1 56 0
chr10 18535391 18535450 0.8000478 200.01195 + 18535391 18535450 0 1 59 0
chr10 18535542 18535601 0.87574196 218.93549 + 18535542 18535601 0 1 59 0
chr10 18703780 18703834 1.0908777 272.71942 + 18703780 18703834 0 1 54 0
chr10 18703955 18704012 1.041528 260.382 + 18703955 18704012 0 1 57 0
chr10 18704069 18704116 0.9868406 246.71014 + 18704069 18704116 0 1 47 0
chr10 18704184 18704229 1.0622859 265.57147 + 18704184 18704229 0 1 45 0
chr10 18704333 18704383 1.0092155 252.30386 + 18704333 18704383 0 1 50 0
chr10 18704487 18704531 0.9571098 239.27745 + 18704487 18704531 0 1 44 0
chr10 18704794 18704841 1.3850473 346.26184 + 18704794 18704841 0 1 47 0
chr10 18704920 18704964 1.138908 284.72702 + 18704920 18704964 0 1 44 0
chr10 18705018 18705077 3.253722 813.4305 + 18705018 18705077 0 1 59 0
chr10 18705251 18705295 1.0496671 262.41678 + 18705251 18705295 0 1 44 0
chr10 18705411 18705470 1.4511952 362.7988 + 18705411 18705470 0 1 59 0
chr10 18705641 18705695 0.9424888 235.6222 + 18705641 18705695 0 1 54 0
chr10 18705974 18706033 1.0209631 255.24077 + 18705974 18706033 0 1 59 0
chr10 18706246 18706300 1.0869772 271.74432 + 18706246 18706300 0 1 54 0
chr10 18706430 18706489 0.85846573 214.61644 + 18706430 18706489 0 1 59 0
chr10 18706649 18706708 0.8168956 204.2239 + 18706649 18706708 0 1 59 0
chr10 21681704 21681759 1.0250214 256.25537 + 21681704 21681759 0 1 55 0
chr10 21681825 21681883 1.0119469 252.98672 + 21681825 21681883 0 1 58 0
chr10 21681933 21681992 0.9283246 232.08115 + 21681933 21681992 0 1 59 0
chr10 21682114 21682170 0.8034841 200.87102 + 21682114 21682170 0 1 56 0
chr10 21682227 21682285 1.0852913 271.3228 + 21682227 21682285 0 1 58 0
chr10 21682428 21682479 1.2483162 312.07904 + 21682428 21682479 0 1 51 0
chr10 21682654 21682698 0.9649883 241.24707 + 21682654 21682698 0 1 44 0
chr10 21682797 21682856 1.8144289 453.60724 + 21682797 21682856 0 1 59 0
chr10 21682987 21683031 1.6363322 409.08304 + 21682987 21683031 0 1 44 0
chr10 21683094 21683153 7.9304833 1000.0 + 21683094 21683153 0 1 59 0
chr10 21683271 21683323 1.5915599 397.88998 + 21683271 21683323 0 1 52 0
chr10 21683559 21683603 1.0323603 258.0901 + 21683559 21683603 0 1 44 0
chr10 21683737 21683781 1.0388167 259.70416 + 21683737 21683781 0 1 44 0
chr10 21683920 21683964 1.0973552 274.3388 + 21683920 21683964 0 1 44 0
chr10 21684199 21684244 1.0230641 255.76604 + 21684199 21684244 0 1 45 0
chr10 21684347 21684406 1.2044855 301.1214 + 21684347 21684406 0 1 59 0
chr10 21684455 21684514 0.96327126 240.81781 + 21684455 21684514 0 1 59 0
chr10 21684637 21684694 0.89597946 223.99487 + 21684637 21684694 0 1 57 0
chr10 23475770 23475829 1.2940025 323.50064 + 23475770 23475829 0 1 59 0
chr10 23475931 23475990 1.2168618 304.21545 + 23475931 23475990 0 1 59 0
chr10 23476064 23476115 1.3368759 334.219 + 23476064 23476115 0 1 51 0
chr10 23476317 23476362 0.897873 224.46825 + 23476317 23476362 0 1 45 0
chr10 23476461 23476518 1.8199584 454.98962 + 23476461 23476518 0 1 57 0
chr10 23476717 23476761 1.3247422 331.18555 + 23476717 23476761 0 1 44 0
chr10 23476888 23476947 3.4321055 858.02637 + 23476888 23476947 0 1 59 0
chr10 23477090 23477144 1.5935874 398.39685 + 23477090 23477144 0 1 54 0
chr10 23477280 23477339 1.6077943 401.94858 + 23477280 23477339 0 1 59 0
chr10 23477438 23477497 1.3528277 338.2069 + 23477438 23477497 0 1 59 0
chr10 23477633 23477692 2.1221416 530.5354 + 23477633 23477692 0 1 59 0
chr10 23477869 23477928 3.55572 888.93 + 23477869 23477928 0 1 59 0
chr10 23478063 23478122 1.2688416 317.21042 + 23478063 23478122 0 1 59 0
chr10 23478339 23478398 1.0730146 268.25366 + 23478339 23478398 0 1 59 0
chr10 23478529 23478588 1.0641189 266.02972 + 23478529 23478588 0 1 59 0
chr10 23478695 23478754 0.89519453 223.79863 + 23478695 23478754 0 1 59 0
chr10 23479517 23479576 0.9917635 247.94087 + 23479517 23479576 0 1 59 0
chr10 23540701 23540760 2.0342138 508.55344 + 23540701 23540760 0 1 59 0
chr10 23540917 23540976 3.0122607 753.0652 + 23540917 23540976 0 1 59 0
chr10 23541076 23541135 1.5547812 388.6953 + 23541076 23541135 0 1 59 0
chr10 23541253 23541312 0.82573074 206.43268 + 23541253 23541312 0 1 59 0
chr10 23541394 23541443 1.0144504 253.61261 + 23541394 23541443 0 1 49 0
chr10 23541608 23541667 0.91913617 229.78404 + 23541608 23541667 0 1 59 0
chr10 23541766 23541810 0.950135 237.53375 + 23541766 23541810 0 1 44 0
chr10 23541905 23541964 1.0008136 250.2034 + 23541905 23541964 0 1 59 0
chr10 23542288 23542332 1.0710099 267.75247 + 23542288 23542332 0 1 44 0
chr10 23542419 23542478 0.99225175 248.06294 + 23542419 23542478 0 1 59 0
chr10 23542529 23542586 1.0682184 267.0546 + 23542529 23542586 0 1 57 0
chr10 23799515 23799574 1.2324371 308.10928 + 23799515 23799574 0 1 59 0
chr10 23799714 23799773 1.0119773 252.99432 + 23799714 23799773 0 1 59 0
chr10 23799883 23799942 0.98620355 246.55089 + 23799883 23799942 0 1 59 0
chr10 23800042 23800101 1.0150613 253.76532 + 23800042 23800101 0 1 59 0
chr10 23800196 23800247 1.0005885 250.14714 + 23800196 23800247 0 1 51 0
chr10 23800395 23800451 1.2762576 319.06442 + 23800395 23800451 0 1 56 0
chr10 23800622 23800681 1.7129823 428.24557 + 23800622 23800681 0 1 59 0
chr10 23800781 23800840 1.6571298 414.28244 + 23800781 23800840 0 1 59 0
chr10 23800902 23800961 1.511136 377.78403 + 23800902 23800961 0 1 59 0
chr10 23801114 23801173 1.1712149 292.80374 + 23801114 23801173 0 1 59 0
chr10 23801226 23801281 0.93438643 233.5966 + 23801226 23801281 0 1 55 0
chr10 23801355 23801414 0.9252538 231.31345 + 23801355 23801414 0 1 59 0
chr10 23801601 23801660 0.8174584 204.3646 + 23801601 23801660 0 1 59 0
chr10 23801755 23801814 1.0469489 261.7372 + 23801755 23801814 0 1 59 0
chr10 23801955 23802014 0.8184571 204.61429 + 23801955 23802014 0 1 59 0
chr10 24615189 24615248 1.3110875 327.77188 + 24615189 24615248 0 1 59 0
chr10 24615694 24615753 1.3053586 326.33966 + 24615694 24615753 0 1 59 0
chr10 24615805 24615861 1.0582294 264.55737 + 24615805 24615861 0 1 56 0
chr10 24615938 24615989 0.9674853 241.87132 + 24615938 24615989 0 1 51 0
chr10 24616182 24616241 1.0681547 267.03867 + 24616182 24616241 0 1 59 0
chr10 24616319 24616378 1.213157 303.28928 + 24616319 24616378 0 1 59 0
chr10 24616455 24616510 1.5515058 387.87646 + 24616455 24616510 0 1 55 0
chr10 24616678 24616737 2.628718 657.1795 + 24616678 24616737 0 1 59 0
chr10 24616861 24616916 1.5441957 386.04892 + 24616861 24616916 0 1 55 0
chr10 24617059 24617118 3.2572048 814.3012 + 24617059 24617118 0 1 59 0
chr10 24617279 24617328 1.4857252 371.4313 + 24617279 24617328 0 1 49 0
chr10 24617480 24617539 1.2326134 308.15335 + 24617480 24617539 0 1 59 0
chr10 24617642 24617690 0.84861827 212.15457 + 24617642 24617690 0 1 48 0
chr10 24617953 24618012 1.4336101 358.40253 + 24617953 24618012 0 1 59 0
chr10 24618073 24618132 1.2949239 323.731 + 24618073 24618132 0 1 59 0
chr10 24618322 24618381 1.0750167 268.75418 + 24618322 24618381 0 1 59 0
chr10 27762284 27762343 1.0634906 265.87265 + 27762284 27762343 0 1 59 0
chr10 27762441 27762496 0.9085809 227.14522 + 27762441 27762496 0 1 55 0
chr10 27762648 27762707 0.87114066 217.78517 + 27762648 27762707 0 1 59 0
chr10 27762812 27762871 0.9765219 244.13048 + 27762812 27762871 0 1 59 0
chr10 27763106 27763165 0.88320374 220.80093 + 27763106 27763165 0 1 59 0
chr10 27763317 27763376 1.2321992 308.0498 + 27763317 27763376 0 1 59 0
chr10 27763556 27763615 2.386512 596.628 + 27763556 27763615 0 1 59 0
chr10 27763778 27763835 3.4164004 854.1001 + 27763778 27763835 0 1 57 0
chr10 27763949 27763993 1.0330224 258.2556 + 27763949 27763993 0 1 44 0
chr10 27764322 27764366 0.9727183 243.17958 + 27764322 27764366 0 1 44 0
chr10 27764458 27764503 1.7636825 440.92062 + 27764458 27764503 0 1 45 0
chr10 27764616 27764660 1.039839 259.95975 + 27764616 27764660 0 1 44 0
chr10 27764797 27764843 1.5329877 383.24692 + 27764797 27764843 0 1 46 0
chr10 27764929 27764979 1.0657909 266.44772 + 27764929 27764979 0 1 50 0
chr10 27765035 27765085 1.5439591 385.98978 + 27765035 27765085 0 1 50 0
chr10 27765251 27765310 1.051667 262.91675 + 27765251 27765310 0 1 59 0
chr10 30288340 30288384 0.93713695 234.28424 + 30288340 30288384 0 1 44 0
chr10 30288542 30288601 0.9109183 227.72957 + 30288542 30288601 0 1 59 0
chr10 30288753 30288807 0.88238186 220.59546 + 30288753 30288807 0 1 54 0
chr10 30289206 30289265 1.0656986 266.42465 + 30289206 30289265 0 1 59 0
chr10 30289314 30289373 0.8812845 220.32112 + 30289314 30289373 0 1 59 0
chr10 30289475 30289530 1.442157 360.53925 + 30289475 30289530 0 1 55 0
chr10 30289641 30289700 2.8437467 710.93665 + 30289641 30289700 0 1 59 0
chr10 30289765 30289809 1.3288512 332.2128 + 30289765 30289809 0 1 44 0
chr10 30290015 30290060 1.4848498 371.21246 + 30290015 30290060 0 1 45 0
chr10 30290268 30290312 1.1342432 283.56082 + 30290268 30290312 0 1 44 0
chr10 30290393 30290451 1.2849519 321.23798 + 30290393 30290451 0 1 58 0
chr10 30290641 30290700 0.875178 218.7945 + 30290641 30290700 0 1 59 0
chr10 30290824 30290883 1.0440583 261.0146 + 30290824 30290883 0 1 59 0
chr10 30291019 30291078 0.91309613 228.27403 + 30291019 30291078 0 1 59 0
chr10 30306949 30307008 0.9549037 238.72594 + 30306949 30307008 0 1 59 0
chr10 30307446 30307493 1.1786857 294.67142 + 30307446 30307493 0 1 47 0
chr10 30307605 30307649 1.3344103 333.60257 + 30307605 30307649 0 1 44 0
chr10 30307892 30307936 1.9336637 483.41592 + 30307892 30307936 0 1 44 0
chr10 30308067 30308126 2.098236 524.559 + 30308067 30308126 0 1 59 0
chr10 30308198 30308257 1.2212663 305.31656 + 30308198 30308257 0 1 59 0
chr10 30308395 30308454 1.0228002 255.70006 + 30308395 30308454 0 1 59 0
chr10 30308646 30308705 0.8778867 219.47168 + 30308646 30308705 0 1 59 0
chr10 30308795 30308854 0.9018211 225.45528 + 30308795 30308854 0 1 59 0
chr10 30308904 30308963 0.8878463 221.96158 + 30308904 30308963 0 1 59 0
chr10 30309072 30309131 1.0319893 257.99734 + 30309072 30309131 0 1 59 0
chr10 30309190 30309249 0.7947645 198.69113 + 30309190 30309249 0 1 59 0
chr10 30309350 30309405 0.9442371 236.05928 + 30309350 30309405 0 1 55 0
chr10 30309454 30309513 0.98889965 247.22491 + 30309454 30309513 0 1 59 0
chr10 33708130 33708186 1.022353 255.58826 + 33708130 33708186 0 1 56 0
chr10 33708478 33708528 0.9127303 228.18257 + 33708478 33708528 0 1 50 0
chr10 33708595 33708639 0.96575314 241.43828 + 33708595 33708639 0 1 44 0
chr10 33708774 33708818 0.9764308 244.1077 + 33708774 33708818 0 1 44 0
chr10 33709039 33709083 1.1468829 286.72073 + 33709039 33709083 0 1 44 0
chr10 33709177 33709221 1.0701859 267.54648 + 33709177 33709221 0 1 44 0
chr10 33709362 33709406 2.1428223 535.70557 + 33709362 33709406 0 1 44 0
chr10 33709517 33709576 3.5286918 882.1729 + 33709517 33709576 0 1 59 0
chr10 33709627 33709686 2.1404755 535.1189 + 33709627 33709686 0 1 59 0
chr10 33709854 33709913 0.9899916 247.4979 + 33709854 33709913 0 1 59 0
chr10 33710089 33710148 1.1967133 299.17834 + 33710089 33710148 0 1 59 0
chr10 33710305 33710364 1.0624788 265.6197 + 33710305 33710364 0 1 59 0
chr10 33710446 33710505 0.99349874 248.37468 + 33710446 33710505 0 1 59 0
chr10 33710699 33710758 0.98403925 246.00981 + 33710699 33710758 0 1 59 0
chr10 33969952 33970011 1.0995188 274.8797 + 33969952 33970011 0 1 59 0
chr10 33970091 33970150 0.934474 233.6185 + 33970091 33970150 0 1 59 0
chr10 33970240 33970299 0.8182158 204.55394 + 33970240 33970299 0 1 59 0
chr10 33970439 33970498 0.91971743 229.92935 + 33970439 33970498 0 1 59 0
chr10 33970710 33970769 0.9636306 240.90765 + 33970710 33970769 0 1 59 0
chr10 33971266 33971325 2.1141555 528.5389 + 33971266 33971325 0 1 59 0
chr10 33971441 33971492 4.359299 1000.0 + 33971441 33971492 0 1 51 0
chr10 33971576 33971620 1.2774876 319.37192 + 33971576 33971620 0 1 44 0
chr10 33971727 33971771 1.0550752 263.7688 + 33971727 33971771 0 1 44 0
chr10 33971949 33971993 1.01951 254.8775 + 33971949 33971993 0 1 44 0
chr10 33972054 33972098 0.85842943 214.60736 + 33972054 33972098 0 1 44 0
chr10 33972486 33972545 0.8920524 223.0131 + 33972486 33972545 0 1 59 0
chr10 33972672 33972723 0.8151182 203.77954 + 33972672 33972723 0 1 51 0
chr10 33972814 33972860 1.150775 287.69373 + 33972814 33972860 0 1 46 0
chr10 33972933 33972987 1.1438887 285.97217 + 33972933 33972987 0 1 54 0
chr10 39934873 39934932 1.0384116 259.6029 + 39934873 39934932 0 1 59 0
chr10 39935355 39935414 1.1782593 294.56482 + 39935355 39935414 0 1 59 0
chr10 39935712 39935771 1.0201359 255.03397 + 39935712 39935771 0 1 59 0
chr10 39935843 39935902 1.1317265 282.93164 + 39935843 39935902 0 1 59 0
chr10 39935998 39936053 1.0792389 269.80972 + 39935998 39936053 0 1 55 0
chr10 39936261 39936305 1.3264028 331.6007 + 39936261 39936305 0 1 44 0
chr10 39936386 39936434 3.7640102 941.00256 + 39936386 39936434 0 1 48 0
chr10 39936558 39936612 2.7884405 697.1101 + 39936558 39936612 0 1 54 0
chr10 39936823 39936882 0.9894339 247.35847 + 39936823 39936882 0 1 59 0
chr10 39936938 39936990 0.894734 223.6835 + 39936938 39936990 0 1 52 0
chr10 39937102 39937161 0.84794694 211.98674 + 39937102 39937161 0 1 59 0
chr10 39937406 39937456 1.0680004 267.00012 + 39937406 39937456 0 1 50 0
chr10 39937586 39937641 0.92099774 230.24944 + 39937586 39937641 0 1 55 0
chr10 39937729 39937783 0.8716961 217.92403 + 39937729 39937783 0 1 54 0
chr10 40318210 40318258 0.96608335 241.52084 + 40318210 40318258 0 1 48 0
chr10 40318377 40318427 0.98302025 245.75507 + 40318377 40318427 0 1 50 0
chr10 40318825 40318884 1.0344646 258.61615 + 40318825 40318884 0 1 59 0
chr10 40318971 40319030 1.0712177 267.8044 + 40318971 40319030 0 1 59 0
chr10 40319208 40319259 3.7996283 949.90704 + 40319208 40319259 0 1 51 0
chr10 40319354 40319407 4.289734 1000.0 + 40319354 40319407 0 1 53 0
chr10 40319482 40319536 2.697927 674.48175 + 40319482 40319536 0 1 54 0
chr10 40319660 40319719 1.6233895 405.84738 + 40319660 40319719 0 1 59 0
chr10 40319841 40319889 1.0912614 272.81534 + 40319841 40319889 0 1 48 0
chr10 40320000 40320044 1.1968132 299.2033 + 40320000 40320044 0 1 44 0
chr10 40320139 40320198 0.95908195 239.7705 + 40320139 40320198 0 1 59 0
chr10 40320343 40320388 0.98733485 246.83371 + 40320343 40320388 0 1 45 0
chr10 40320483 40320540 1.0620158 265.50394 + 40320483 40320540 0 1 57 0
chr10 40320688 40320743 1.0655316 266.3829 + 40320688 40320743 0 1 55 0
chr10 40320819 40320872 1.0297883 257.44705 + 40320819 40320872 0 1 53 0
chr10 40320930 40320982 0.91021943 227.55486 + 40320930 40320982 0 1 52 0
chr10 40990272 40990331 0.96623075 241.5577 + 40990272 40990331 0 1 59 0
chr10 40990822 40990881 0.9348036 233.7009 + 40990822 40990881 0 1 59 0
chr10 40990989 40991048 1.974523 493.63074 + 40990989 40991048 0 1 59 0
chr10 40991213 40991258 2.1918905 547.9726 + 40991213 40991258 0 1 45 0
chr10 40991394 40991438 0.9958375 248.95938 + 40991394 40991438 0 1 44 0
chr10 40991578 40991625 0.9401124 235.0281 + 40991578 40991625 0 1 47 0
chr10 40991713 40991757 0.93592274 233.98068 + 40991713 40991757 0 1 44 0
chr10 40991941 40992000 1.3362515 334.06287 + 40991941 40992000 0 1 59 0
chr10 40992238 40992297 1.056755 264.18875 + 40992238 40992297 0 1 59 0
chr10 40992436 40992484 1.0022259 250.55647 + 40992436 40992484 0 1 48 0
chr10 40992559 40992618 1.1242375 281.0594 + 40992559 40992618 0 1 59 0
chr10 41177772 41177822 0.88982165 222.45541 + 41177772 41177822 0 1 50 0
chr10 41177949 41177993 0.9797334 244.93335 + 41177949 41177993 0 1 44 0
chr10 41178388 41178444 1.0742419 268.56046 + 41178388 41178444 0 1 56 0
chr10 41178651 41178695 1.1452628 286.3157 + 41178651 41178695 0 1 44 0
chr10 41178829 41178873 1.001342 250.33551 + 41178829 41178873 0 1 44 0
chr10 41178994 41179040 2.1482885 537.07214 + 41178994 41179040 0 1 46 0
chr10 41179213 41179268 2.2127273 553.1818 + 41179213 41179268 0 1 55 0
chr10 41179557 41179616 1.2313561 307.83905 + 41179557 41179616 0 1 59 0
chr10 41179925 41179984 1.0610253 265.25632 + 41179925 41179984 0 1 59 0
chr10 41180103 41180162 1.3364644 334.1161 + 41180103 41180162 0 1 59 0
chr10 41497424 41497483 1.0342324 258.5581 + 41497424 41497483 0 1 59 0
chr10 41497628 41497674 0.9415912 235.3978 + 41497628 41497674 0 1 46 0
chr10 41497801 41497845 0.9776256 244.4064 + 41497801 41497845 0 1 44 0
chr10 41497919 41497972 1.293639 323.40973 + 41497919 41497972 0 1 53 0
chr10 41498148 41498207 1.3075713 326.89282 + 41498148 41498207 0 1 59 0
chr10 41498272 41498316 1.2019997 300.4999 + 41498272 41498316 0 1 44 0
chr10 41498531 41498575 1.1320453 283.01132 + 41498531 41498575 0 1 44 0
chr10 41498704 41498748 1.1626097 290.65244 + 41498704 41498748 0 1 44 0
chr10 41498835 41498879 1.0631295 265.78238 + 41498835 41498879 0 1 44 0
chr10 41498976 41499027 3.9014428 975.3607 + 41498976 41499027 0 1 51 0
chr10 41499124 41499180 9.252326 1000.0 + 41499124 41499180 0 1 56 0
chr10 41499384 41499442 5.37166 1000.0 + 41499384 41499442 0 1 58 0
chr10 41499499 41499553 2.112143 528.03577 + 41499499 41499553 0 1 54 0
chr10 41499614 41499670 2.118161 529.5402 + 41499614 41499670 0 1 56 0
chr10 41499801 41499860 1.2389543 309.7386 + 41499801 41499860 0 1 59 0
chr10 41500078 41500137 1.1730938 293.27344 + 41500078 41500137 0 1 59 0
chr10 41500215 41500274 0.9759912 243.9978 + 41500215 41500274 0 1 59 0
chr10 41500694 41500753 1.0969641 274.24103 + 41500694 41500753 0 1 59 0
chr10 41500862 41500918 1.106785 276.69626 + 41500862 41500918 0 1 56 0
chr10 41501068 41501127 1.0962977 274.07443 + 41501068 41501127 0 1 59 0
chr10 41962698 41962750 7.120651 1000.0 + 41962698 41962750 0 1 52 0
chr10 41962942 41962989 1.9590746 489.76865 + 41962942 41962989 0 1 47 0
chr10 41965678 41965731 2.7533836 688.3459 + 41965678 41965731 0 1 53 0
chr10 41965808 41965866 2.734922 683.73047 + 41965808 41965866 0 1 58 0
chr10 41965924 41965983 3.4470732 861.7683 + 41965924 41965983 0 1 59 0
chr10 41966079 41966123 1.6819115 420.47787 + 41966079 41966123 0 1 44 0
chr10 41966224 41966268 1.0646285 266.15714 + 41966224 41966268 0 1 44 0
chr10 41966473 41966517 2.975565 743.89124 + 41966473 41966517 0 1 44 0
chr10 41966690 41966739 0.8425236 210.63089 + 41966690 41966739 0 1 49 0
chr10 41966863 41966907 1.0894498 272.36243 + 41966863 41966907 0 1 44 0
chr10 41967070 41967115 1.0542933 263.57333 + 41967070 41967115 0 1 45 0
chr10 41967255 41967314 1.3526808 338.1702 + 41967255 41967314 0 1 59 0
chr10 41967446 41967502 1.3119334 327.98334 + 41967446 41967502 0 1 56 0
chr10 43167274 43167318 0.9008762 225.21906 + 43167274 43167318 0 1 44 0
chr10 43167392 43167436 1.2226894 305.67233 + 43167392 43167436 0 1 44 0
chr10 43167539 43167583 1.4915934 372.89835 + 43167539 43167583 0 1 44 0
chr10 43167958 43168002 0.8475507 211.88768 + 43167958 43168002 0 1 44 0
chr10 43168129 43168173 1.0232542 255.81354 + 43168129 43168173 0 1 44 0
chr10 43168313 43168357 0.9571677 239.29192 + 43168313 43168357 0 1 44 0
chr10 43168446 43168490 1.057671 264.41772 + 43168446 43168490 0 1 44 0
chr10 43168544 43168603 2.4169784 604.24457 + 43168544 43168603 0 1 59 0
chr10 43168683 43168742 1.4307208 357.6802 + 43168683 43168742 0 1 59 0
chr10 43168848 43168906 1.0089428 252.23572 + 43168848 43168906 0 1 58 0
chr10 43169120 43169179 1.0462672 261.5668 + 43169120 43169179 0 1 59 0
chr10 43169451 43169510 0.84910035 212.27509 + 43169451 43169510 0 1 59 0
chr10 43589828 43589877 1.2894733 322.36832 + 43589828 43589877 0 1 49 0
chr10 43590023 43590067 1.4869791 371.74478 + 43590023 43590067 0 1 44 0
chr10 43590137 43590181 2.171678 542.9195 + 43590137 43590181 0 1 44 0
chr10 43590273 43590317 1.3610629 340.26572 + 43590273 43590317 0 1 44 0
chr10 43590415 43590465 1.0767522 269.18805 + 43590415 43590465 0 1 50 0
chr10 43590527 43590581 1.066447 266.61176 + 43590527 43590581 0 1 54 0
chr10 43590731 43590783 0.8657568 216.43921 + 43590731 43590783 0 1 52 0
chr10 43590856 43590915 0.8531596 213.2899 + 43590856 43590915 0 1 59 0
chr10 43591160 43591219 1.0274539 256.86346 + 43591160 43591219 0 1 59 0
chr10 44755012 44755068 0.8576114 214.40285 + 44755012 44755068 0 1 56 0
chr10 44755134 44755183 0.987725 246.93126 + 44755134 44755183 0 1 49 0
chr10 44755249 44755302 1.141433 285.35825 + 44755249 44755302 0 1 53 0
chr10 44755579 44755623 0.99048775 247.62193 + 44755579 44755623 0 1 44 0
chr10 44755951 44755995 1.1512334 287.80835 + 44755951 44755995 0 1 44 0
chr10 44756113 44756172 3.470734 867.6835 + 44756113 44756172 0 1 59 0
chr10 44756357 44756405 1.7385571 434.63928 + 44756357 44756405 0 1 48 0
chr10 44756507 44756559 1.3564423 339.1106 + 44756507 44756559 0 1 52 0
chr10 44756622 44756681 1.2301751 307.5438 + 44756622 44756681 0 1 59 0
chr10 44756779 44756832 1.209002 302.25052 + 44756779 44756832 0 1 53 0
chr10 44757240 44757299 0.99673206 249.18301 + 44757240 44757299 0 1 59 0
chr10 44757455 44757510 0.8262021 206.55052 + 44757455 44757510 0 1 55 0
chr10 44757714 44757773 0.9921541 248.03853 + 44757714 44757773 0 1 59 0
chr10 44757832 44757891 0.9269291 231.73228 + 44757832 44757891 0 1 59 0
chr10 52069404 52069463 0.83589894 208.97473 + 52069404 52069463 0 1 59 0
chr10 52069609 52069668 0.9845177 246.12943 + 52069609 52069668 0 1 59 0
chr10 52069796 52069840 0.9340242 233.50606 + 52069796 52069840 0 1 44 0
chr10 52069916 52069972 0.94298965 235.7474 + 52069916 52069972 0 1 56 0
chr10 52070085 52070129 0.9392595 234.81488 + 52070085 52070129 0 1 44 0
chr10 52070309 52070353 0.93197304 232.99326 + 52070309 52070353 0 1 44 0
chr10 52070500 52070544 0.9379439 234.48596 + 52070500 52070544 0 1 44 0
chr10 52070688 52070732 2.3963604 599.0901 + 52070688 52070732 0 1 44 0
chr10 52070909 52070955 2.8068419 701.71045 + 52070909 52070955 0 1 46 0
chr10 52071022 52071081 4.2903657 1000.0 + 52071022 52071081 0 1 59 0
chr10 52071208 52071267 1.4059832 351.4958 + 52071208 52071267 0 1 59 0
chr10 52071426 52071485 1.2400477 310.01193 + 52071426 52071485 0 1 59 0
chr10 52071612 52071666 0.9896386 247.40965 + 52071612 52071666 0 1 54 0
chr10 52071731 52071790 1.0979792 274.4948 + 52071731 52071790 0 1 59 0
chr10 52071878 52071937 1.1061301 276.53253 + 52071878 52071937 0 1 59 0
chr10 52072070 52072129 0.94411373 236.02843 + 52072070 52072129 0 1 59 0
chr10 52072178 52072228 0.9281915 232.04787 + 52072178 52072228 0 1 50 0
chr10 53761851 53761895 1.17435 293.5875 + 53761851 53761895 0 1 44 0
chr10 53762028 53762087 2.250978 562.7445 + 53762028 53762087 0 1 59 0
chr10 53762153 53762208 3.4023464 850.5866 + 53762153 53762208 0 1 55 0
chr10 53762592 53762643 2.498367 624.5918 + 53762592 53762643 0 1 51 0
chr10 53762736 53762793 1.9904672 497.6168 + 53762736 53762793 0 1 57 0
chr10 53762966 53763010 1.0043362 251.08406 + 53762966 53763010 0 1 44 0
chr10 53763225 53763269 0.90756065 226.89017 + 53763225 53763269 0 1 44 0
chr10 53763377 53763421 0.9749295 243.73238 + 53763377 53763421 0 1 44 0
chr10 53763510 53763554 0.90558493 226.39624 + 53763510 53763554 0 1 44 0
chr10 53763697 53763744 1.0472416 261.8104 + 53763697 53763744 0 1 47 0
chr10 53763826 53763870 1.0736724 268.4181 + 53763826 53763870 0 1 44 0
chr10 53763967 53764011 1.14601 286.5025 + 53763967 53764011 0 1 44 0
chr10 53764152 53764196 1.0048571 251.21426 + 53764152 53764196 0 1 44 0
chr10 57649590 57649649 1.0134798 253.36996 + 57649590 57649649 0 1 59 0
chr10 57649797 57649856 0.955891 238.97275 + 57649797 57649856 0 1 59 0
chr10 57649954 57650013 2.153991 538.49774 + 57649954 57650013 0 1 59 0
chr10 57650159 57650203 1.9627866 490.69662 + 57650159 57650203 0 1 44 0
chr10 57650538 57650597 3.0009289 750.23224 + 57650538 57650597 0 1 59 0
chr10 57650798 57650842 1.0766484 269.16208 + 57650798 57650842 0 1 44 0
chr10 57650960 57651004 1.0579106 264.47763 + 57650960 57651004 0 1 44 0
chr10 57651146 57651200 1.4447002 361.17505 + 57651146 57651200 0 1 54 0
chr10 57651268 57651322 0.8436766 210.91916 + 57651268 57651322 0 1 54 0
chr10 57651455 57651514 0.9026936 225.6734 + 57651455 57651514 0 1 59 0
chr10 57651652 57651711 0.9012729 225.31822 + 57651652 57651711 0 1 59 0
chr10 57651816 57651875 0.95689964 239.22491 + 57651816 57651875 0 1 59 0
chr10 57651981 57652040 0.8786171 219.65428 + 57651981 57652040 0 1 59 0
chr10 61041360 61041419 1.0925584 273.1396 + 61041360 61041419 0 1 59 0
chr10 61042100 61042159 1.9805838 495.14594 + 61042100 61042159 0 1 59 0
chr10 61042282 61042341 2.9716156 742.9039 + 61042282 61042341 0 1 59 0
chr10 61042489 61042548 1.0426881 260.67203 + 61042489 61042548 0 1 59 0
chr10 61042926 61042985 1.1283115 282.07788 + 61042926 61042985 0 1 59 0
chr10 61043119 61043178 0.94171536 235.42883 + 61043119 61043178 0 1 59 0
chr10 61043235 61043285 1.1709827 292.74567 + 61043235 61043285 0 1 50 0
chr10 61043441 61043500 1.2203734 305.09335 + 61043441 61043500 0 1 59 0
chr10 61043610 61043662 1.0351131 258.77826 + 61043610 61043662 0 1 52 0
chr10 61043771 61043815 1.1007546 275.18866 + 61043771 61043815 0 1 44 0
chr10 61843680 61843729 0.9827075 245.67688 + 61843680 61843729 0 1 49 0
chr10 61843824 61843882 1.0263814 256.59534 + 61843824 61843882 0 1 58 0
chr10 61844309 61844368 0.9537105 238.42763 + 61844309 61844368 0 1 59 0
chr10 61844501 61844559 0.9696598 242.41495 + 61844501 61844559 0 1 58 0
chr10 61844634 61844688 0.9947752 248.69379 + 61844634 61844688 0 1 54 0
chr10 61844833 61844877 1.035641 258.91025 + 61844833 61844877 0 1 44 0
chr10 61845017 61845061 0.9037945 225.94864 + 61845017 61845061 0 1 44 0
chr10 61845164 61845208 1.0830858 270.77145 + 61845164 61845208 0 1 44 0
chr10 61845281 61845333 6.8451962 1000.0 + 61845281 61845333 0 1 52 0
chr10 61845429 61845488 14.028913 1000.0 + 61845429 61845488 0 1 59 0
chr10 61845675 61845734 9.657086 1000.0 + 61845675 61845734 0 1 59 0
chr10 61845815 61845859 1.5266197 381.6549 + 61845815 61845859 0 1 44 0
chr10 61846002 61846059 1.1735567 293.38916 + 61846002 61846059 0 1 57 0
chr10 61846153 61846206 1.3460331 336.50827 + 61846153 61846206 0 1 53 0
chr10 61846262 61846309 1.1025239 275.63098 + 61846262 61846309 0 1 47 0
chr10 61846397 61846447 1.1229141 280.72852 + 61846397 61846447 0 1 50 0
chr10 61846938 61846989 1.0316753 257.91882 + 61846938 61846989 0 1 51 0
chr10 61847237 61847296 0.99690217 249.22554 + 61847237 61847296 0 1 59 0
chr10 61881131 61881190 1.5039686 375.99216 + 61881131 61881190 0 1 59 0
chr10 61881274 61881331 1.0763824 269.0956 + 61881274 61881331 0 1 57 0
chr10 61881443 61881501 1.3208234 330.20587 + 61881443 61881501 0 1 58 0
chr10 61881598 61881656 0.8731338 218.28345 + 61881598 61881656 0 1 58 0
chr10 61881802 61881846 0.9517439 237.93597 + 61881802 61881846 0 1 44 0
chr10 61882185 61882229 1.0810351 270.2588 + 61882185 61882229 0 1 44 0
chr10 61882293 61882341 1.7712805 442.82013 + 61882293 61882341 0 1 48 0
chr10 61882525 61882577 2.3831244 595.78107 + 61882525 61882577 0 1 52 0
chr10 61882751 61882809 1.1701057 292.52643 + 61882751 61882809 0 1 58 0
chr10 61882876 61882935 1.0910504 272.7626 + 61882876 61882935 0 1 59 0
chr10 61883357 61883416 0.81680673 204.20169 + 61883357 61883416 0 1 59 0
chr10 61996369 61996428 1.0020866 250.52167 + 61996369 61996428 0 1 59 0
chr10 61996523 61996582 0.9814393 245.35982 + 61996523 61996582 0 1 59 0
chr10 61996839 61996898 2.0743623 518.5906 + 61996839 61996898 0 1 59 0
chr10 61997120 61997179 1.1542797 288.56992 + 61997120 61997179 0 1 59 0
chr10 61997291 61997335 3.407149 851.7873 + 61997291 61997335 0 1 44 0
chr10 61997479 61997523 1.2500509 312.51273 + 61997479 61997523 0 1 44 0
chr10 61997583 61997627 1.0658338 266.45847 + 61997583 61997627 0 1 44 0
chr10 61997769 61997813 1.1868306 296.70767 + 61997769 61997813 0 1 44 0
chr10 61998074 61998129 1.3861352 346.5338 + 61998074 61998129 0 1 55 0
chr10 61998506 61998557 1.0433369 260.83423 + 61998506 61998557 0 1 51 0
chr10 61998925 61998980 0.9868384 246.7096 + 61998925 61998980 0 1 55 0
chr10 62186510 62186567 0.9363583 234.08957 + 62186510 62186567 0 1 57 0
chr10 62186883 62186940 1.1391145 284.77863 + 62186883 62186940 0 1 57 0
chr10 62187024 62187068 1.0015906 250.39766 + 62187024 62187068 0 1 44 0
chr10 62187169 62187213 1.0096915 252.42287 + 62187169 62187213 0 1 44 0
chr10 62187311 62187355 1.0246111 256.15277 + 62187311 62187355 0 1 44 0
chr10 62187566 62187610 1.0004793 250.11984 + 62187566 62187610 0 1 44 0
chr10 62187768 62187812 1.4348228 358.7057 + 62187768 62187812 0 1 44 0
chr10 62187905 62187962 6.1451006 1000.0 + 62187905 62187962 0 1 57 0
chr10 62188608 62188667 1.0056221 251.40553 + 62188608 62188667 0 1 59 0
chr10 62188802 62188861 1.1368078 284.20193 + 62188802 62188861 0 1 59 0
chr10 62188942 62189001 1.1572052 289.3013 + 62188942 62189001 0 1 59 0
chr10 62189077 62189136 0.9784993 244.62482 + 62189077 62189136 0 1 59 0
chr10 62341191 62341250 0.96584624 241.46156 + 62341191 62341250 0 1 59 0
chr10 62341384 62341439 0.8912692 222.8173 + 62341384 62341439 0 1 55 0
chr10 62341492 62341551 1.0116012 252.9003 + 62341492 62341551 0 1 59 0
chr10 62341601 62341660 0.95049584 237.62396 + 62341601 62341660 0 1 59 0
chr10 62341766 62341825 1.1737707 293.44266 + 62341766 62341825 0 1 59 0
chr10 62342258 62342302 0.99184936 247.96234 + 62342258 62342302 0 1 44 0
chr10 62342446 62342490 1.2755904 318.8976 + 62342446 62342490 0 1 44 0
chr10 62342665 62342720 3.7520604 938.0151 + 62342665 62342720 0 1 55 0
chr10 62343113 62343172 1.498295 374.57373 + 62343113 62343172 0 1 59 0
chr10 62343463 62343519 0.8658765 216.46913 + 62343463 62343519 0 1 56 0
chr10 62343849 62343908 0.95542854 238.85713 + 62343849 62343908 0 1 59 0
chr10 62344093 62344148 0.9913358 247.83395 + 62344093 62344148 0 1 55 0
chr10 62344596 62344640 0.93856823 234.64206 + 62344596 62344640 0 1 44 0
chr10 62433122 62433181 0.93342906 233.35727 + 62433122 62433181 0 1 59 0
chr10 62433233 62433288 0.8955415 223.88538 + 62433233 62433288 0 1 55 0
chr10 62433354 62433408 0.7821694 195.54234 + 62433354 62433408 0 1 54 0
chr10 62433498 62433543 0.8375811 209.39528 + 62433498 62433543 0 1 45 0
chr10 62433601 62433660 1.0265081 256.627 + 62433601 62433660 0 1 59 0
chr10 62433851 62433910 1.6315169 407.87924 + 62433851 62433910 0 1 59 0
chr10 62434121 62434180 2.3855648 596.3912 + 62434121 62434180 0 1 59 0
chr10 62434260 62434319 3.0763392 769.08484 + 62434260 62434319 0 1 59 0
chr10 62434396 62434455 2.1772919 544.323 + 62434396 62434455 0 1 59 0
chr10 62434962 62435021 1.0528027 263.20068 + 62434962 62435021 0 1 59 0
chr10 62435734 62435783 1.211794 302.94852 + 62435734 62435783 0 1 49 0
chr10 62454762 62454818 1.0522776 263.0694 + 62454762 62454818 0 1 56 0
chr10 62454887 62454943 1.0012335 250.30836 + 62454887 62454943 0 1 56 0
chr10 62455889 62455941 2.511749 627.93726 + 62455889 62455941 0 1 52 0
chr10 62456015 62456074 3.7755122 943.87805 + 62456015 62456074 0 1 59 0
chr10 62456201 62456258 1.3085837 327.14594 + 62456201 62456258 0 1 57 0
chr10 62456471 62456530 1.9829273 495.73184 + 62456471 62456530 0 1 59 0
chr10 62456766 62456825 2.8337307 708.4327 + 62456766 62456825 0 1 59 0
chr10 62457480 62457539 0.97985035 244.96259 + 62457480 62457539 0 1 59 0
chr10 62457656 62457710 0.9454507 236.36269 + 62457656 62457710 0 1 54 0
chr10 62458159 62458215 1.8995532 474.8883 + 62458159 62458215 0 1 56 0
chr10 66490170 66490229 1.1080737 277.01843 + 66490170 66490229 0 1 59 0
chr10 66490317 66490376 0.87554336 218.88583 + 66490317 66490376 0 1 59 0
chr10 66490555 66490611 0.9667059 241.67648 + 66490555 66490611 0 1 56 0
chr10 66490754 66490813 0.9858823 246.47057 + 66490754 66490813 0 1 59 0
chr10 66490967 66491026 0.9809063 245.22658 + 66490967 66491026 0 1 59 0
chr10 66491219 66491278 1.0942519 273.56296 + 66491219 66491278 0 1 59 0
chr10 66491362 66491421 2.5909195 647.72986 + 66491362 66491421 0 1 59 0
chr10 66491556 66491600 2.4838486 620.96216 + 66491556 66491600 0 1 44 0
chr10 66492694 66492738 2.7135868 678.3967 + 66492694 66492738 0 1 44 0
chr10 66492827 66492886 2.0048957 501.2239 + 66492827 66492886 0 1 59 0
chr10 66493180 66493239 1.6734763 418.36908 + 66493180 66493239 0 1 59 0
chr10 66493375 66493434 1.5263387 381.5847 + 66493375 66493434 0 1 59 0
chr10 66493669 66493728 1.1671934 291.79834 + 66493669 66493728 0 1 59 0
chr10 66493815 66493868 0.9819444 245.4861 + 66493815 66493868 0 1 53 0
chr10 66493992 66494043 0.97767186 244.41797 + 66493992 66494043 0 1 51 0
chr10 66494121 66494177 1.2333937 308.34842 + 66494121 66494177 0 1 56 0
chr10 66494266 66494320 1.3115668 327.8917 + 66494266 66494320 0 1 54 0
chr10 66494397 66494453 1.1267104 281.6776 + 66494397 66494453 0 1 56 0
chr10 66494569 66494627 1.2650362 316.25906 + 66494569 66494627 0 1 58 0
chr10 66494681 66494735 1.0548475 263.71188 + 66494681 66494735 0 1 54 0
chr10 66679915 66679961 1.1989988 299.7497 + 66679915 66679961 0 1 46 0
chr10 66680060 66680112 1.1260407 281.51016 + 66680060 66680112 0 1 52 0
chr10 66680271 66680315 0.97099143 242.74786 + 66680271 66680315 0 1 44 0
chr10 66680444 66680488 0.9535759 238.39398 + 66680444 66680488 0 1 44 0
chr10 66680579 66680623 0.96308 240.77 + 66680579 66680623 0 1 44 0
chr10 66680950 66681009 4.319004 1000.0 + 66680950 66681009 0 1 59 0
chr10 66681082 66681128 1.3572247 339.30618 + 66681082 66681128 0 1 46 0
chr10 66681226 66681285 2.2064626 551.61566 + 66681226 66681285 0 1 59 0
chr10 66681340 66681396 1.5830388 395.7597 + 66681340 66681396 0 1 56 0
chr10 66681985 66682044 0.9202083 230.05206 + 66681985 66682044 0 1 59 0
chr10 66682490 66682549 0.99034154 247.58539 + 66682490 66682549 0 1 59 0
chr10 66942979 66943038 0.98646873 246.61719 + 66942979 66943038 0 1 59 0
chr10 66943172 66943216 1.0078235 251.95587 + 66943172 66943216 0 1 44 0
chr10 66943474 66943518 0.97110945 242.77736 + 66943474 66943518 0 1 44 0
chr10 66943583 66943627 1.0030874 250.77185 + 66943583 66943627 0 1 44 0
chr10 66943865 66943909 0.97961247 244.90312 + 66943865 66943909 0 1 44 0
chr10 66944068 66944112 0.8349491 208.73727 + 66944068 66944112 0 1 44 0
chr10 66944185 66944229 0.94356376 235.89095 + 66944185 66944229 0 1 44 0
chr10 66944300 66944344 0.98792344 246.98087 + 66944300 66944344 0 1 44 0
chr10 66944424 66944468 1.0081493 252.03732 + 66944424 66944468 0 1 44 0
chr10 66944634 66944693 4.9842496 1000.0 + 66944634 66944693 0 1 59 0
chr10 66944824 66944868 1.4848884 371.2221 + 66944824 66944868 0 1 44 0
chr10 66945145 66945201 1.3901674 347.54184 + 66945145 66945201 0 1 56 0
chr10 66945320 66945378 1.2104901 302.62253 + 66945320 66945378 0 1 58 0
chr10 66945498 66945557 0.91946566 229.86641 + 66945498 66945557 0 1 59 0
chr10 66945746 66945796 0.9903528 247.5882 + 66945746 66945796 0 1 50 0
chr10 66945876 66945920 0.94988865 237.47217 + 66945876 66945920 0 1 44 0
chr10 66945982 66946041 0.9879888 246.99721 + 66945982 66946041 0 1 59 0
chr10 67676519 67676578 0.9987884 249.6971 + 67676519 67676578 0 1 59 0
chr10 67676706 67676765 1.131973 282.99326 + 67676706 67676765 0 1 59 0
chr10 67676837 67676896 0.9467445 236.68613 + 67676837 67676896 0 1 59 0
chr10 67677008 67677067 0.9659492 241.48729 + 67677008 67677067 0 1 59 0
chr10 67677129 67677188 1.0350887 258.77216 + 67677129 67677188 0 1 59 0
chr10 67677287 67677346 0.9371881 234.29703 + 67677287 67677346 0 1 59 0
chr10 67677455 67677514 1.3413674 335.34183 + 67677455 67677514 0 1 59 0
chr10 67677753 67677812 1.4341601 358.54004 + 67677753 67677812 0 1 59 0
chr10 67677895 67677954 1.820849 455.21225 + 67677895 67677954 0 1 59 0
chr10 67678007 67678058 1.4386716 359.6679 + 67678007 67678058 0 1 51 0
chr10 67678137 67678192 1.1093861 277.34653 + 67678137 67678192 0 1 55 0
chr10 67678287 67678331 1.004517 251.12924 + 67678287 67678331 0 1 44 0
chr10 67678441 67678489 1.018358 254.5895 + 67678441 67678489 0 1 48 0
chr10 67678609 67678662 1.0824089 270.60223 + 67678609 67678662 0 1 53 0
chr10 67678783 67678832 0.9899162 247.47905 + 67678783 67678832 0 1 49 0
chr10 67679009 67679068 1.1529903 288.2476 + 67679009 67679068 0 1 59 0
chr10 67679184 67679228 1.0763757 269.09393 + 67679184 67679228 0 1 44 0
chr10 67679293 67679352 0.968381 242.09525 + 67679293 67679352 0 1 59 0
chr10 67935495 67935554 0.9053671 226.34177 + 67935495 67935554 0 1 59 0
chr10 67935605 67935664 1.0671297 266.78244 + 67935605 67935664 0 1 59 0
chr10 67935739 67935798 0.9852795 246.31987 + 67935739 67935798 0 1 59 0
chr10 67935886 67935945 0.804568 201.142 + 67935886 67935945 0 1 59 0
chr10 67936137 67936196 1.0813586 270.33963 + 67936137 67936196 0 1 59 0
chr10 67936249 67936308 1.1143451 278.58627 + 67936249 67936308 0 1 59 0
chr10 67936395 67936445 0.99296075 248.24019 + 67936395 67936445 0 1 50 0
chr10 67936541 67936593 1.2797794 319.94485 + 67936541 67936593 0 1 52 0
chr10 67936769 67936825 2.6104956 652.6239 + 67936769 67936825 0 1 56 0
chr10 67936974 67937018 1.1702138 292.55347 + 67936974 67937018 0 1 44 0
chr10 67937160 67937204 1.3035854 325.89636 + 67937160 67937204 0 1 44 0
chr10 67937404 67937463 2.5638113 640.9528 + 67937404 67937463 0 1 59 0
chr10 67937539 67937598 1.1907512 297.6878 + 67937539 67937598 0 1 59 0
chr10 67937651 67937702 0.9947589 248.68973 + 67937651 67937702 0 1 51 0
chr10 67938051 67938110 0.88946134 222.36534 + 67938051 67938110 0 1 59 0
chr10 67938214 67938273 1.0003569 250.08923 + 67938214 67938273 0 1 59 0
chr10 67938429 67938488 0.8931876 223.29689 + 67938429 67938488 0 1 59 0
chr10 67938682 67938741 1.1575819 289.39548 + 67938682 67938741 0 1 59 0
chr10 67938853 67938908 0.95565426 238.91356 + 67938853 67938908 0 1 55 0
chr10 68607141 68607191 0.91234267 228.08566 + 68607141 68607191 0 1 50 0
chr10 68607250 68607308 1.1147405 278.68512 + 68607250 68607308 0 1 58 0
chr10 68607400 68607459 1.2350987 308.7747 + 68607400 68607459 0 1 59 0
chr10 68607696 68607740 1.1343968 283.5992 + 68607696 68607740 0 1 44 0
chr10 68607987 68608031 1.1058849 276.47122 + 68607987 68608031 0 1 44 0
chr10 68608186 68608230 1.1301666 282.54166 + 68608186 68608230 0 1 44 0
chr10 68608356 68608407 4.1521373 1000.0 + 68608356 68608407 0 1 51 0
chr10 68608540 68608584 0.92438805 231.09702 + 68608540 68608584 0 1 44 0
chr10 68608726 68608770 1.3420912 335.5228 + 68608726 68608770 0 1 44 0
chr10 68608949 68608994 0.9672464 241.8116 + 68608949 68608994 0 1 45 0
chr10 68609178 68609223 1.0236133 255.90334 + 68609178 68609223 0 1 45 0
chr10 68609405 68609462 1.5536273 388.4068 + 68609405 68609462 0 1 57 0
chr10 68609585 68609643 1.3858095 346.4524 + 68609585 68609643 0 1 58 0
chr10 68609710 68609764 1.053358 263.33948 + 68609710 68609764 0 1 54 0
chr10 68609830 68609889 1.1716119 292.90298 + 68609830 68609889 0 1 59 0
chr10 68609982 68610041 0.7935826 198.39566 + 68609982 68610041 0 1 59 0
chr10 69321086 69321145 1.0674632 266.86578 + 69321086 69321145 0 1 59 0
chr10 69321225 69321278 1.1850462 296.26154 + 69321225 69321278 0 1 53 0
chr10 69321461 69321506 1.0437454 260.93634 + 69321461 69321506 0 1 45 0
chr10 69321625 69321682 1.1168735 279.21838 + 69321625 69321682 0 1 57 0
chr10 69321733 69321786 0.94655377 236.63844 + 69321733 69321786 0 1 53 0
chr10 69321845 69321900 1.102393 275.59827 + 69321845 69321900 0 1 55 0
chr10 69322002 69322049 0.9849506 246.23766 + 69322002 69322049 0 1 47 0
chr10 69322198 69322255 0.9560285 239.00713 + 69322198 69322255 0 1 57 0
chr10 69322397 69322451 1.790469 447.61725 + 69322397 69322451 0 1 54 0
chr10 69322807 69322860 1.8799634 469.99084 + 69322807 69322860 0 1 53 0
chr10 69322966 69323016 1.3272276 331.8069 + 69322966 69323016 0 1 50 0
chr10 69323075 69323119 1.0555674 263.89185 + 69323075 69323119 0 1 44 0
chr10 69323415 69323466 0.9218768 230.4692 + 69323415 69323466 0 1 51 0
chr10 69323550 69323609 1.450099 362.52475 + 69323550 69323609 0 1 59 0
chr10 70738045 70738102 1.0971369 274.2842 + 70738045 70738102 0 1 57 0
chr10 70738442 70738494 1.3619071 340.47678 + 70738442 70738494 0 1 52 0
chr10 70738566 70738625 2.222365 555.59125 + 70738566 70738625 0 1 59 0
chr10 70738854 70738913 1.2794313 319.85785 + 70738854 70738913 0 1 59 0
chr10 70739211 70739270 1.4529437 363.23593 + 70739211 70739270 0 1 59 0
chr10 70739370 70739424 1.3673885 341.8471 + 70739370 70739424 0 1 54 0
chr10 70739585 70739644 1.2282933 307.07333 + 70739585 70739644 0 1 59 0
chr10 70739706 70739765 1.2464526 311.61313 + 70739706 70739765 0 1 59 0
chr10 70739949 70739993 1.0279262 256.98154 + 70739949 70739993 0 1 44 0
chr10 70740112 70740156 0.9187419 229.68547 + 70740112 70740156 0 1 44 0
chr10 70740236 70740280 1.2296011 307.4003 + 70740236 70740280 0 1 44 0
chr10 74849847 74849905 0.85548687 213.87172 + 74849847 74849905 0 1 58 0
chr10 74849957 74850004 0.9785565 244.63913 + 74849957 74850004 0 1 47 0
chr10 74850064 74850113 0.9955874 248.89685 + 74850064 74850113 0 1 49 0
chr10 74850254 74850308 1.1648726 291.21817 + 74850254 74850308 0 1 54 0
chr10 74850422 74850475 2.0463943 511.59857 + 74850422 74850475 0 1 53 0
chr10 74850550 74850596 2.2556798 563.92 + 74850550 74850596 0 1 46 0
chr10 74850730 74850774 1.9872503 496.8126 + 74850730 74850774 0 1 44 0
chr10 74850852 74850899 1.662418 415.6045 + 74850852 74850899 0 1 47 0
chr10 74851118 74851174 1.126189 281.54724 + 74851118 74851174 0 1 56 0
chr10 74851314 74851373 0.99451816 248.62955 + 74851314 74851373 0 1 59 0
chr10 74851426 74851479 0.99937886 249.84471 + 74851426 74851479 0 1 53 0
chr10 74851554 74851610 1.7863754 446.59384 + 74851554 74851610 0 1 56 0
chr10 74851696 74851751 1.0837945 270.9486 + 74851696 74851751 0 1 55 0
chr10 74851904 74851959 1.430888 357.72202 + 74851904 74851959 0 1 55 0
chr10 74852072 74852131 1.0593852 264.84628 + 74852072 74852131 0 1 59 0
chr10 74852209 74852268 1.0275486 256.88715 + 74852209 74852268 0 1 59 0
chr10 74852330 74852385 0.9874823 246.87057 + 74852330 74852385 0 1 55 0
chr10 74955960 74956006 0.9953834 248.84584 + 74955960 74956006 0 1 46 0
chr10 74956076 74956122 1.0541604 263.5401 + 74956076 74956122 0 1 46 0
chr10 74956224 74956268 1.0028988 250.7247 + 74956224 74956268 0 1 44 0
chr10 74956336 74956381 1.0100831 252.52077 + 74956336 74956381 0 1 45 0
chr10 74956470 74956518 1.7483803 437.09506 + 74956470 74956518 0 1 48 0
chr10 74956658 74956707 3.7159803 928.99506 + 74956658 74956707 0 1 49 0
chr10 74957177 74957225 1.3441311 336.03278 + 74957177 74957225 0 1 48 0
chr10 74959236 74959295 1.6621174 415.52933 + 74959236 74959295 0 1 59 0
chr10 74959367 74959426 1.8771352 469.28378 + 74959367 74959426 0 1 59 0
chr10 74959503 74959559 1.8714305 467.85764 + 74959503 74959559 0 1 56 0
chr10 74959639 74959691 1.1193978 279.84943 + 74959639 74959691 0 1 52 0
chr10 74959839 74959883 0.9764913 244.12282 + 74959839 74959883 0 1 44 0
chr10 74959988 74960047 1.3236943 330.92358 + 74959988 74960047 0 1 59 0
chr10 74960250 74960309 1.3618767 340.46918 + 74960250 74960309 0 1 59 0
chr10 74960376 74960432 1.2781123 319.52808 + 74960376 74960432 0 1 56 0
chr10 74960689 74960735 0.8104254 202.60635 + 74960689 74960735 0 1 46 0
chr10 74960822 74960866 0.95344585 238.36147 + 74960822 74960866 0 1 44 0
chr10 75216035 75216084 1.0005177 250.12943 + 75216035 75216084 0 1 49 0
chr10 75216245 75216300 0.92895436 232.23859 + 75216245 75216300 0 1 55 0
chr10 75216388 75216434 0.9651291 241.28227 + 75216388 75216434 0 1 46 0
chr10 75216548 75216594 1.011925 252.98125 + 75216548 75216594 0 1 46 0
chr10 75216671 75216715 0.9457553 236.43883 + 75216671 75216715 0 1 44 0
chr10 75216787 75216831 1.0679579 266.98947 + 75216787 75216831 0 1 44 0
chr10 75216908 75216952 1.2727044 318.1761 + 75216908 75216952 0 1 44 0
chr10 75217010 75217057 1.132278 283.0695 + 75217010 75217057 0 1 47 0
chr10 75217378 75217437 7.636516 1000.0 + 75217378 75217437 0 1 59 0
chr10 75217533 75217592 3.4000988 850.0247 + 75217533 75217592 0 1 59 0
chr10 75217947 75217999 1.0748571 268.71426 + 75217947 75217999 0 1 52 0
chr10 75218066 75218121 1.159022 289.7555 + 75218066 75218121 0 1 55 0
chr10 75218250 75218308 1.1459944 286.4986 + 75218250 75218308 0 1 58 0
chr10 75218408 75218452 0.94263905 235.65976 + 75218408 75218452 0 1 44 0
chr10 75218521 75218573 0.93849105 234.62276 + 75218521 75218573 0 1 52 0
chr10 75218822 75218881 0.897618 224.4045 + 75218822 75218881 0 1 59 0
chr10 75277863 75277911 1.0532033 263.30084 + 75277863 75277911 0 1 48 0
chr10 75278081 75278125 1.0451672 261.2918 + 75278081 75278125 0 1 44 0
chr10 75278246 75278290 1.1700593 292.51483 + 75278246 75278290 0 1 44 0
chr10 75278360 75278406 1.0645903 266.14758 + 75278360 75278406 0 1 46 0
chr10 75278480 75278524 1.055985 263.99625 + 75278480 75278524 0 1 44 0
chr10 75278622 75278678 1.3852024 346.3006 + 75278622 75278678 0 1 56 0
chr10 75279162 75279221 3.3020768 825.5192 + 75279162 75279221 0 1 59 0
chr10 75279280 75279326 4.3207617 1000.0 + 75279280 75279326 0 1 46 0
chr10 75279399 75279445 3.2550087 813.7522 + 75279399 75279445 0 1 46 0
chr10 75279524 75279568 0.96103394 240.25848 + 75279524 75279568 0 1 44 0
chr10 75280178 75280235 1.284174 321.0435 + 75280178 75280235 0 1 57 0
chr10 75280931 75280979 1.4457417 361.43542 + 75280931 75280979 0 1 48 0
chr10 75281037 75281081 1.7447046 436.17615 + 75281037 75281081 0 1 44 0
chr10 75281231 75281275 2.919717 729.92926 + 75281231 75281275 0 1 44 0
chr10 75281378 75281422 1.611331 402.83273 + 75281378 75281422 0 1 44 0
chr10 75281571 75281626 2.288669 572.1673 + 75281571 75281626 0 1 55 0
chr10 75281777 75281836 1.2192448 304.81122 + 75281777 75281836 0 1 59 0
chr10 75281983 75282037 1.1005148 275.1287 + 75281983 75282037 0 1 54 0
chr10 75282100 75282159 1.0754772 268.86932 + 75282100 75282159 0 1 59 0
chr10 75282293 75282348 1.1568155 289.2039 + 75282293 75282348 0 1 55 0
chr10 75282494 75282540 1.0572387 264.30966 + 75282494 75282540 0 1 46 0
chr10 75282616 75282665 0.9522506 238.06265 + 75282616 75282665 0 1 49 0
chr10 75282783 75282836 1.1353662 283.84155 + 75282783 75282836 0 1 53 0
chr10 75282935 75282994 1.0822983 270.5746 + 75282935 75282994 0 1 59 0
chr10 75283054 75283102 1.0882875 272.07187 + 75283054 75283102 0 1 48 0
chr10 75335965 75336020 1.09769 274.4225 + 75335965 75336020 0 1 55 0
chr10 75336312 75336371 1.2588707 314.71768 + 75336312 75336371 0 1 59 0
chr10 75336444 75336493 1.2407107 310.17767 + 75336444 75336493 0 1 49 0
chr10 75336851 75336902 5.980479 1000.0 + 75336851 75336902 0 1 51 0
chr10 75337098 75337142 1.806781 451.69525 + 75337098 75337142 0 1 44 0
chr10 75337356 75337400 1.1430922 285.77304 + 75337356 75337400 0 1 44 0
chr10 75337529 75337573 1.0006005 250.15012 + 75337529 75337573 0 1 44 0
chr10 75337649 75337693 1.0600677 265.0169 + 75337649 75337693 0 1 44 0
chr10 75337755 75337814 1.1219511 280.48776 + 75337755 75337814 0 1 59 0
chr10 75338026 75338076 0.8756187 218.90468 + 75338026 75338076 0 1 50 0
chr10 75338318 75338362 0.98389393 245.97348 + 75338318 75338362 0 1 44 0
chr10 75338491 75338536 0.953673 238.41826 + 75338491 75338536 0 1 45 0
chr10 75387334 75387393 1.0653541 266.33853 + 75387334 75387393 0 1 59 0
chr10 75387741 75387800 1.3748128 343.70322 + 75387741 75387800 0 1 59 0
chr10 75387866 75387923 1.1823198 295.57993 + 75387866 75387923 0 1 57 0
chr10 75387979 75388038 1.3446169 336.15424 + 75387979 75388038 0 1 59 0
chr10 75388313 75388368 2.9878652 746.9663 + 75388313 75388368 0 1 55 0
chr10 75388496 75388555 2.4539626 613.49066 + 75388496 75388555 0 1 59 0
chr10 75388690 75388749 0.99901134 249.75284 + 75388690 75388749 0 1 59 0
chr10 75389430 75389483 1.0195838 254.89595 + 75389430 75389483 0 1 53 0
chr10 75389588 75389639 0.9703828 242.5957 + 75389588 75389639 0 1 51 0
chr10 75389714 75389758 0.9661895 241.54738 + 75389714 75389758 0 1 44 0
chr10 76476074 76476128 1.0335072 258.3768 + 76476074 76476128 0 1 54 0
chr10 76476265 76476312 1.0494949 262.37372 + 76476265 76476312 0 1 47 0
chr10 76476433 76476477 1.0074323 251.85808 + 76476433 76476477 0 1 44 0
chr10 76476586 76476630 0.9152293 228.80733 + 76476586 76476630 0 1 44 0
chr10 76476738 76476782 1.414911 353.72775 + 76476738 76476782 0 1 44 0
chr10 76477055 76477099 1.5621606 390.54016 + 76477055 76477099 0 1 44 0
chr10 76477292 76477339 1.4871701 371.7925 + 76477292 76477339 0 1 47 0
chr10 76477439 76477494 4.5985312 1000.0 + 76477439 76477494 0 1 55 0
chr10 76477601 76477652 2.7642279 691.05695 + 76477601 76477652 0 1 51 0
chr10 76477730 76477786 2.2403057 560.0764 + 76477730 76477786 0 1 56 0
chr10 76477878 76477934 1.1965427 299.13568 + 76477878 76477934 0 1 56 0
chr10 76478168 76478224 0.9427047 235.67616 + 76478168 76478224 0 1 56 0
chr10 76478368 76478418 0.97520864 243.80215 + 76478368 76478418 0 1 50 0
chr10 76478473 76478525 1.0383595 259.58987 + 76478473 76478525 0 1 52 0
chr10 76478609 76478662 0.9883274 247.08185 + 76478609 76478662 0 1 53 0
chr10 76478729 76478773 0.98923826 247.30957 + 76478729 76478773 0 1 44 0
chr10 76478860 76478910 0.90814763 227.03691 + 76478860 76478910 0 1 50 0
chr10 76478967 76479011 0.8471652 211.7913 + 76478967 76479011 0 1 44 0
chr10 76479159 76479213 1.1331161 283.27902 + 76479159 76479213 0 1 54 0
chr10 77303343 77303390 1.7913203 447.83008 + 77303343 77303390 0 1 47 0
chr10 77303493 77303543 0.9422571 235.56427 + 77303493 77303543 0 1 50 0
chr10 77303818 77303869 1.0767567 269.18918 + 77303818 77303869 0 1 51 0
chr10 77303970 77304015 0.94160587 235.40147 + 77303970 77304015 0 1 45 0
chr10 77304084 77304129 0.9600741 240.01852 + 77304084 77304129 0 1 45 0
chr10 77304211 77304255 1.2583241 314.58102 + 77304211 77304255 0 1 44 0
chr10 77304331 77304375 2.3605945 590.1486 + 77304331 77304375 0 1 44 0
chr10 77304487 77304531 1.4738541 368.4635 + 77304487 77304531 0 1 44 0
chr10 77304632 77304676 1.7901096 447.5274 + 77304632 77304676 0 1 44 0
chr10 77304823 77304876 1.769415 442.35376 + 77304823 77304876 0 1 53 0
chr10 77304981 77305033 2.0808747 520.2187 + 77304981 77305033 0 1 52 0
chr10 77306340 77306384 2.3066752 576.6688 + 77306340 77306384 0 1 44 0
chr10 77306496 77306549 3.1492267 787.30664 + 77306496 77306549 0 1 53 0
chr10 77306684 77306728 1.017326 254.3315 + 77306684 77306728 0 1 44 0
chr10 77306814 77306859 1.1129355 278.2339 + 77306814 77306859 0 1 45 0
chr10 77307234 77307289 0.9554075 238.85187 + 77307234 77307289 0 1 55 0
chr10 77307599 77307658 1.0081002 252.02504 + 77307599 77307658 0 1 59 0
chr10 77571669 77571719 0.8860428 221.5107 + 77571669 77571719 0 1 50 0
chr10 77571834 77571885 1.163928 290.982 + 77571834 77571885 0 1 51 0
chr10 77572042 77572097 1.6130854 403.27136 + 77572042 77572097 0 1 55 0
chr10 77572211 77572263 1.0387241 259.68103 + 77572211 77572263 0 1 52 0
chr10 77572447 77572501 1.3671882 341.79706 + 77572447 77572501 0 1 54 0
chr10 77572617 77572661 1.3199066 329.97665 + 77572617 77572661 0 1 44 0
chr10 77572853 77572897 1.0776585 269.41464 + 77572853 77572897 0 1 44 0
chr10 77572995 77573039 1.8387308 459.6827 + 77572995 77573039 0 1 44 0
chr10 77573140 77573184 1.7448635 436.21588 + 77573140 77573184 0 1 44 0
chr10 77573259 77573318 1.311005 327.75125 + 77573259 77573318 0 1 59 0
chr10 77573461 77573520 1.0069007 251.72517 + 77573461 77573520 0 1 59 0
chr10 77573745 77573794 0.95343554 238.35889 + 77573745 77573794 0 1 49 0
chr10 77573903 77573962 0.918582 229.64551 + 77573903 77573962 0 1 59 0
chr10 77574027 77574085 1.0708675 267.7169 + 77574027 77574085 0 1 58 0
chr10 77574145 77574197 1.0859734 271.49335 + 77574145 77574197 0 1 52 0
chr10 77574276 77574331 1.1958137 298.9534 + 77574276 77574331 0 1 55 0
chr10 77574387 77574434 1.007006 251.75151 + 77574387 77574434 0 1 47 0
chr10 77574500 77574548 1.1237334 280.93335 + 77574500 77574548 0 1 48 0
chr10 77866850 77866899 1.3927337 348.1834 + 77866850 77866899 0 1 49 0
chr10 77867222 77867274 0.98838305 247.09576 + 77867222 77867274 0 1 52 0
chr10 77867447 77867494 1.1340951 283.52377 + 77867447 77867494 0 1 47 0
chr10 77867597 77867641 0.9486036 237.1509 + 77867597 77867641 0 1 44 0
chr10 77867767 77867811 1.2398449 309.96124 + 77867767 77867811 0 1 44 0
chr10 77867911 77867955 1.5369352 384.2338 + 77867911 77867955 0 1 44 0
chr10 77868249 77868293 2.3199348 579.9837 + 77868249 77868293 0 1 44 0
chr10 77868931 77868990 1.2423642 310.59103 + 77868931 77868990 0 1 59 0
chr10 77976224 77976283 0.95606804 239.01701 + 77976224 77976283 0 1 59 0
chr10 77977293 77977340 2.4972017 624.3004 + 77977293 77977340 0 1 47 0
chr10 77977495 77977546 3.504559 876.1398 + 77977495 77977546 0 1 51 0
chr10 77977658 77977703 2.7840557 696.0139 + 77977658 77977703 0 1 45 0
chr10 77977837 77977881 1.1454242 286.35605 + 77977837 77977881 0 1 44 0
chr10 77977949 77978003 2.9914758 747.86896 + 77977949 77978003 0 1 54 0
chr10 77978060 77978104 1.0170915 254.27287 + 77978060 77978104 0 1 44 0
chr10 77978172 77978231 1.0981771 274.54428 + 77978172 77978231 0 1 59 0
chr10 77978339 77978384 0.9755893 243.89732 + 77978339 77978384 0 1 45 0
chr10 77978516 77978571 0.98381656 245.95415 + 77978516 77978571 0 1 55 0
chr10 77978718 77978777 1.1164712 279.1178 + 77978718 77978777 0 1 59 0
chr10 77978850 77978908 0.88845336 222.11334 + 77978850 77978908 0 1 58 0
chr10 77979064 77979108 0.9112095 227.80238 + 77979064 77979108 0 1 44 0
chr10 77979233 77979291 0.91408885 228.52222 + 77979233 77979291 0 1 58 0
chr10 79084775 79084819 1.1488063 287.20157 + 79084775 79084819 0 1 44 0
chr10 79085093 79085137 1.0230374 255.75935 + 79085093 79085137 0 1 44 0
chr10 79085360 79085404 0.97163254 242.90814 + 79085360 79085404 0 1 44 0
chr10 79085836 79085882 1.1419761 285.49402 + 79085836 79085882 0 1 46 0
chr10 79085955 79086002 3.1176605 779.41516 + 79085955 79086002 0 1 47 0
chr10 79086185 79086235 1.6570436 414.2609 + 79086185 79086235 0 1 50 0
chr10 79086411 79086458 1.2502298 312.55746 + 79086411 79086458 0 1 47 0
chr10 79086570 79086617 1.0844058 271.10144 + 79086570 79086617 0 1 47 0
chr10 79086755 79086806 0.8636417 215.91042 + 79086755 79086806 0 1 51 0
chr10 79086932 79086988 1.0750512 268.7628 + 79086932 79086988 0 1 56 0
chr10 79087064 79087119 0.9992864 249.82161 + 79087064 79087119 0 1 55 0
chr10 79087236 79087280 1.0213104 255.3276 + 79087236 79087280 0 1 44 0
chr10 79087397 79087442 1.0246564 256.1641 + 79087397 79087442 0 1 45 0
chr10 79256070 79256122 0.8344613 208.61531 + 79256070 79256122 0 1 52 0
chr10 79256266 79256317 1.0632545 265.81363 + 79256266 79256317 0 1 51 0
chr10 79256501 79256549 1.2680141 317.0035 + 79256501 79256549 0 1 48 0
chr10 79256610 79256654 1.0797273 269.93182 + 79256610 79256654 0 1 44 0
chr10 79256752 79256796 1.0418795 260.46988 + 79256752 79256796 0 1 44 0
chr10 79256879 79256929 2.9635885 740.8971 + 79256879 79256929 0 1 50 0
chr10 79257042 79257086 1.2491744 312.29358 + 79257042 79257086 0 1 44 0
chr10 79257164 79257217 6.2242265 1000.0 + 79257164 79257217 0 1 53 0
chr10 79257331 79257378 4.883476 1000.0 + 79257331 79257378 0 1 47 0
chr10 79257492 79257537 4.3277364 1000.0 + 79257492 79257537 0 1 45 0
chr10 79257610 79257656 1.8128864 453.2216 + 79257610 79257656 0 1 46 0
chr10 79257753 79257799 1.1373093 284.32733 + 79257753 79257799 0 1 46 0
chr10 79257917 79257961 1.2697769 317.44424 + 79257917 79257961 0 1 44 0
chr10 79258020 79258064 1.0041865 251.04663 + 79258020 79258064 0 1 44 0
chr10 79258170 79258214 1.0371628 259.2907 + 79258170 79258214 0 1 44 0
chr10 79258322 79258366 0.9867577 246.68942 + 79258322 79258366 0 1 44 0
chr10 79258479 79258524 1.1482179 287.05447 + 79258479 79258524 0 1 45 0
chr10 79286500 79286544 0.990557 247.63925 + 79286500 79286544 0 1 44 0
chr10 79286640 79286685 0.9648871 241.22177 + 79286640 79286685 0 1 45 0
chr10 79286745 79286790 0.9222464 230.5616 + 79286745 79286790 0 1 45 0
chr10 79286920 79286964 0.9973887 249.34718 + 79286920 79286964 0 1 44 0
chr10 79287470 79287524 1.2066901 301.67252 + 79287470 79287524 0 1 54 0
chr10 79287633 79287678 1.2600529 315.01324 + 79287633 79287678 0 1 45 0
chr10 79287884 79287933 3.52875 882.1875 + 79287884 79287933 0 1 49 0
chr10 79290079 79290127 1.6507528 412.6882 + 79290079 79290127 0 1 48 0
chr10 79290197 79290249 1.834774 458.6935 + 79290197 79290249 0 1 52 0
chr10 79290474 79290525 1.0132027 253.30066 + 79290474 79290525 0 1 51 0
chr10 79290604 79290655 1.0013485 250.33713 + 79290604 79290655 0 1 51 0
chr10 79290819 79290867 1.0361214 259.03033 + 79290819 79290867 0 1 48 0
chr10 79291157 79291212 1.0701762 267.54407 + 79291157 79291212 0 1 55 0
chr10 79291302 79291359 1.0595549 264.88873 + 79291302 79291359 0 1 57 0
chr10 79369363 79369407 0.8394896 209.87239 + 79369363 79369407 0 1 44 0
chr10 79369474 79369518 0.96790797 241.97699 + 79369474 79369518 0 1 44 0
chr10 79369662 79369706 1.0701927 267.5482 + 79369662 79369706 0 1 44 0
chr10 79369864 79369914 1.0855415 271.38538 + 79369864 79369914 0 1 50 0
chr10 79370020 79370064 1.054855 263.71375 + 79370020 79370064 0 1 44 0
chr10 79370169 79370213 0.97157973 242.89493 + 79370169 79370213 0 1 44 0
chr10 79370311 79370355 1.6716031 417.90076 + 79370311 79370355 0 1 44 0
chr10 79370429 79370473 1.8504349 462.60873 + 79370429 79370473 0 1 44 0
chr10 79370770 79370829 1.8210261 455.25653 + 79370770 79370829 0 1 59 0
chr10 79370952 79370997 1.1134685 278.36713 + 79370952 79370997 0 1 45 0
chr10 79371053 79371106 1.0219023 255.47559 + 79371053 79371106 0 1 53 0
chr10 79371178 79371222 0.93391955 233.47989 + 79371178 79371222 0 1 44 0
chr10 79371354 79371411 0.9702972 242.57431 + 79371354 79371411 0 1 57 0
chr10 79371652 79371706 0.9489513 237.23782 + 79371652 79371706 0 1 54 0
chr10 79371894 79371947 1.0798866 269.97165 + 79371894 79371947 0 1 53 0
chr10 79372112 79372163 0.9467895 236.69737 + 79372112 79372163 0 1 51 0
chr10 79386897 79386946 0.9072965 226.82413 + 79386897 79386946 0 1 49 0
chr10 79387084 79387128 0.9174939 229.37347 + 79387084 79387128 0 1 44 0
chr10 79387354 79387398 1.0725946 268.14865 + 79387354 79387398 0 1 44 0
chr10 79387543 79387595 1.5559405 388.98514 + 79387543 79387595 0 1 52 0
chr10 79387678 79387722 0.97165895 242.91473 + 79387678 79387722 0 1 44 0
chr10 79387990 79388035 1.0343008 258.5752 + 79387990 79388035 0 1 45 0
chr10 79388118 79388167 1.3056467 326.41165 + 79388118 79388167 0 1 49 0
chr10 79388273 79388325 5.014973 1000.0 + 79388273 79388325 0 1 52 0
chr10 79388381 79388428 3.3801641 845.041 + 79388381 79388428 0 1 47 0
chr10 79388557 79388616 1.879898 469.9745 + 79388557 79388616 0 1 59 0
chr10 79388746 79388805 1.1533037 288.32593 + 79388746 79388805 0 1 59 0
chr10 79388947 79389000 0.8684718 217.11795 + 79388947 79389000 0 1 53 0
chr10 79389127 79389186 0.86421424 216.05356 + 79389127 79389186 0 1 59 0
chr10 79389299 79389343 0.93271464 233.17867 + 79389299 79389343 0 1 44 0
chr10 79389900 79389959 1.0391723 259.79306 + 79389900 79389959 0 1 59 0
chr10 79441563 79441607 0.9646325 241.15813 + 79441563 79441607 0 1 44 0
chr10 79441667 79441711 1.0105377 252.63443 + 79441667 79441711 0 1 44 0
chr10 79441821 79441871 0.887527 221.88174 + 79441821 79441871 0 1 50 0
chr10 79441982 79442028 0.98866755 247.16689 + 79441982 79442028 0 1 46 0
chr10 79442088 79442147 0.98822445 247.0561 + 79442088 79442147 0 1 59 0
chr10 79442517 79442565 0.969974 242.4935 + 79442517 79442565 0 1 48 0
chr10 79442683 79442727 1.7471306 436.78265 + 79442683 79442727 0 1 44 0
chr10 79443003 79443054 2.3663483 591.58704 + 79443003 79443054 0 1 51 0
chr10 79443183 79443242 1.0069054 251.72636 + 79443183 79443242 0 1 59 0
chr10 79443438 79443494 0.93157375 232.89343 + 79443438 79443494 0 1 56 0
chr10 79444009 79444058 0.9939183 248.47957 + 79444009 79444058 0 1 49 0
chr10 79444203 79444247 0.92216724 230.54181 + 79444203 79444247 0 1 44 0
chr10 79444310 79444364 1.0203047 255.07617 + 79444310 79444364 0 1 54 0
chr10 79444462 79444506 0.9544448 238.6112 + 79444462 79444506 0 1 44 0
chr10 79503397 79503449 1.1879408 296.9852 + 79503397 79503449 0 1 52 0
chr10 79503504 79503548 0.93487066 233.71767 + 79503504 79503548 0 1 44 0
chr10 79503651 79503696 1.0229425 255.73564 + 79503651 79503696 0 1 45 0
chr10 79503816 79503860 1.0502152 262.5538 + 79503816 79503860 0 1 44 0
chr10 79503970 79504016 0.8804137 220.10342 + 79503970 79504016 0 1 46 0
chr10 79504154 79504198 1.5104271 377.60678 + 79504154 79504198 0 1 44 0
chr10 79504380 79504439 3.6756275 918.90686 + 79504380 79504439 0 1 59 0
chr10 79504530 79504578 1.1330916 283.2729 + 79504530 79504578 0 1 48 0
chr10 79504794 79504849 1.030508 257.627 + 79504794 79504849 0 1 55 0
chr10 79504956 79505000 0.9885423 247.13557 + 79504956 79505000 0 1 44 0
chr10 79505105 79505155 1.072466 268.11652 + 79505105 79505155 0 1 50 0
chr10 79505293 79505337 0.984269 246.06726 + 79505293 79505337 0 1 44 0
chr10 79505460 79505504 0.89532894 223.83223 + 79505460 79505504 0 1 44 0
chr10 79505679 79505723 0.9588326 239.70816 + 79505679 79505723 0 1 44 0
chr10 79505784 79505828 0.9441283 236.03207 + 79505784 79505828 0 1 44 0
chr10 79517034 79517087 0.93221456 233.05363 + 79517034 79517087 0 1 53 0
chr10 79517454 79517508 1.4366388 359.1597 + 79517454 79517508 0 1 54 0
chr10 79517627 79517680 1.6336105 408.40262 + 79517627 79517680 0 1 53 0
chr10 79517938 79517997 1.9601246 490.03116 + 79517938 79517997 0 1 59 0
chr10 79518050 79518104 1.1697651 292.44128 + 79518050 79518104 0 1 54 0
chr10 79518488 79518532 1.2189147 304.7287 + 79518488 79518532 0 1 44 0
chr10 79518726 79518775 2.6975617 674.39044 + 79518726 79518775 0 1 49 0
chr10 79518932 79518976 1.0474181 261.85452 + 79518932 79518976 0 1 44 0
chr10 79519037 79519081 0.93211496 233.02873 + 79519037 79519081 0 1 44 0
chr10 79519177 79519221 1.0961287 274.03217 + 79519177 79519221 0 1 44 0
chr10 79519370 79519414 1.0271301 256.78253 + 79519370 79519414 0 1 44 0
chr10 79543046 79543090 1.0166726 254.16815 + 79543046 79543090 0 1 44 0
chr10 79543204 79543260 1.0204772 255.1193 + 79543204 79543260 0 1 56 0
chr10 79543685 79543740 1.041766 260.4415 + 79543685 79543740 0 1 55 0
chr10 79543982 79544041 1.2439014 310.97534 + 79543982 79544041 0 1 59 0
chr10 79544272 79544331 1.4758699 368.96747 + 79544272 79544331 0 1 59 0
chr10 79544395 79544441 2.1220663 530.51654 + 79544395 79544441 0 1 46 0
chr10 79544520 79544564 1.1092246 277.30615 + 79544520 79544564 0 1 44 0
chr10 79544641 79544685 2.2697074 567.4269 + 79544641 79544685 0 1 44 0
chr10 79545290 79545341 1.9121948 478.0487 + 79545290 79545341 0 1 51 0
chr10 79545770 79545821 1.7025818 425.64545 + 79545770 79545821 0 1 51 0
chr10 79545972 79546023 1.868924 467.23102 + 79545972 79546023 0 1 51 0
chr10 79546142 79546189 0.93857217 234.64304 + 79546142 79546189 0 1 47 0
chr10 79546359 79546403 1.0149238 253.73096 + 79546359 79546403 0 1 44 0
chr10 79546786 79546843 1.1146841 278.67102 + 79546786 79546843 0 1 57 0
chr10 79546926 79546972 1.0165823 254.14557 + 79546926 79546972 0 1 46 0
chr10 79547037 79547081 1.0361031 259.0258 + 79547037 79547081 0 1 44 0
chr10 79547266 79547316 0.9433084 235.8271 + 79547266 79547316 0 1 50 0
chr10 79574516 79574560 1.0121189 253.02974 + 79574516 79574560 0 1 44 0
chr10 79574642 79574701 1.0430225 260.7556 + 79574642 79574701 0 1 59 0
chr10 79574760 79574812 0.96076304 240.19077 + 79574760 79574812 0 1 52 0
chr10 79574872 79574916 1.2396603 309.91507 + 79574872 79574916 0 1 44 0
chr10 79575001 79575045 1.046838 261.7095 + 79575001 79575045 0 1 44 0
chr10 79575163 79575215 1.011037 252.75925 + 79575163 79575215 0 1 52 0
chr10 79575335 79575379 1.0814545 270.36362 + 79575335 79575379 0 1 44 0
chr10 79575592 79575636 1.1141526 278.53815 + 79575592 79575636 0 1 44 0
chr10 79575730 79575781 1.6814009 420.35022 + 79575730 79575781 0 1 51 0
chr10 79575977 79576030 2.2116668 552.9167 + 79575977 79576030 0 1 53 0
chr10 79576118 79576162 1.1267735 281.69336 + 79576118 79576162 0 1 44 0
chr10 79576278 79576322 2.0855129 521.37823 + 79576278 79576322 0 1 44 0
chr10 79576575 79576629 1.0582396 264.5599 + 79576575 79576629 0 1 54 0
chr10 79576698 79576750 1.4298154 357.45386 + 79576698 79576750 0 1 52 0
chr10 79577306 79577353 0.97312546 243.28137 + 79577306 79577353 0 1 47 0
chr10 79577432 79577485 1.007836 251.959 + 79577432 79577485 0 1 53 0
chr10 79577574 79577625 0.9507075 237.67688 + 79577574 79577625 0 1 51 0
chr10 79662062 79662112 1.0050622 251.26555 + 79662062 79662112 0 1 50 0
chr10 79662208 79662252 1.1128235 278.20587 + 79662208 79662252 0 1 44 0
chr10 79662341 79662391 1.4235147 355.8787 + 79662341 79662391 0 1 50 0
chr10 79662716 79662760 1.0629115 265.72787 + 79662716 79662760 0 1 44 0
chr10 79662922 79662970 1.3524548 338.1137 + 79662922 79662970 0 1 48 0
chr10 79663163 79663207 0.9870299 246.75748 + 79663163 79663207 0 1 44 0
chr10 79663346 79663398 3.7198243 929.95605 + 79663346 79663398 0 1 52 0
chr10 79663488 79663534 1.0362136 259.0534 + 79663488 79663534 0 1 46 0
chr10 79663644 79663688 1.2484272 312.10678 + 79663644 79663688 0 1 44 0
chr10 79663810 79663854 1.0920988 273.02472 + 79663810 79663854 0 1 44 0
chr10 79664002 79664046 0.9448431 236.21078 + 79664002 79664046 0 1 44 0
chr10 79664108 79664152 0.9819999 245.49997 + 79664108 79664152 0 1 44 0
chr10 79664229 79664273 0.9884532 247.1133 + 79664229 79664273 0 1 44 0
chr10 79664378 79664422 1.2006665 300.16663 + 79664378 79664422 0 1 44 0
chr10 79664527 79664571 0.9974618 249.36545 + 79664527 79664571 0 1 44 0
chr10 79664719 79664768 1.701983 425.49576 + 79664719 79664768 0 1 49 0
chr10 79664858 79664910 1.0798274 269.95685 + 79664858 79664910 0 1 52 0
chr10 79666585 79666644 0.79035366 197.58841 + 79666585 79666644 0 1 59 0
chr10 79667580 79667639 5.1417522 1000.0 + 79667580 79667639 0 1 59 0
chr10 79667924 79667974 8.507965 1000.0 + 79667924 79667974 0 1 50 0
chr10 79668279 79668323 0.97579813 243.94954 + 79668279 79668323 0 1 44 0
chr10 79668441 79668487 1.0846626 271.16565 + 79668441 79668487 0 1 46 0
chr10 79668609 79668665 1.0792903 269.82257 + 79668609 79668665 0 1 56 0
chr10 79668791 79668850 0.9110479 227.76196 + 79668791 79668850 0 1 59 0
chr10 79669073 79669124 1.053837 263.45923 + 79669073 79669124 0 1 51 0
chr10 79669198 79669251 0.9708311 242.70778 + 79669198 79669251 0 1 53 0
chr10 79669651 79669700 0.92850995 232.12749 + 79669651 79669700 0 1 49 0
chr10 79724386 79724445 1.2618732 315.46832 + 79724386 79724445 0 1 59 0
chr10 79724511 79724558 1.0197912 254.94781 + 79724511 79724558 0 1 47 0
chr10 79724660 79724704 1.0569555 264.23886 + 79724660 79724704 0 1 44 0
chr10 79724860 79724904 1.2276939 306.9235 + 79724860 79724904 0 1 44 0
chr10 79725069 79725115 1.009319 252.32974 + 79725069 79725115 0 1 46 0
chr10 79725290 79725334 0.9949346 248.73366 + 79725290 79725334 0 1 44 0
chr10 79725500 79725544 1.0578892 264.47232 + 79725500 79725544 0 1 44 0
chr10 79725620 79725677 1.6769085 419.2271 + 79725620 79725677 0 1 57 0
chr10 79725729 79725780 2.3187006 579.6751 + 79725729 79725780 0 1 51 0
chr10 79726019 79726063 3.6317618 907.9404 + 79726019 79726063 0 1 44 0
chr10 79726419 79726463 3.7836754 945.9189 + 79726419 79726463 0 1 44 0
chr10 79726618 79726662 4.7049203 1000.0 + 79726618 79726662 0 1 44 0
chr10 79726858 79726902 1.069412 267.353 + 79726858 79726902 0 1 44 0
chr10 79726972 79727016 1.0033779 250.84448 + 79726972 79727016 0 1 44 0
chr10 79727166 79727222 4.6863704 1000.0 + 79727166 79727222 0 1 56 0
chr10 79727773 79727817 1.2770712 319.26782 + 79727773 79727817 0 1 44 0
chr10 79727920 79727964 0.9547078 238.67696 + 79727920 79727964 0 1 44 0
chr10 79728049 79728093 1.1588646 289.71616 + 79728049 79728093 0 1 44 0
chr10 79728277 79728321 1.0531701 263.2925 + 79728277 79728321 0 1 44 0
chr10 79728482 79728526 1.0411232 260.2808 + 79728482 79728526 0 1 44 0
chr10 79728791 79728836 0.8544997 213.62492 + 79728791 79728836 0 1 45 0
chr10 79729051 79729096 1.0626813 265.67032 + 79729051 79729096 0 1 45 0
chr10 79729227 79729271 0.9910837 247.77092 + 79729227 79729271 0 1 44 0
chr10 79731907 79731959 1.0246496 256.1624 + 79731907 79731959 0 1 52 0
chr10 79732157 79732201 1.056172 264.043 + 79732157 79732201 0 1 44 0
chr10 79732275 79732324 1.0253814 256.34537 + 79732275 79732324 0 1 49 0
chr10 79732523 79732567 1.049373 262.34326 + 79732523 79732567 0 1 44 0
chr10 79732807 79732853 1.5031717 375.7929 + 79732807 79732853 0 1 46 0
chr10 79732994 79733042 2.273382 568.34546 + 79732994 79733042 0 1 48 0
chr10 79734607 79734663 2.0268412 506.7103 + 79734607 79734663 0 1 56 0
chr10 79734917 79734967 4.522313 1000.0 + 79734917 79734967 0 1 50 0
chr10 79735086 79735136 2.6741023 668.5256 + 79735086 79735136 0 1 50 0
chr10 79735327 79735374 2.2340083 558.5021 + 79735327 79735374 0 1 47 0
chr10 79735512 79735556 1.9099481 477.48703 + 79735512 79735556 0 1 44 0
chr10 79735674 79735718 1.3679056 341.9764 + 79735674 79735718 0 1 44 0
chr10 79735835 79735883 2.516011 629.00275 + 79735835 79735883 0 1 48 0
chr10 79736790 79736835 1.2438438 310.96094 + 79736790 79736835 0 1 45 0
chr10 79736897 79736946 1.338376 334.59402 + 79736897 79736946 0 1 49 0
chr10 79737142 79737199 1.1213292 280.3323 + 79737142 79737199 0 1 57 0
chr10 79737268 79737319 0.91524166 228.81041 + 79737268 79737319 0 1 51 0
chr10 79737922 79737971 1.1826531 295.66327 + 79737922 79737971 0 1 49 0
chr10 79738049 79738099 1.1637489 290.93723 + 79738049 79738099 0 1 50 0
chr10 79759946 79759990 0.98050225 245.12556 + 79759946 79759990 0 1 44 0
chr10 79760072 79760116 0.9700453 242.51134 + 79760072 79760116 0 1 44 0
chr10 79760180 79760224 1.0221714 255.54285 + 79760180 79760224 0 1 44 0
chr10 79760333 79760384 0.97373706 243.43427 + 79760333 79760384 0 1 51 0
chr10 79760473 79760528 1.0356886 258.92215 + 79760473 79760528 0 1 55 0
chr10 79760645 79760693 1.1182594 279.56485 + 79760645 79760693 0 1 48 0
chr10 79760794 79760850 1.1776255 294.40637 + 79760794 79760850 0 1 56 0
chr10 79760943 79760987 1.1860422 296.51056 + 79760943 79760987 0 1 44 0
chr10 79761130 79761174 1.7193587 429.83966 + 79761130 79761174 0 1 44 0
chr10 79761280 79761324 1.7432462 435.81155 + 79761280 79761324 0 1 44 0
chr10 79761435 79761480 1.4116699 352.91745 + 79761435 79761480 0 1 45 0
chr10 79761770 79761814 1.1770842 294.27106 + 79761770 79761814 0 1 44 0
chr10 79789847 79789891 1.0928682 273.21704 + 79789847 79789891 0 1 44 0
chr10 79790044 79790088 1.037083 259.27075 + 79790044 79790088 0 1 44 0
chr10 79790464 79790508 0.97920406 244.80101 + 79790464 79790508 0 1 44 0
chr10 79791122 79791166 1.488733 372.18326 + 79791122 79791166 0 1 44 0
chr10 79791227 79791272 2.6763268 669.08167 + 79791227 79791272 0 1 45 0
chr10 79791334 79791391 1.5707918 392.69797 + 79791334 79791391 0 1 57 0
chr10 79791601 79791645 1.5183208 379.5802 + 79791601 79791645 0 1 44 0
chr10 79791737 79791789 1.2485673 312.14185 + 79791737 79791789 0 1 52 0
chr10 79791909 79791961 1.2516718 312.91794 + 79791909 79791961 0 1 52 0
chr10 79792098 79792148 1.0004272 250.10681 + 79792098 79792148 0 1 50 0
chr10 79792588 79792632 1.0447594 261.18985 + 79792588 79792632 0 1 44 0
chr10 79792815 79792866 0.9067682 226.69205 + 79792815 79792866 0 1 51 0
chr10 79800436 79800489 0.8912818 222.82045 + 79800436 79800489 0 1 53 0
chr10 79800620 79800664 1.025534 256.3835 + 79800620 79800664 0 1 44 0
chr10 79800746 79800791 0.9408259 235.20647 + 79800746 79800791 0 1 45 0
chr10 79800902 79800946 0.85243094 213.10774 + 79800902 79800946 0 1 44 0
chr10 79801006 79801056 0.96912634 242.28159 + 79801006 79801056 0 1 50 0
chr10 79801195 79801241 0.9186144 229.6536 + 79801195 79801241 0 1 46 0
chr10 79801338 79801397 1.0876582 271.91455 + 79801338 79801397 0 1 59 0
chr10 79801699 79801751 1.9073137 476.82843 + 79801699 79801751 0 1 52 0
chr10 79801915 79801959 2.5365562 634.13904 + 79801915 79801959 0 1 44 0
chr10 79803083 79803127 1.2057786 301.44464 + 79803083 79803127 0 1 44 0
chr10 79803237 79803296 1.5669093 391.72733 + 79803237 79803296 0 1 59 0
chr10 79803500 79803558 1.5267692 381.6923 + 79803500 79803558 0 1 58 0
chr10 79803777 79803836 1.0037471 250.93678 + 79803777 79803836 0 1 59 0
chr10 79804071 79804130 0.9569873 239.24683 + 79804071 79804130 0 1 59 0
chr10 79804262 79804306 1.034509 258.62723 + 79804262 79804306 0 1 44 0
chr10 79804456 79804515 1.1700433 292.51083 + 79804456 79804515 0 1 59 0
chr10 79840128 79840177 0.9315339 232.88347 + 79840128 79840177 0 1 49 0
chr10 79841138 79841182 1.5126077 378.15192 + 79841138 79841182 0 1 44 0
chr10 79841257 79841301 2.140477 535.11926 + 79841257 79841301 0 1 44 0
chr10 79841445 79841489 1.9080906 477.02264 + 79841445 79841489 0 1 44 0
chr10 79841588 79841632 1.3465015 336.62537 + 79841588 79841632 0 1 44 0
chr10 79841753 79841803 0.97013575 242.53394 + 79841753 79841803 0 1 50 0
chr10 79841919 79841963 0.9737022 243.42555 + 79841919 79841963 0 1 44 0
chr10 79842095 79842144 1.0202512 255.06279 + 79842095 79842144 0 1 49 0
chr10 79979856 79979900 1.0598332 264.95828 + 79979856 79979900 0 1 44 0
chr10 79979984 79980028 1.0721952 268.0488 + 79979984 79980028 0 1 44 0
chr10 79980135 79980179 0.9860232 246.5058 + 79980135 79980179 0 1 44 0
chr10 79980260 79980304 0.9393582 234.83954 + 79980260 79980304 0 1 44 0
chr10 79980635 79980679 0.9497783 237.44458 + 79980635 79980679 0 1 44 0
chr10 79980789 79980833 1.064486 266.12152 + 79980789 79980833 0 1 44 0
chr10 79981064 79981108 1.0348251 258.70627 + 79981064 79981108 0 1 44 0
chr10 79981215 79981259 2.058277 514.5692 + 79981215 79981259 0 1 44 0
chr10 79981324 79981370 2.335874 583.9685 + 79981324 79981370 0 1 46 0
chr10 79981438 79981482 1.4317887 357.94717 + 79981438 79981482 0 1 44 0
chr10 79981546 79981601 2.3179398 579.4849 + 79981546 79981601 0 1 55 0
chr10 79981767 79981812 1.1023041 275.57602 + 79981767 79981812 0 1 45 0
chr10 79981991 79982041 1.2190093 304.75232 + 79981991 79982041 0 1 50 0
chr10 79982242 79982286 1.2235427 305.88568 + 79982242 79982286 0 1 44 0
chr10 79982399 79982444 1.0528631 263.2158 + 79982399 79982444 0 1 45 0
chr10 79982502 79982552 1.1276495 281.91238 + 79982502 79982552 0 1 50 0
chr10 79982795 79982846 0.8814924 220.3731 + 79982795 79982846 0 1 51 0
chr10 79982909 79982957 1.0240163 256.00406 + 79982909 79982957 0 1 48 0
chr10 80004918 80004975 0.9818129 245.45322 + 80004918 80004975 0 1 57 0
chr10 80005161 80005205 0.9160662 229.01656 + 80005161 80005205 0 1 44 0
chr10 80005270 80005329 1.0283107 257.07767 + 80005270 80005329 0 1 59 0
chr10 80005720 80005774 1.1129441 278.23602 + 80005720 80005774 0 1 54 0
chr10 80005854 80005903 1.627898 406.9745 + 80005854 80005903 0 1 49 0
chr10 80006017 80006061 1.0399399 259.985 + 80006017 80006061 0 1 44 0
chr10 80006170 80006214 1.8029819 450.74545 + 80006170 80006214 0 1 44 0
chr10 80006329 80006373 3.1046705 776.1676 + 80006329 80006373 0 1 44 0
chr10 80006510 80006560 1.0473228 261.8307 + 80006510 80006560 0 1 50 0
chr10 80006748 80006799 1.1079108 276.9777 + 80006748 80006799 0 1 51 0
chr10 80007067 80007118 0.81729025 204.32256 + 80007067 80007118 0 1 51 0
chr10 80007210 80007259 1.015332 253.833 + 80007210 80007259 0 1 49 0
chr10 80007474 80007520 0.87911415 219.77853 + 80007474 80007520 0 1 46 0
chr10 80007678 80007730 1.0415442 260.38605 + 80007678 80007730 0 1 52 0
chr10 80007787 80007834 0.9948447 248.71117 + 80007787 80007834 0 1 47 0
chr10 80078648 80078698 0.98107815 245.26953 + 80078648 80078698 0 1 50 0
chr10 80078777 80078821 1.0205028 255.1257 + 80078777 80078821 0 1 44 0
chr10 80078953 80078997 1.0287902 257.19757 + 80078953 80078997 0 1 44 0
chr10 80079497 80079541 1.0270659 256.76648 + 80079497 80079541 0 1 44 0
chr10 80079757 80079801 1.6282156 407.0539 + 80079757 80079801 0 1 44 0
chr10 80080052 80080096 2.6904697 672.61743 + 80080052 80080096 0 1 44 0
chr10 80080274 80080318 1.2092472 302.3118 + 80080274 80080318 0 1 44 0
chr10 80080642 80080693 1.5576975 389.42438 + 80080642 80080693 0 1 51 0
chr10 80103952 80104005 1.0335346 258.38367 + 80103952 80104005 0 1 53 0
chr10 80104064 80104111 1.131 282.75 + 80104064 80104111 0 1 47 0
chr10 80104177 80104231 1.0546929 263.67322 + 80104177 80104231 0 1 54 0
chr10 80104500 80104559 0.9410464 235.2616 + 80104500 80104559 0 1 59 0
chr10 80104751 80104807 1.1572073 289.30182 + 80104751 80104807 0 1 56 0
chr10 80105066 80105110 0.9748263 243.70657 + 80105066 80105110 0 1 44 0
chr10 80105273 80105325 3.4367533 859.1883 + 80105273 80105325 0 1 52 0
chr10 80105444 80105488 0.9282085 232.05212 + 80105444 80105488 0 1 44 0
chr10 80105941 80105985 1.7653707 441.34268 + 80105941 80105985 0 1 44 0
chr10 80106228 80106274 0.86134076 215.33519 + 80106228 80106274 0 1 46 0
chr10 80106493 80106539 0.91352654 228.38164 + 80106493 80106539 0 1 46 0
chr10 80106615 80106661 0.97310895 243.27724 + 80106615 80106661 0 1 46 0
chr10 80106864 80106909 1.017079 254.26974 + 80106864 80106909 0 1 45 0
chr10 80144286 80144339 0.99901426 249.75357 + 80144286 80144339 0 1 53 0
chr10 80144455 80144499 1.1432418 285.81046 + 80144455 80144499 0 1 44 0
chr10 80144668 80144719 1.0041542 251.03854 + 80144668 80144719 0 1 51 0
chr10 80144819 80144863 0.82572234 206.43059 + 80144819 80144863 0 1 44 0
chr10 80145068 80145113 1.0360574 259.01434 + 80145068 80145113 0 1 45 0
chr10 80145360 80145404 0.9472876 236.8219 + 80145360 80145404 0 1 44 0
chr10 80145536 80145580 3.6707776 917.6944 + 80145536 80145580 0 1 44 0
chr10 80145734 80145786 2.0081592 502.0398 + 80145734 80145786 0 1 52 0
chr10 80462871 80462921 0.9281729 232.04323 + 80462871 80462921 0 1 50 0
chr10 80463026 80463070 1.216064 304.016 + 80463026 80463070 0 1 44 0
chr10 80463130 80463174 1.0574038 264.35095 + 80463130 80463174 0 1 44 0
chr10 80463332 80463376 1.2542053 313.55133 + 80463332 80463376 0 1 44 0
chr10 80463459 80463503 1.2978412 324.4603 + 80463459 80463503 0 1 44 0
chr10 80463612 80463671 4.458165 1000.0 + 80463612 80463671 0 1 59 0
chr10 80464031 80464090 1.1615604 290.3901 + 80464031 80464090 0 1 59 0
chr10 80464856 80464915 0.98371416 245.92854 + 80464856 80464915 0 1 59 0
chr10 80465135 80465190 0.9954404 248.8601 + 80465135 80465190 0 1 55 0
chr10 80465389 80465448 0.903913 225.97826 + 80465389 80465448 0 1 59 0
chr10 80575264 80575316 0.8793269 219.83173 + 80575264 80575316 0 1 52 0
chr10 80575926 80575982 1.1859401 296.48505 + 80575926 80575982 0 1 56 0
chr10 80576140 80576197 1.092199 273.04974 + 80576140 80576197 0 1 57 0
chr10 80576495 80576543 1.9519595 487.98987 + 80576495 80576543 0 1 48 0
chr10 80576604 80576663 1.8433974 460.84933 + 80576604 80576663 0 1 59 0
chr10 80579297 80579356 1.5941712 398.5428 + 80579297 80579356 0 1 59 0
chr10 80579495 80579553 2.52943 632.3575 + 80579495 80579553 0 1 58 0
chr10 80579618 80579662 1.631375 407.84375 + 80579618 80579662 0 1 44 0
chr10 80580723 80580767 1.6851554 421.28885 + 80580723 80580767 0 1 44 0
chr10 80581137 80581181 1.5580778 389.51944 + 80581137 80581181 0 1 44 0
chr10 80581420 80581479 1.0521493 263.03732 + 80581420 80581479 0 1 59 0
chr10 80581744 80581799 0.9557958 238.94896 + 80581744 80581799 0 1 55 0
chr10 80582083 80582138 1.0371244 259.2811 + 80582083 80582138 0 1 55 0
chr10 80668824 80668868 1.2351042 308.77606 + 80668824 80668868 0 1 44 0
chr10 80669029 80669073 0.9972923 249.32307 + 80669029 80669073 0 1 44 0
chr10 80669637 80669696 1.553526 388.3815 + 80669637 80669696 0 1 59 0
chr10 80669886 80669933 1.773051 443.26276 + 80669886 80669933 0 1 47 0
chr10 80670130 80670189 5.734309 1000.0 + 80670130 80670189 0 1 59 0
chr10 80670357 80670416 0.82983494 207.45874 + 80670357 80670416 0 1 59 0
chr10 80670967 80671026 0.95136386 237.84097 + 80670967 80671026 0 1 59 0
chr10 80671131 80671186 1.2589415 314.73538 + 80671131 80671186 0 1 55 0
chr10 80671312 80671356 1.0233178 255.82945 + 80671312 80671356 0 1 44 0
chr10 80671570 80671614 0.9999182 249.97955 + 80671570 80671614 0 1 44 0
chr10 80693134 80693178 1.7206501 430.1625 + 80693134 80693178 0 1 44 0
chr10 80693305 80693356 1.2896894 322.42236 + 80693305 80693356 0 1 51 0
chr10 80693564 80693616 1.3019344 325.48358 + 80693564 80693616 0 1 52 0
chr10 80693809 80693859 1.2725737 318.14343 + 80693809 80693859 0 1 50 0
chr10 80694025 80694069 1.1407497 285.1874 + 80694025 80694069 0 1 44 0
chr10 80694131 80694175 1.4294639 357.36597 + 80694131 80694175 0 1 44 0
chr10 80694293 80694337 1.2064902 301.62253 + 80694293 80694337 0 1 44 0
chr10 80694510 80694557 5.391206 1000.0 + 80694510 80694557 0 1 47 0
chr10 80694803 80694853 1.8658484 466.4621 + 80694803 80694853 0 1 50 0
chr10 80694924 80694972 2.1539752 538.49384 + 80694924 80694972 0 1 48 0
chr10 80695113 80695160 1.2927408 323.1852 + 80695113 80695160 0 1 47 0
chr10 80695858 80695904 3.5115232 877.8808 + 80695858 80695904 0 1 46 0
chr10 80696002 80696046 1.4557534 363.93835 + 80696002 80696046 0 1 44 0
chr10 80696279 80696323 1.0093058 252.32646 + 80696279 80696323 0 1 44 0
chr10 80696385 80696429 0.9411545 235.28862 + 80696385 80696429 0 1 44 0
chr10 80696499 80696543 0.960395 240.09874 + 80696499 80696543 0 1 44 0
chr10 80696659 80696705 0.8487322 212.18304 + 80696659 80696705 0 1 46 0
chr10 80696889 80696940 0.92020804 230.052 + 80696889 80696940 0 1 51 0
chr10 80697071 80697115 0.95401347 238.50337 + 80697071 80697115 0 1 44 0
chr10 80697234 80697278 1.0044851 251.12128 + 80697234 80697278 0 1 44 0
chr10 80697355 80697407 1.051166 262.7915 + 80697355 80697407 0 1 52 0
chr10 80786116 80786175 1.1335746 283.39365 + 80786116 80786175 0 1 59 0
chr10 80787250 80787303 1.6595867 414.89667 + 80787250 80787303 0 1 53 0
chr10 80787382 80787432 1.6486368 412.1592 + 80787382 80787432 0 1 50 0
chr10 80787526 80787570 1.3210653 330.26633 + 80787526 80787570 0 1 44 0
chr10 80787665 80787712 2.9879494 746.98737 + 80787665 80787712 0 1 47 0
chr10 80787790 80787834 1.2026122 300.65305 + 80787790 80787834 0 1 44 0
chr10 80787974 80788023 1.8513918 462.84796 + 80787974 80788023 0 1 49 0
chr10 80788186 80788239 1.1990484 299.7621 + 80788186 80788239 0 1 53 0
chr10 80788337 80788390 1.2043945 301.0986 + 80788337 80788390 0 1 53 0
chr10 80788616 80788675 1.2255751 306.39377 + 80788616 80788675 0 1 59 0
chr10 80789019 80789063 1.0496609 262.41522 + 80789019 80789063 0 1 44 0
chr10 80789128 80789172 0.98274994 245.68748 + 80789128 80789172 0 1 44 0
chr10 80789282 80789326 1.2428825 310.7206 + 80789282 80789326 0 1 44 0
chr10 82788028 82788087 1.147547 286.88675 + 82788028 82788087 0 1 59 0
chr10 82788720 82788779 1.1210941 280.27353 + 82788720 82788779 0 1 59 0
chr10 82788882 82788932 0.941083 235.27075 + 82788882 82788932 0 1 50 0
chr10 82789123 82789182 1.106075 276.51877 + 82789123 82789182 0 1 59 0
chr10 82789285 82789344 1.2137128 303.4282 + 82789285 82789344 0 1 59 0
chr10 82789439 82789498 1.0667837 266.69592 + 82789439 82789498 0 1 59 0
chr10 82789598 82789651 3.4428382 860.70953 + 82789598 82789651 0 1 53 0
chr10 82789738 82789790 1.7956084 448.9021 + 82789738 82789790 0 1 52 0
chr10 82790015 82790059 1.1127789 278.19473 + 82790015 82790059 0 1 44 0
chr10 82790221 82790265 0.97107965 242.76991 + 82790221 82790265 0 1 44 0
chr10 82790476 82790520 0.99135876 247.83969 + 82790476 82790520 0 1 44 0
chr10 82790653 82790697 0.9965352 249.13379 + 82790653 82790697 0 1 44 0
chr10 82791019 82791074 1.0930914 273.27283 + 82791019 82791074 0 1 55 0
chr10 82791146 82791198 1.1136147 278.40366 + 82791146 82791198 0 1 52 0
chr10 84004729 84004788 1.1865499 296.63748 + 84004729 84004788 0 1 59 0
chr10 84004918 84004977 1.083225 270.80624 + 84004918 84004977 0 1 59 0
chr10 84005024 84005083 1.0293313 257.33282 + 84005024 84005083 0 1 59 0
chr10 84005143 84005202 1.1784824 294.6206 + 84005143 84005202 0 1 59 0
chr10 84005588 84005647 0.97703683 244.2592 + 84005588 84005647 0 1 59 0
chr10 84005732 84005791 1.1075324 276.8831 + 84005732 84005791 0 1 59 0
chr10 84005870 84005922 1.9806404 495.1601 + 84005870 84005922 0 1 52 0
chr10 84006018 84006065 2.4220862 605.52155 + 84006018 84006065 0 1 47 0
chr10 84006224 84006277 3.588041 897.01025 + 84006224 84006277 0 1 53 0
chr10 84006356 84006400 1.0159278 253.98195 + 84006356 84006400 0 1 44 0
chr10 84007313 84007357 2.5540245 638.5061 + 84007313 84007357 0 1 44 0
chr10 84007415 84007474 4.9919834 1000.0 + 84007415 84007474 0 1 59 0
chr10 84007608 84007666 1.4892285 372.30713 + 84007608 84007666 0 1 58 0
chr10 84007784 84007840 1.183259 295.81476 + 84007784 84007840 0 1 56 0
chr10 84007896 84007944 1.2798347 319.95868 + 84007896 84007944 0 1 48 0
chr10 84008025 84008080 1.3302836 332.57092 + 84008025 84008080 0 1 55 0
chr10 84008161 84008210 1.0170448 254.2612 + 84008161 84008210 0 1 49 0
chr10 84008292 84008346 1.027885 256.97125 + 84008292 84008346 0 1 54 0
chr10 84008441 84008500 1.026786 256.6965 + 84008441 84008500 0 1 59 0
chr10 84008603 84008657 1.0374548 259.3637 + 84008603 84008657 0 1 54 0
chr10 84008721 84008769 0.8362234 209.05586 + 84008721 84008769 0 1 48 0
chr10 84009018 84009077 0.90090245 225.22562 + 84009018 84009077 0 1 59 0
chr10 84050670 84050729 1.0477711 261.94278 + 84050670 84050729 0 1 59 0
chr10 84050847 84050906 1.0785943 269.6486 + 84050847 84050906 0 1 59 0
chr10 84050968 84051027 0.93105376 232.76344 + 84050968 84051027 0 1 59 0
chr10 84051261 84051320 0.8849917 221.24792 + 84051261 84051320 0 1 59 0
chr10 84051787 84051846 1.1196266 279.90665 + 84051787 84051846 0 1 59 0
chr10 84051947 84052006 2.8253407 706.3352 + 84051947 84052006 0 1 59 0
chr10 84052164 84052208 1.423478 355.8695 + 84052164 84052208 0 1 44 0
chr10 84052305 84052349 1.7654977 441.37442 + 84052305 84052349 0 1 44 0
chr10 84052448 84052492 2.3327498 583.18744 + 84052448 84052492 0 1 44 0
chr10 84052575 84052631 2.3070438 576.7609 + 84052575 84052631 0 1 56 0
chr10 84052753 84052806 2.1743135 543.57837 + 84052753 84052806 0 1 53 0
chr10 84052866 84052925 1.6609519 415.23798 + 84052866 84052925 0 1 59 0
chr10 84053078 84053129 0.9750639 243.76598 + 84053078 84053129 0 1 51 0
chr10 84053867 84053923 0.9030502 225.76254 + 84053867 84053923 0 1 56 0
chr10 84053999 84054045 0.86562425 216.40607 + 84053999 84054045 0 1 46 0
chr10 84054179 84054238 0.89611065 224.02766 + 84054179 84054238 0 1 59 0
chr10 84054361 84054420 0.9305413 232.63531 + 84054361 84054420 0 1 59 0
chr10 85345773 85345832 0.9491247 237.28117 + 85345773 85345832 0 1 59 0
chr10 85345922 85345977 1.0434375 260.85938 + 85345922 85345977 0 1 55 0
chr10 85346061 85346120 1.3606076 340.15192 + 85346061 85346120 0 1 59 0
chr10 85346172 85346228 1.3342642 333.56604 + 85346172 85346228 0 1 56 0
chr10 85346350 85346394 1.0030348 250.75871 + 85346350 85346394 0 1 44 0
chr10 85346519 85346563 0.9805242 245.13104 + 85346519 85346563 0 1 44 0
chr10 85346794 85346838 1.1188446 279.71115 + 85346794 85346838 0 1 44 0
chr10 85346989 85347033 3.107142 776.7855 + 85346989 85347033 0 1 44 0
chr10 85347114 85347171 4.0364547 1000.0 + 85347114 85347171 0 1 57 0
chr10 85347340 85347399 1.2957534 323.93835 + 85347340 85347399 0 1 59 0
chr10 85347534 85347593 1.0996093 274.9023 + 85347534 85347593 0 1 59 0
chr10 86132684 86132743 0.8737087 218.42719 + 86132684 86132743 0 1 59 0
chr10 86132802 86132861 0.8101983 202.54958 + 86132802 86132861 0 1 59 0
chr10 86132972 86133031 0.97665924 244.16481 + 86132972 86133031 0 1 59 0
chr10 86133162 86133221 0.9554199 238.85498 + 86133162 86133221 0 1 59 0
chr10 86133324 86133383 0.8905249 222.63123 + 86133324 86133383 0 1 59 0
chr10 86133543 86133597 1.116357 279.08923 + 86133543 86133597 0 1 54 0
chr10 86133649 86133708 1.229026 307.2565 + 86133649 86133708 0 1 59 0
chr10 86133941 86134000 1.0468937 261.72342 + 86133941 86134000 0 1 59 0
chr10 86134297 86134356 3.8546963 963.6741 + 86134297 86134356 0 1 59 0
chr10 86134515 86134565 5.7469053 1000.0 + 86134515 86134565 0 1 50 0
chr10 86134756 86134800 1.1195861 279.8965 + 86134756 86134800 0 1 44 0
chr10 86135324 86135368 1.520532 380.133 + 86135324 86135368 0 1 44 0
chr10 86135442 86135486 2.1626706 540.66766 + 86135442 86135486 0 1 44 0
chr10 86135618 86135662 2.4040806 601.02014 + 86135618 86135662 0 1 44 0
chr10 86135755 86135809 1.4079964 351.9991 + 86135755 86135809 0 1 54 0
chr10 86135974 86136033 1.3285155 332.12888 + 86135974 86136033 0 1 59 0
chr10 86136135 86136179 1.0387939 259.6985 + 86136135 86136179 0 1 44 0
chr10 86136356 86136414 0.9847198 246.17995 + 86136356 86136414 0 1 58 0
chr10 86136530 86136589 1.1568955 289.22388 + 86136530 86136589 0 1 59 0
chr10 86136767 86136826 1.0194668 254.86668 + 86136767 86136826 0 1 59 0
chr10 86136880 86136939 1.4550768 363.7692 + 86136880 86136939 0 1 59 0
chr10 86137032 86137083 1.0042198 251.05495 + 86137032 86137083 0 1 51 0
chr10 86947192 86947247 0.997395 249.34874 + 86947192 86947247 0 1 55 0
chr10 86947294 86947353 1.0163308 254.0827 + 86947294 86947353 0 1 59 0
chr10 86947403 86947462 0.97198796 242.997 + 86947403 86947462 0 1 59 0
chr10 86947639 86947698 1.2338855 308.47137 + 86947639 86947698 0 1 59 0
chr10 86948097 86948156 1.2495685 312.39212 + 86948097 86948156 0 1 59 0
chr10 86948288 86948347 1.6093382 402.33453 + 86948288 86948347 0 1 59 0
chr10 86948430 86948489 1.6824995 420.62488 + 86948430 86948489 0 1 59 0
chr10 86948555 86948614 1.7206722 430.16806 + 86948555 86948614 0 1 59 0
chr10 86948700 86948759 1.7801819 445.04547 + 86948700 86948759 0 1 59 0
chr10 86950118 86950177 1.7691425 442.2856 + 86950118 86950177 0 1 59 0
chr10 86950293 86950352 2.141339 535.3348 + 86950293 86950352 0 1 59 0
chr10 86950399 86950458 1.0963578 274.08945 + 86950399 86950458 0 1 59 0
chr10 86950511 86950570 1.445455 361.36374 + 86950511 86950570 0 1 59 0
chr10 86950686 86950738 1.0295244 257.3811 + 86950686 86950738 0 1 52 0
chr10 86951063 86951118 1.0644999 266.12497 + 86951063 86951118 0 1 55 0
chr10 86951359 86951418 1.130015 282.50375 + 86951359 86951418 0 1 59 0
chr10 86951505 86951557 1.1056702 276.41754 + 86951505 86951557 0 1 52 0
chr10 86951761 86951810 1.126577 281.64426 + 86951761 86951810 0 1 49 0
chr10 87629897 87629956 1.0660335 266.50836 + 87629897 87629956 0 1 59 0
chr10 87630015 87630073 0.95829844 239.57462 + 87630015 87630073 0 1 58 0
chr10 87630158 87630217 0.8833955 220.84888 + 87630158 87630217 0 1 59 0
chr10 87630266 87630325 0.960094 240.0235 + 87630266 87630325 0 1 59 0
chr10 87630422 87630477 0.965723 241.43074 + 87630422 87630477 0 1 55 0
chr10 87630551 87630610 0.8827641 220.69102 + 87630551 87630610 0 1 59 0
chr10 87630740 87630799 1.3525187 338.12967 + 87630740 87630799 0 1 59 0
chr10 87631057 87631102 1.3737079 343.42697 + 87631057 87631102 0 1 45 0
chr10 87631332 87631383 2.035928 508.982 + 87631332 87631383 0 1 51 0
chr10 87631527 87631581 1.1005324 275.13312 + 87631527 87631581 0 1 54 0
chr10 87631761 87631819 1.0096304 252.40761 + 87631761 87631819 0 1 58 0
chr10 87631931 87631990 1.0151854 253.79634 + 87631931 87631990 0 1 59 0
chr10 87632149 87632208 0.87823623 219.55905 + 87632149 87632208 0 1 59 0
chr10 87632331 87632390 1.0091802 252.29504 + 87632331 87632390 0 1 59 0
chr10 87632452 87632510 1.0206856 255.17139 + 87632452 87632510 0 1 58 0
chr10 87931274 87931324 0.9734099 243.35248 + 87931274 87931324 0 1 50 0
chr10 87931606 87931665 1.0053315 251.33289 + 87931606 87931665 0 1 59 0
chr10 87931744 87931800 1.1428257 285.70642 + 87931744 87931800 0 1 56 0
chr10 87931850 87931909 1.0943089 273.5772 + 87931850 87931909 0 1 59 0
chr10 87932026 87932085 1.7439158 435.97894 + 87932026 87932085 0 1 59 0
chr10 87932193 87932248 2.6380417 659.51044 + 87932193 87932248 0 1 55 0
chr10 87932350 87932406 4.3315535 1000.0 + 87932350 87932406 0 1 56 0
chr10 87932545 87932604 1.757907 439.47675 + 87932545 87932604 0 1 59 0
chr10 87932853 87932912 1.3347176 333.6794 + 87932853 87932912 0 1 59 0
chr10 87932994 87933049 1.3454236 336.3559 + 87932994 87933049 0 1 55 0
chr10 87933140 87933184 0.9958844 248.9711 + 87933140 87933184 0 1 44 0
chr10 87933380 87933424 1.0538731 263.46826 + 87933380 87933424 0 1 44 0
chr10 87933576 87933620 1.0676422 266.91055 + 87933576 87933620 0 1 44 0
chr10 87936737 87936791 1.0392923 259.8231 + 87936737 87936791 0 1 54 0
chr10 87936843 87936902 1.0335071 258.37677 + 87936843 87936902 0 1 59 0
chr10 87937052 87937111 1.0756875 268.92188 + 87937052 87937111 0 1 59 0
chr10 87937370 87937429 1.33449 333.6225 + 87937370 87937429 0 1 59 0
chr10 87937762 87937821 3.9791472 994.7868 + 87937762 87937821 0 1 59 0
chr10 87937990 87938049 1.8687105 467.17764 + 87937990 87938049 0 1 59 0
chr10 87938124 87938180 1.0539426 263.48563 + 87938124 87938180 0 1 56 0
chr10 87938519 87938578 0.92777413 231.94353 + 87938519 87938578 0 1 59 0
chr10 87938916 87938975 0.93607634 234.01909 + 87938916 87938975 0 1 59 0
chr10 87939051 87939110 0.9185323 229.63307 + 87939051 87939110 0 1 59 0
chr10 88160091 88160150 1.1728517 293.21292 + 88160091 88160150 0 1 59 0
chr10 88160315 88160369 0.8418646 210.46614 + 88160315 88160369 0 1 54 0
chr10 88160492 88160536 0.9622275 240.55688 + 88160492 88160536 0 1 44 0
chr10 88160599 88160658 1.632275 408.06876 + 88160599 88160658 0 1 59 0
chr10 88160982 88161041 2.50126 625.315 + 88160982 88161041 0 1 59 0
chr10 88161131 88161175 1.0421714 260.54285 + 88161131 88161175 0 1 44 0
chr10 88161587 88161631 1.0249202 256.23004 + 88161587 88161631 0 1 44 0
chr10 88161729 88161780 0.9641487 241.03717 + 88161729 88161780 0 1 51 0
chr10 88161902 88161961 1.1167909 279.19772 + 88161902 88161961 0 1 59 0
chr10 88162103 88162161 0.93789124 234.47281 + 88162103 88162161 0 1 58 0
chr10 88162221 88162267 1.0143747 253.59369 + 88162221 88162267 0 1 46 0
chr10 88162413 88162472 1.0867355 271.68387 + 88162413 88162472 0 1 59 0
chr10 89174519 89174578 1.0789976 269.7494 + 89174519 89174578 0 1 59 0
chr10 89174780 89174824 1.0918355 272.95886 + 89174780 89174824 0 1 44 0
chr10 89174906 89174950 1.0065652 251.6413 + 89174906 89174950 0 1 44 0
chr10 89175048 89175092 1.0536084 263.4021 + 89175048 89175092 0 1 44 0
chr10 89175268 89175312 0.95822823 239.55705 + 89175268 89175312 0 1 44 0
chr10 89175470 89175522 2.031962 507.99048 + 89175470 89175522 0 1 52 0
chr10 89175651 89175710 1.6303873 407.59683 + 89175651 89175710 0 1 59 0
chr10 89175846 89175905 1.1951926 298.79816 + 89175846 89175905 0 1 59 0
chr10 89175975 89176034 1.0575074 264.37686 + 89175975 89176034 0 1 59 0
chr10 89176082 89176141 1.0809042 270.22607 + 89176082 89176141 0 1 59 0
chr10 89176601 89176652 0.86433417 216.08354 + 89176601 89176652 0 1 51 0
chr10 89176730 89176789 0.887472 221.868 + 89176730 89176789 0 1 59 0
chr10 89176888 89176935 0.88424116 221.06029 + 89176888 89176935 0 1 47 0
chr10 92590507 92590551 1.0554178 263.85443 + 92590507 92590551 0 1 44 0
chr10 92590622 92590667 0.90386987 225.96747 + 92590622 92590667 0 1 45 0
chr10 92590771 92590815 0.9710351 242.75877 + 92590771 92590815 0 1 44 0
chr10 92590887 92590931 0.8725539 218.13847 + 92590887 92590931 0 1 44 0
chr10 92591026 92591070 1.0309235 257.73087 + 92591026 92591070 0 1 44 0
chr10 92591151 92591195 0.97061706 242.65427 + 92591151 92591195 0 1 44 0
chr10 92591322 92591366 0.9483732 237.09329 + 92591322 92591366 0 1 44 0
chr10 92591519 92591563 1.1747111 293.67776 + 92591519 92591563 0 1 44 0
chr10 92591676 92591721 1.3922988 348.0747 + 92591676 92591721 0 1 45 0
chr10 92591833 92591892 1.8347224 458.6806 + 92591833 92591892 0 1 59 0
chr10 92591974 92592030 1.7867789 446.69473 + 92591974 92592030 0 1 56 0
chr10 92592171 92592230 1.4010407 350.26016 + 92592171 92592230 0 1 59 0
chr10 92592450 92592509 1.0877771 271.94427 + 92592450 92592509 0 1 59 0
chr10 92592627 92592683 0.93034226 232.58557 + 92592627 92592683 0 1 56 0
chr10 92593100 92593159 1.19789 299.4725 + 92593100 92593159 0 1 59 0
chr10 92917118 92917170 0.808503 202.12575 + 92917118 92917170 0 1 52 0
chr10 92917226 92917275 1.3061346 326.53363 + 92917226 92917275 0 1 49 0
chr10 92917357 92917402 1.1056355 276.40887 + 92917357 92917402 0 1 45 0
chr10 92917459 92917515 1.3204182 330.10455 + 92917459 92917515 0 1 56 0
chr10 92917612 92917671 1.2565877 314.14694 + 92917612 92917671 0 1 59 0
chr10 92917813 92917872 1.0644825 266.1206 + 92917813 92917872 0 1 59 0
chr10 92917944 92917997 1.19202 298.005 + 92917944 92917997 0 1 53 0
chr10 92918326 92918382 2.7180014 679.50037 + 92918326 92918382 0 1 56 0
chr10 92918472 92918524 1.6861832 421.5458 + 92918472 92918524 0 1 52 0
chr10 92918699 92918754 1.2565238 314.13095 + 92918699 92918754 0 1 55 0
chr10 92918901 92918945 2.0908976 522.72437 + 92918901 92918945 0 1 44 0
chr10 92919032 92919076 1.4481733 362.04333 + 92919032 92919076 0 1 44 0
chr10 92919232 92919277 0.95339924 238.34981 + 92919232 92919277 0 1 45 0
chr10 92919494 92919548 1.0862039 271.551 + 92919494 92919548 0 1 54 0
chr10 92919655 92919707 0.9611099 240.27747 + 92919655 92919707 0 1 52 0
chr10 92919871 92919930 0.9922529 248.06322 + 92919871 92919930 0 1 59 0
chr10 92968466 92968525 1.7791704 444.7926 + 92968466 92968525 0 1 59 0
chr10 92968722 92968768 1.079579 269.89474 + 92968722 92968768 0 1 46 0
chr10 92968915 92968974 1.340946 335.23648 + 92968915 92968974 0 1 59 0
chr10 92969577 92969621 1.2144166 303.60416 + 92969577 92969621 0 1 44 0
chr10 92969737 92969781 1.0740267 268.50668 + 92969737 92969781 0 1 44 0
chr10 92969914 92969968 2.4332638 608.3159 + 92969914 92969968 0 1 54 0
chr10 92970021 92970077 2.3579648 589.4912 + 92970021 92970077 0 1 56 0
chr10 92970376 92970420 1.3634539 340.86346 + 92970376 92970420 0 1 44 0
chr10 92970567 92970620 6.2689815 1000.0 + 92970567 92970620 0 1 53 0
chr10 92970675 92970729 1.618544 404.636 + 92970675 92970729 0 1 54 0
chr10 92971387 92971446 1.1479399 286.985 + 92971387 92971446 0 1 59 0
chr10 92971537 92971590 0.9340542 233.51355 + 92971537 92971590 0 1 53 0
chr10 92971894 92971952 1.0634409 265.86023 + 92971894 92971952 0 1 58 0
chr10 92972063 92972122 0.90592486 226.48122 + 92972063 92972122 0 1 59 0
chr10 92972170 92972229 1.0069299 251.73247 + 92972170 92972229 0 1 59 0
chr10 93023452 93023511 0.7965097 199.12743 + 93023452 93023511 0 1 59 0
chr10 93023756 93023815 1.9242628 481.0657 + 93023756 93023815 0 1 59 0
chr10 93023898 93023954 4.429111 1000.0 + 93023898 93023954 0 1 56 0
chr10 93024026 93024085 5.5602083 1000.0 + 93024026 93024085 0 1 59 0
chr10 93024154 93024198 1.5033011 375.8253 + 93024154 93024198 0 1 44 0
chr10 93024314 93024361 1.4003392 350.0848 + 93024314 93024361 0 1 47 0
chr10 93024687 93024736 0.9293808 232.3452 + 93024687 93024736 0 1 49 0
chr10 93024841 93024900 0.9970835 249.27087 + 93024841 93024900 0 1 59 0
chr10 93463641 93463700 0.81583667 203.95917 + 93463641 93463700 0 1 59 0
chr10 93463755 93463814 0.9752827 243.82068 + 93463755 93463814 0 1 59 0
chr10 93464246 93464305 0.9972827 249.32066 + 93464246 93464305 0 1 59 0
chr10 93464430 93464489 1.0434794 260.86987 + 93464430 93464489 0 1 59 0
chr10 93464643 93464702 1.0105821 252.64552 + 93464643 93464702 0 1 59 0
chr10 93464792 93464851 1.1356903 283.92258 + 93464792 93464851 0 1 59 0
chr10 93464940 93464987 1.4389668 359.7417 + 93464940 93464987 0 1 47 0
chr10 93465083 93465142 3.147538 786.88446 + 93465083 93465142 0 1 59 0
chr10 93465279 93465323 1.197445 299.36127 + 93465279 93465323 0 1 44 0
chr10 93465456 93465501 1.7948661 448.71652 + 93465456 93465501 0 1 45 0
chr10 93465718 93465770 1.338123 334.53073 + 93465718 93465770 0 1 52 0
chr10 93465880 93465924 0.93748206 234.37051 + 93465880 93465924 0 1 44 0
chr10 93466011 93466055 0.9314894 232.87234 + 93466011 93466055 0 1 44 0
chr10 93466244 93466288 1.0426705 260.66763 + 93466244 93466288 0 1 44 0
chr10 93466431 93466487 2.0119104 502.9776 + 93466431 93466487 0 1 56 0
chr10 93466543 93466592 1.0523292 263.0823 + 93466543 93466592 0 1 49 0
chr10 93466733 93466782 1.2485125 312.1281 + 93466733 93466782 0 1 49 0
chr10 94751502 94751561 1.1186703 279.66757 + 94751502 94751561 0 1 59 0
chr10 94751737 94751795 1.2666122 316.65305 + 94751737 94751795 0 1 58 0
chr10 94752005 94752055 2.7322328 683.0582 + 94752005 94752055 0 1 50 0
chr10 94752206 94752250 1.0424634 260.61584 + 94752206 94752250 0 1 44 0
chr10 94752324 94752368 1.3739939 343.49847 + 94752324 94752368 0 1 44 0
chr10 94752445 94752500 1.1357865 283.94662 + 94752445 94752500 0 1 55 0
chr10 94752640 94752699 1.1307863 282.69656 + 94752640 94752699 0 1 59 0
chr10 94752752 94752807 1.1403102 285.07755 + 94752752 94752807 0 1 55 0
chr10 94752857 94752916 1.1808531 295.2133 + 94752857 94752916 0 1 59 0
chr10 94753008 94753062 0.9499238 237.48096 + 94753008 94753062 0 1 54 0
chr10 94753192 94753236 0.99622464 249.05617 + 94753192 94753236 0 1 44 0
chr10 94753336 94753380 0.90696084 226.7402 + 94753336 94753380 0 1 44 0
chr10 94753490 94753537 1.1549903 288.7476 + 94753490 94753537 0 1 47 0
chr10 94846106 94846151 0.7897084 197.4271 + 94846106 94846151 0 1 45 0
chr10 94846299 94846343 1.0504857 262.62143 + 94846299 94846343 0 1 44 0
chr10 94846464 94846508 1.1725806 293.14514 + 94846464 94846508 0 1 44 0
chr10 94846643 94846687 1.072754 268.1885 + 94846643 94846687 0 1 44 0
chr10 94846785 94846829 1.1573594 289.33984 + 94846785 94846829 0 1 44 0
chr10 94847017 94847061 1.0121486 253.03716 + 94847017 94847061 0 1 44 0
chr10 94847136 94847180 1.0896393 272.40982 + 94847136 94847180 0 1 44 0
chr10 94847409 94847456 3.8094628 952.3657 + 94847409 94847456 0 1 47 0
chr10 94847593 94847651 5.992973 1000.0 + 94847593 94847651 0 1 58 0
chr10 94847830 94847889 2.0646024 516.1506 + 94847830 94847889 0 1 59 0
chr10 94847983 94848038 1.3145528 328.63818 + 94847983 94848038 0 1 55 0
chr10 94848879 94848938 1.2674997 316.8749 + 94848879 94848938 0 1 59 0
chr10 98691313 98691357 0.9273281 231.83203 + 98691313 98691357 0 1 44 0
chr10 98691426 98691470 1.3419029 335.4757 + 98691426 98691470 0 1 44 0
chr10 98691560 98691604 1.11428 278.57 + 98691560 98691604 0 1 44 0
chr10 98691739 98691783 1.1342952 283.5738 + 98691739 98691783 0 1 44 0
chr10 98691953 98692002 1.1786942 294.67355 + 98691953 98692002 0 1 49 0
chr10 98692095 98692141 1.0518199 262.955 + 98692095 98692141 0 1 46 0
chr10 98692219 98692278 1.3901958 347.54895 + 98692219 98692278 0 1 59 0
chr10 98692355 98692414 1.2339115 308.47787 + 98692355 98692414 0 1 59 0
chr10 98692613 98692667 1.6733899 418.34747 + 98692613 98692667 0 1 54 0
chr10 98692765 98692824 2.2017276 550.4319 + 98692765 98692824 0 1 59 0
chr10 98692884 98692933 1.0743227 268.5807 + 98692884 98692933 0 1 49 0
chr10 98693109 98693163 1.2310107 307.75266 + 98693109 98693163 0 1 54 0
chr10 98693237 98693281 0.94985384 237.46346 + 98693237 98693281 0 1 44 0
chr10 98693507 98693552 1.0710648 267.7662 + 98693507 98693552 0 1 45 0
chr10 98693665 98693709 1.0405376 260.1344 + 98693665 98693709 0 1 44 0
chr10 98693916 98693967 1.3588817 339.72043 + 98693916 98693967 0 1 51 0
chr10 98694016 98694075 1.1906942 297.67355 + 98694016 98694075 0 1 59 0
chr10 98694151 98694210 1.2863266 321.58167 + 98694151 98694210 0 1 59 0
chr10 100018030 100018089 1.0136236 253.4059 + 100018030 100018089 0 1 59 0
chr10 100018164 100018223 1.0369174 259.22937 + 100018164 100018223 0 1 59 0
chr10 100018283 100018342 0.9183746 229.59364 + 100018283 100018342 0 1 59 0
chr10 100018417 100018476 1.0386273 259.65683 + 100018417 100018476 0 1 59 0
chr10 100018614 100018658 1.2030389 300.75974 + 100018614 100018658 0 1 44 0
chr10 100018734 100018778 0.9598181 239.95453 + 100018734 100018778 0 1 44 0
chr10 100018852 100018903 1.2237521 305.93805 + 100018852 100018903 0 1 51 0
chr10 100019077 100019136 3.3927848 848.1962 + 100019077 100019136 0 1 59 0
chr10 100019238 100019297 1.7656888 441.42218 + 100019238 100019297 0 1 59 0
chr10 100019463 100019522 1.0007098 250.17744 + 100019463 100019522 0 1 59 0
chr10 100019596 100019655 0.85228443 213.0711 + 100019596 100019655 0 1 59 0
chr10 100019757 100019816 0.86228377 215.57094 + 100019757 100019816 0 1 59 0
chr10 100019930 100019982 0.90742004 226.85501 + 100019930 100019982 0 1 52 0
chr10 100020164 100020223 1.0562077 264.0519 + 100020164 100020223 0 1 59 0
chr10 100020308 100020367 0.93335736 233.33934 + 100020308 100020367 0 1 59 0
chr10 100020616 100020675 0.96366525 240.9163 + 100020616 100020675 0 1 59 0
chr10 100020726 100020785 1.0046884 251.17209 + 100020726 100020785 0 1 59 0
chr10 107736328 107736372 0.9843609 246.09023 + 107736328 107736372 0 1 44 0
chr10 107736505 107736549 0.9654021 241.35052 + 107736505 107736549 0 1 44 0
chr10 107736646 107736690 1.2714732 317.8683 + 107736646 107736690 0 1 44 0
chr10 107736782 107736826 0.9206826 230.17065 + 107736782 107736826 0 1 44 0
chr10 107736963 107737007 0.91545695 228.86424 + 107736963 107737007 0 1 44 0
chr10 107737225 107737269 0.9933443 248.33607 + 107737225 107737269 0 1 44 0
chr10 107737338 107737382 1.2839133 320.9783 + 107737338 107737382 0 1 44 0
chr10 107737512 107737556 1.0303257 257.58142 + 107737512 107737556 0 1 44 0
chr10 107737615 107737669 3.4873204 871.8301 + 107737615 107737669 0 1 54 0
chr10 107738174 107738233 1.4217938 355.44846 + 107738174 107738233 0 1 59 0
chr10 107738377 107738436 1.312908 328.22702 + 107738377 107738436 0 1 59 0
chr10 107738970 107739029 1.1618468 290.4617 + 107738970 107739029 0 1 59 0
chr10 107739123 107739182 1.0511324 262.7831 + 107739123 107739182 0 1 59 0
chr10 107739251 107739310 0.92738926 231.84732 + 107739251 107739310 0 1 59 0
chr10 107739407 107739466 1.0510007 262.75018 + 107739407 107739466 0 1 59 0
chr10 111375271 111375330 1.0808793 270.21982 + 111375271 111375330 0 1 59 0
chr10 111375543 111375602 1.0528064 263.2016 + 111375543 111375602 0 1 59 0
chr10 111375966 111376020 0.9712652 242.8163 + 111375966 111376020 0 1 54 0
chr10 111376080 111376139 0.9141193 228.52983 + 111376080 111376139 0 1 59 0
chr10 111376451 111376510 1.262743 315.68576 + 111376451 111376510 0 1 59 0
chr10 111376633 111376692 2.1101267 527.5317 + 111376633 111376692 0 1 59 0
chr10 111376795 111376846 5.5481157 1000.0 + 111376795 111376846 0 1 51 0
chr10 111376930 111376975 3.5072842 876.82104 + 111376930 111376975 0 1 45 0
chr10 111377202 111377246 3.4235647 855.8912 + 111377202 111377246 0 1 44 0
chr10 111377438 111377494 2.1473231 536.8308 + 111377438 111377494 0 1 56 0
chr10 111377550 111377609 1.0187124 254.6781 + 111377550 111377609 0 1 59 0
chr10 111377737 111377796 1.0596244 264.9061 + 111377737 111377796 0 1 59 0
chr10 111377844 111377903 1.0142386 253.55965 + 111377844 111377903 0 1 59 0
chr10 111377986 111378045 1.2206213 305.15533 + 111377986 111378045 0 1 59 0
chr10 111378130 111378189 0.84619886 211.54971 + 111378130 111378189 0 1 59 0
chr10 111378718 111378763 0.9403303 235.08258 + 111378718 111378763 0 1 45 0
chr10 116352210 116352259 0.8991931 224.79828 + 116352210 116352259 0 1 49 0
chr10 116352332 116352391 0.8608352 215.2088 + 116352332 116352391 0 1 59 0
chr10 116352681 116352740 1.1222224 280.5556 + 116352681 116352740 0 1 59 0
chr10 116352903 116352962 1.2996302 324.90753 + 116352903 116352962 0 1 59 0
chr10 116353126 116353185 1.0711545 267.7886 + 116353126 116353185 0 1 59 0
chr10 116353350 116353409 1.2982363 324.55905 + 116353350 116353409 0 1 59 0
chr10 116353508 116353567 1.8650829 466.27072 + 116353508 116353567 0 1 59 0
chr10 116353639 116353696 2.2066913 551.6728 + 116353639 116353696 0 1 57 0
chr10 116353772 116353824 1.0458533 261.46332 + 116353772 116353824 0 1 52 0
chr10 116354001 116354045 1.2943987 323.59967 + 116354001 116354045 0 1 44 0
chr10 116354142 116354186 1.2202758 305.06894 + 116354142 116354186 0 1 44 0
chr10 116354405 116354449 1.0265195 256.62988 + 116354405 116354449 0 1 44 0
chr10 116354612 116354656 0.9578644 239.4661 + 116354612 116354656 0 1 44 0
chr10 116354804 116354852 0.96180975 240.45244 + 116354804 116354852 0 1 48 0
chr10 116354948 116355007 1.3595161 339.87903 + 116354948 116355007 0 1 59 0
chr10 116355059 116355118 0.8680185 217.00462 + 116355059 116355118 0 1 59 0
chr10 116466648 116466707 0.7779425 194.48563 + 116466648 116466707 0 1 59 0
chr10 116466771 116466830 0.7494934 187.37335 + 116466771 116466830 0 1 59 0
chr10 116466979 116467038 0.8816724 220.41809 + 116466979 116467038 0 1 59 0
chr10 116467107 116467154 1.0196323 254.90808 + 116467107 116467154 0 1 47 0
chr10 116467225 116467284 1.1219707 280.49268 + 116467225 116467284 0 1 59 0
chr10 116467347 116467397 0.97652733 244.13184 + 116467347 116467397 0 1 50 0
chr10 116467518 116467562 0.97630006 244.07501 + 116467518 116467562 0 1 44 0
chr10 116467788 116467832 1.3013816 325.3454 + 116467788 116467832 0 1 44 0
chr10 116468076 116468125 4.5041614 1000.0 + 116468076 116468125 0 1 49 0
chr10 116468190 116468249 2.0312304 507.80762 + 116468190 116468249 0 1 59 0
chr10 116468468 116468513 1.0457369 261.43423 + 116468468 116468513 0 1 45 0
chr10 116778722 116778766 0.88874507 222.18626 + 116778722 116778766 0 1 44 0
chr10 116778839 116778890 0.81949365 204.87341 + 116778839 116778890 0 1 51 0
chr10 116779110 116779169 1.0558008 263.9502 + 116779110 116779169 0 1 59 0
chr10 116779648 116779707 1.237271 309.31775 + 116779648 116779707 0 1 59 0
chr10 116779793 116779852 1.2192663 304.81656 + 116779793 116779852 0 1 59 0
chr10 116779943 116779990 1.8949946 473.74866 + 116779943 116779990 0 1 47 0
chr10 116780091 116780144 2.299469 574.86725 + 116780091 116780144 0 1 53 0
chr10 116780299 116780346 0.9129206 228.23015 + 116780299 116780346 0 1 47 0
chr10 116780460 116780504 0.86407495 216.01874 + 116780460 116780504 0 1 44 0
chr10 116780943 116780989 0.9961771 249.04427 + 116780943 116780989 0 1 46 0
chr10 116781272 116781319 0.96021986 240.05496 + 116781272 116781319 0 1 47 0
chr10 120767930 120767974 1.703663 425.91574 + 120767930 120767974 0 1 44 0
chr10 120768157 120768201 1.089562 272.3905 + 120768157 120768201 0 1 44 0
chr10 120768505 120768549 1.0860127 271.50317 + 120768505 120768549 0 1 44 0
chr10 120768644 120768688 1.0392888 259.8222 + 120768644 120768688 0 1 44 0
chr10 120768763 120768822 1.8458924 461.4731 + 120768763 120768822 0 1 59 0
chr10 120768921 120768965 1.8871725 471.79312 + 120768921 120768965 0 1 44 0
chr10 120769104 120769151 3.0118601 752.965 + 120769104 120769151 0 1 47 0
chr10 120769257 120769313 3.2409844 810.2461 + 120769257 120769313 0 1 56 0
chr10 120769403 120769448 1.2953134 323.82834 + 120769403 120769448 0 1 45 0
chr10 120769540 120769597 2.9306223 732.6556 + 120769540 120769597 0 1 57 0
chr10 120769812 120769871 1.034818 258.7045 + 120769812 120769871 0 1 59 0
chr10 120770182 120770236 0.8656807 216.42017 + 120770182 120770236 0 1 54 0
chr10 120770524 120770568 0.92805105 232.01276 + 120770524 120770568 0 1 44 0
chr10 122388429 122388475 1.1061902 276.54755 + 122388429 122388475 0 1 46 0
chr10 122388690 122388734 1.0750506 268.76263 + 122388690 122388734 0 1 44 0
chr10 122389104 122389148 0.9291688 232.2922 + 122389104 122389148 0 1 44 0
chr10 122389276 122389320 0.9587536 239.6884 + 122389276 122389320 0 1 44 0
chr10 122389424 122389468 0.8543043 213.57608 + 122389424 122389468 0 1 44 0
chr10 122389673 122389732 3.8188193 954.70483 + 122389673 122389732 0 1 59 0
chr10 122389884 122389943 2.0246382 506.15955 + 122389884 122389943 0 1 59 0
chr10 122390060 122390119 1.2966845 324.1711 + 122390060 122390119 0 1 59 0
chr10 122390165 122390224 1.0081385 252.03464 + 122390165 122390224 0 1 59 0
chr10 122390302 122390361 0.8153289 203.83223 + 122390302 122390361 0 1 59 0
chr10 122390412 122390471 0.96635836 241.58958 + 122390412 122390471 0 1 59 0
chr10 122390673 122390726 0.94617057 236.54265 + 122390673 122390726 0 1 53 0
chr10 122391001 122391060 0.97655004 244.13751 + 122391001 122391060 0 1 59 0
chr10 122391353 122391405 1.0496387 262.4097 + 122391353 122391405 0 1 52 0
chr10 122599119 122599163 0.97001225 242.50307 + 122599119 122599163 0 1 44 0
chr10 122599305 122599352 1.5760351 394.0088 + 122599305 122599352 0 1 47 0
chr10 122599434 122599478 0.9500729 237.51822 + 122599434 122599478 0 1 44 0
chr10 122599610 122599654 0.9443043 236.07607 + 122599610 122599654 0 1 44 0
chr10 122599784 122599828 1.0092299 252.30748 + 122599784 122599828 0 1 44 0
chr10 122599894 122599938 0.96742547 241.85637 + 122599894 122599938 0 1 44 0
chr10 122600069 122600113 0.98916686 247.29172 + 122600069 122600113 0 1 44 0
chr10 122600210 122600254 1.2496339 312.40848 + 122600210 122600254 0 1 44 0
chr10 122600316 122600360 1.1547941 288.69852 + 122600316 122600360 0 1 44 0
chr10 122600521 122600570 1.798139 449.53473 + 122600521 122600570 0 1 49 0
chr10 122600651 122600708 3.4536805 863.4201 + 122600651 122600708 0 1 57 0
chr10 122600759 122600818 2.0299065 507.47662 + 122600759 122600818 0 1 59 0
chr10 122600939 122600998 1.1886384 297.1596 + 122600939 122600998 0 1 59 0
chr10 122601123 122601182 1.0607935 265.1984 + 122601123 122601182 0 1 59 0
chr10 122601257 122601301 0.9211843 230.29608 + 122601257 122601301 0 1 44 0
chr10 122601816 122601875 0.8528229 213.20572 + 122601816 122601875 0 1 59 0
chr10 122601931 122601990 0.9433962 235.84906 + 122601931 122601990 0 1 59 0
chr10 122602039 122602098 0.9803321 245.08302 + 122602039 122602098 0 1 59 0
chr10 122602190 122602244 0.9766709 244.16772 + 122602190 122602244 0 1 54 0
chr10 125366339 125366398 0.8721861 218.04652 + 125366339 125366398 0 1 59 0
chr10 125366554 125366613 0.86739063 216.84766 + 125366554 125366613 0 1 59 0
chr10 125366807 125366866 1.1262581 281.56454 + 125366807 125366866 0 1 59 0
chr10 125367015 125367063 0.9804002 245.10005 + 125367015 125367063 0 1 48 0
chr10 125367149 125367195 0.9601366 240.03415 + 125367149 125367195 0 1 46 0
chr10 125367304 125367363 0.9888789 247.21973 + 125367304 125367363 0 1 59 0
chr10 125367622 125367681 1.4134169 353.35422 + 125367622 125367681 0 1 59 0
chr10 125367812 125367864 2.1097345 527.43365 + 125367812 125367864 0 1 52 0
chr10 125367930 125367989 2.1095517 527.38794 + 125367930 125367989 0 1 59 0
chr10 125368145 125368204 1.851085 462.77124 + 125368145 125368204 0 1 59 0
chr10 125368981 125369032 2.49954 624.885 + 125368981 125369032 0 1 51 0
chr10 125369175 125369219 1.0349395 258.7349 + 125369175 125369219 0 1 44 0
chr10 125369508 125369552 1.0560738 264.01843 + 125369508 125369552 0 1 44 0
chr10 125369653 125369697 0.914622 228.6555 + 125369653 125369697 0 1 44 0
chr10 125369889 125369947 1.2546492 313.6623 + 125369889 125369947 0 1 58 0
chr10 125370020 125370070 1.1042925 276.07312 + 125370020 125370070 0 1 50 0
chr10 125370143 125370196 1.1259092 281.4773 + 125370143 125370196 0 1 53 0
chr10 125370320 125370379 1.1027403 275.68506 + 125370320 125370379 0 1 59 0
chr10 125370429 125370488 1.000524 250.13101 + 125370429 125370488 0 1 59 0
chr10 126307578 126307637 1.23242 308.10498 + 126307578 126307637 0 1 59 0
chr10 126307709 126307756 0.94557804 236.39452 + 126307709 126307756 0 1 47 0
chr10 126307873 126307932 1.0397427 259.93567 + 126307873 126307932 0 1 59 0
chr10 126307982 126308041 1.0519453 262.98633 + 126307982 126308041 0 1 59 0
chr10 126308774 126308830 3.2040422 801.01056 + 126308774 126308830 0 1 56 0
chr10 126309021 126309077 1.0948178 273.70444 + 126309021 126309077 0 1 56 0
chr10 126309223 126309282 1.2696713 317.41782 + 126309223 126309282 0 1 59 0
chr10 126309416 126309472 0.91189516 227.97379 + 126309416 126309472 0 1 56 0
chr10 126309639 126309696 0.83403605 208.50902 + 126309639 126309696 0 1 57 0
chr10 126465077 126465136 0.8231198 205.77995 + 126465077 126465136 0 1 59 0
chr10 126465501 126465560 1.008727 252.18173 + 126465501 126465560 0 1 59 0
chr10 126465708 126465767 0.94476193 236.19048 + 126465708 126465767 0 1 59 0
chr10 126465911 126465970 1.3666434 341.66086 + 126465911 126465970 0 1 59 0
chr10 126466097 126466142 1.9655601 491.39 + 126466097 126466142 0 1 45 0
chr10 126466337 126466381 2.3008232 575.2058 + 126466337 126466381 0 1 44 0
chr10 126466568 126466612 1.2118623 302.96558 + 126466568 126466612 0 1 44 0
chr10 126466687 126466731 1.3023925 325.5981 + 126466687 126466731 0 1 44 0
chr10 126466853 126466898 1.7739758 443.49396 + 126466853 126466898 0 1 45 0
chr10 126467119 126467171 1.4918185 372.95465 + 126467119 126467171 0 1 52 0
chr10 126467487 126467533 0.95637524 239.09381 + 126467487 126467533 0 1 46 0
chr10 126467705 126467764 1.0634722 265.86804 + 126467705 126467764 0 1 59 0
chr10 126522743 126522788 0.99385315 248.46329 + 126522743 126522788 0 1 45 0
chr10 126522998 126523052 0.8305486 207.63715 + 126522998 126523052 0 1 54 0
chr10 126523120 126523179 1.1900411 297.51025 + 126523120 126523179 0 1 59 0
chr10 126523312 126523357 0.98208165 245.52042 + 126523312 126523357 0 1 45 0
chr10 126523450 126523496 0.95323026 238.30757 + 126523450 126523496 0 1 46 0
chr10 126523556 126523601 0.9274659 231.86649 + 126523556 126523601 0 1 45 0
chr10 126523674 126523718 1.0472505 261.81262 + 126523674 126523718 0 1 44 0
chr10 126523833 126523877 1.064436 266.10898 + 126523833 126523877 0 1 44 0
chr10 126524007 126524052 0.887329 221.83224 + 126524007 126524052 0 1 45 0
chr10 126524232 126524291 2.3914025 597.85065 + 126524232 126524291 0 1 59 0
chr10 126524372 126524431 1.6653736 416.34338 + 126524372 126524431 0 1 59 0
chr10 126524999 126525058 0.88125336 220.31334 + 126524999 126525058 0 1 59 0
chr10 126525281 126525335 1.0059502 251.48755 + 126525281 126525335 0 1 54 0
chr10 126525387 126525441 0.8960047 224.00117 + 126525387 126525441 0 1 54 0
chr10 126563132 126563191 2.0210595 505.2649 + 126563132 126563191 0 1 59 0
chr10 126563462 126563510 1.4365579 359.13947 + 126563462 126563510 0 1 48 0
chr10 126563574 126563633 3.1324396 783.1099 + 126563574 126563633 0 1 59 0
chr10 126564014 126564073 1.080363 270.09076 + 126564014 126564073 0 1 59 0
chr10 126692187 126692231 0.931765 232.94125 + 126692187 126692231 0 1 44 0
chr10 126692362 126692407 1.09051 272.6275 + 126692362 126692407 0 1 45 0
chr10 126692633 126692692 1.8422157 460.55392 + 126692633 126692692 0 1 59 0
chr10 126693008 126693060 1.246595 311.64874 + 126693008 126693060 0 1 52 0
chr10 126693133 126693190 1.4443455 361.08636 + 126693133 126693190 0 1 57 0
chr10 126693249 126693294 1.0340571 258.51428 + 126693249 126693294 0 1 45 0
chr10 126693398 126693442 1.7829226 445.73065 + 126693398 126693442 0 1 44 0
chr10 126693536 126693580 4.1403575 1000.0 + 126693536 126693580 0 1 44 0
chr10 126693735 126693792 2.025463 506.36578 + 126693735 126693792 0 1 57 0
chr10 126693875 126693930 0.98651636 246.62909 + 126693875 126693930 0 1 55 0
chr10 126694048 126694093 0.954627 238.65674 + 126694048 126694093 0 1 45 0
chr10 126694279 126694331 1.0584303 264.60757 + 126694279 126694331 0 1 52 0
chr10 126694396 126694453 0.90216994 225.54248 + 126694396 126694453 0 1 57 0
chr10 126694633 126694679 0.9253317 231.33293 + 126694633 126694679 0 1 46 0
chr10 126695016 126695066 0.9848014 246.20035 + 126695016 126695066 0 1 50 0
chr10 126753488 126753533 1.3699205 342.48013 + 126753488 126753533 0 1 45 0
chr10 126753826 126753870 1.0483234 262.08084 + 126753826 126753870 0 1 44 0
chr10 126754059 126754103 0.91374123 228.4353 + 126754059 126754103 0 1 44 0
chr10 126754188 126754234 1.271964 317.991 + 126754188 126754234 0 1 46 0
chr10 126754302 126754346 1.0291612 257.2903 + 126754302 126754346 0 1 44 0
chr10 126754515 126754564 1.0421804 260.5451 + 126754515 126754564 0 1 49 0
chr10 126754669 126754718 1.9308819 482.72046 + 126754669 126754718 0 1 49 0
chr10 126754806 126754850 1.3911393 347.78482 + 126754806 126754850 0 1 44 0
chr10 126754969 126755016 5.036053 1000.0 + 126754969 126755016 0 1 47 0
chr10 126755176 126755235 7.429182 1000.0 + 126755176 126755235 0 1 59 0
chr10 126755457 126755504 1.5109639 377.74097 + 126755457 126755504 0 1 47 0
chr10 126758328 126758374 5.948322 1000.0 + 126758328 126758374 0 1 46 0
chr10 126758513 126758562 4.899864 1000.0 + 126758513 126758562 0 1 49 0
chr10 126758699 126758757 1.4818097 370.45242 + 126758699 126758757 0 1 58 0
chr10 126758962 126759011 1.0736998 268.42496 + 126758962 126759011 0 1 49 0
chr10 126759144 126759188 0.88734335 221.83583 + 126759144 126759188 0 1 44 0
chr10 126759244 126759303 1.184423 296.10574 + 126759244 126759303 0 1 59 0
chr10 126759442 126759493 1.1893437 297.33594 + 126759442 126759493 0 1 51 0
chr10 126759573 126759626 0.97533494 243.83374 + 126759573 126759626 0 1 53 0
chr10 126759772 126759824 0.9867122 246.67805 + 126759772 126759824 0 1 52 0
chr10 126759934 126759983 0.91593426 228.98357 + 126759934 126759983 0 1 49 0
chr10 126760064 126760117 0.99368465 248.42116 + 126760064 126760117 0 1 53 0
chr10 126760184 126760228 0.93702483 234.25621 + 126760184 126760228 0 1 44 0
chr10 126776403 126776462 1.4316939 357.9235 + 126776403 126776462 0 1 59 0
chr10 126776640 126776689 1.0257087 256.42715 + 126776640 126776689 0 1 49 0
chr10 126776793 126776847 1.9467549 486.68872 + 126776793 126776847 0 1 54 0
chr10 126776929 126776982 1.9316962 482.92404 + 126776929 126776982 0 1 53 0
chr10 126777149 126777208 1.0183058 254.57645 + 126777149 126777208 0 1 59 0
chr10 126777259 126777318 1.1735029 293.37573 + 126777259 126777318 0 1 59 0
chr10 126778343 126778402 1.1140878 278.52194 + 126778343 126778402 0 1 59 0
chr10 126923605 126923654 0.8923579 223.08948 + 126923605 126923654 0 1 49 0
chr10 126923711 126923762 0.9790305 244.75763 + 126923711 126923762 0 1 51 0
chr10 126923839 126923883 1.2103168 302.5792 + 126923839 126923883 0 1 44 0
chr10 126924033 126924077 0.9566824 239.1706 + 126924033 126924077 0 1 44 0
chr10 126924206 126924265 2.0109916 502.7479 + 126924206 126924265 0 1 59 0
chr10 126924348 126924392 1.2454699 311.3675 + 126924348 126924392 0 1 44 0
chr10 126924703 126924762 1.7271928 431.7982 + 126924703 126924762 0 1 59 0
chr10 126924883 126924929 1.273551 318.38776 + 126924883 126924929 0 1 46 0
chr10 126925013 126925061 2.6152124 653.8031 + 126925013 126925061 0 1 48 0
chr10 126925216 126925261 2.7783134 694.57837 + 126925216 126925261 0 1 45 0
chr10 126925431 126925490 3.632758 908.18945 + 126925431 126925490 0 1 59 0
chr10 126925646 126925705 1.2424867 310.62167 + 126925646 126925705 0 1 59 0
chr10 126925753 126925811 1.1224053 280.60132 + 126925753 126925811 0 1 58 0
chr10 126926031 126926075 1.023371 255.84274 + 126926031 126926075 0 1 44 0
chr10 126926369 126926416 0.913645 228.41125 + 126926369 126926416 0 1 47 0
chr10 126926710 126926756 0.9931024 248.27559 + 126926710 126926756 0 1 46 0
chr10 127023263 127023312 0.91109693 227.77423 + 127023263 127023312 0 1 49 0
chr10 127023423 127023467 0.96773314 241.93329 + 127023423 127023467 0 1 44 0
chr10 127023554 127023598 0.982508 245.627 + 127023554 127023598 0 1 44 0
chr10 127023719 127023774 1.351124 337.781 + 127023719 127023774 0 1 55 0
chr10 127024021 127024065 1.0450464 261.26163 + 127024021 127024065 0 1 44 0
chr10 127024448 127024497 1.7768749 444.21872 + 127024448 127024497 0 1 49 0
chr10 127024620 127024667 4.7390437 1000.0 + 127024620 127024667 0 1 47 0
chr10 127024801 127024845 1.3578167 339.45416 + 127024801 127024845 0 1 44 0
chr10 127025009 127025054 5.233953 1000.0 + 127025009 127025054 0 1 45 0
chr10 127025220 127025273 3.1006355 775.1589 + 127025220 127025273 0 1 53 0
chr10 127025378 127025437 1.9042087 476.05215 + 127025378 127025437 0 1 59 0
chr10 127025514 127025568 1.0844272 271.1068 + 127025514 127025568 0 1 54 0
chr10 127025713 127025762 1.0799452 269.9863 + 127025713 127025762 0 1 49 0
chr10 127025875 127025933 1.3045218 326.13046 + 127025875 127025933 0 1 58 0
chr10 127026009 127026063 0.93505716 233.7643 + 127026009 127026063 0 1 54 0
chr10 127140023 127140071 1.5399508 384.9877 + 127140023 127140071 0 1 48 0
chr10 127140154 127140209 1.7988015 449.70038 + 127140154 127140209 0 1 55 0
chr10 127140662 127140717 0.9313635 232.84088 + 127140662 127140717 0 1 55 0
chr10 127141626 127141676 1.6056463 401.41156 + 127141626 127141676 0 1 50 0
chr10 127142210 127142262 1.0853914 271.34784 + 127142210 127142262 0 1 52 0
chr10 127142612 127142656 0.97760874 244.40219 + 127142612 127142656 0 1 44 0
chr10 127142891 127142935 0.96131647 240.32912 + 127142891 127142935 0 1 44 0
chr10 127143112 127143156 1.3009163 325.22906 + 127143112 127143156 0 1 44 0
chr10 127157040 127157099 1.0201432 255.03578 + 127157040 127157099 0 1 59 0
chr10 127157163 127157208 0.99578 248.94499 + 127157163 127157208 0 1 45 0
chr10 127157574 127157633 1.537759 384.43973 + 127157574 127157633 0 1 59 0
chr10 127157745 127157804 2.3230793 580.76984 + 127157745 127157804 0 1 59 0
chr10 127157887 127157931 2.650663 662.6657 + 127157887 127157931 0 1 44 0
chr10 127158029 127158084 3.5105667 877.64166 + 127158029 127158084 0 1 55 0
chr10 127158269 127158327 2.0976849 524.4212 + 127158269 127158327 0 1 58 0
chr10 127158402 127158452 1.1156104 278.9026 + 127158402 127158452 0 1 50 0
chr10 127158619 127158678 1.8584591 464.61478 + 127158619 127158678 0 1 59 0
chr10 127158789 127158844 1.1934032 298.3508 + 127158789 127158844 0 1 55 0
chr10 127158912 127158959 0.87819 219.5475 + 127158912 127158959 0 1 47 0
chr10 127159059 127159114 1.3607668 340.19168 + 127159059 127159114 0 1 55 0
chr10 127159422 127159474 0.9791066 244.77666 + 127159422 127159474 0 1 52 0
chr10 127159706 127159764 1.2018651 300.46628 + 127159706 127159764 0 1 58 0
chr10 127159874 127159927 0.8798225 219.95563 + 127159874 127159927 0 1 53 0
chr10 127178409 127178459 0.93950516 234.8763 + 127178409 127178459 0 1 50 0
chr10 127179010 127179069 3.0758297 768.95746 + 127179010 127179069 0 1 59 0
chr10 127179244 127179298 2.9793062 744.82654 + 127179244 127179298 0 1 54 0
chr10 127461447 127461491 0.9532489 238.31223 + 127461447 127461491 0 1 44 0
chr10 127461638 127461682 1.0311215 257.78036 + 127461638 127461682 0 1 44 0
chr10 127461751 127461795 0.9742747 243.56868 + 127461751 127461795 0 1 44 0
chr10 127461863 127461907 0.87577593 218.94398 + 127461863 127461907 0 1 44 0
chr10 127462226 127462270 0.9143926 228.59814 + 127462226 127462270 0 1 44 0
chr10 127462402 127462448 2.1733546 543.3387 + 127462402 127462448 0 1 46 0
chr10 127462532 127462577 1.3775334 344.38336 + 127462532 127462577 0 1 45 0
chr10 127462649 127462693 1.0469717 261.74292 + 127462649 127462693 0 1 44 0
chr10 127462771 127462816 2.1364644 534.1161 + 127462771 127462816 0 1 45 0
chr10 127462935 127462990 1.8368671 459.21677 + 127462935 127462990 0 1 55 0
chr10 127463060 127463119 2.5679834 641.99585 + 127463060 127463119 0 1 59 0
chr10 127463273 127463332 1.212173 303.04324 + 127463273 127463332 0 1 59 0
chr10 127463456 127463508 1.0012144 250.30359 + 127463456 127463508 0 1 52 0
chr10 127463669 127463728 0.96690863 241.72716 + 127463669 127463728 0 1 59 0
chr10 127484703 127484762 1.1288911 282.22278 + 127484703 127484762 0 1 59 0
chr10 127485153 127485212 1.0715224 267.88058 + 127485153 127485212 0 1 59 0
chr10 127485493 127485552 1.211499 302.87476 + 127485493 127485552 0 1 59 0
chr10 127485660 127485719 1.4541636 363.5409 + 127485660 127485719 0 1 59 0
chr10 127485981 127486030 2.508937 627.2342 + 127485981 127486030 0 1 49 0
chr10 127486098 127486157 1.8979037 474.47592 + 127486098 127486157 0 1 59 0
chr10 127486244 127486288 1.0528994 263.22485 + 127486244 127486288 0 1 44 0
chr10 127486444 127486488 1.3039908 325.9977 + 127486444 127486488 0 1 44 0
chr10 127486600 127486645 1.215427 303.85675 + 127486600 127486645 0 1 45 0
chr10 127486791 127486840 1.054301 263.57526 + 127486791 127486840 0 1 49 0
chr10 127487186 127487245 1.1961708 299.0427 + 127487186 127487245 0 1 59 0
chr10 127487547 127487606 1.016379 254.09476 + 127487547 127487606 0 1 59 0
chr10 127596999 127597043 1.0432036 260.8009 + 127596999 127597043 0 1 44 0
chr10 127597136 127597182 1.2833391 320.83478 + 127597136 127597182 0 1 46 0
chr10 127597322 127597366 1.2492261 312.30652 + 127597322 127597366 0 1 44 0
chr10 127597433 127597477 0.9308472 232.7118 + 127597433 127597477 0 1 44 0
chr10 127597564 127597608 1.0743934 268.59836 + 127597564 127597608 0 1 44 0
chr10 127597747 127597791 0.9106409 227.66022 + 127597747 127597791 0 1 44 0
chr10 127597961 127598006 1.1718225 292.95563 + 127597961 127598006 0 1 45 0
chr10 127598105 127598149 1.4747115 368.6779 + 127598105 127598149 0 1 44 0
chr10 127598224 127598277 2.0716052 517.9013 + 127598224 127598277 0 1 53 0
chr10 127598414 127598473 1.7533342 438.33353 + 127598414 127598473 0 1 59 0
chr10 127598572 127598616 0.9859527 246.48817 + 127598572 127598616 0 1 44 0
chr10 127598769 127598828 1.0296422 257.41055 + 127598769 127598828 0 1 59 0
chr10 127598956 127599009 0.98107314 245.26828 + 127598956 127599009 0 1 53 0
chr10 127599672 127599731 1.3703728 342.5932 + 127599672 127599731 0 1 59 0
chr10 127613605 127613656 1.068331 267.08276 + 127613605 127613656 0 1 51 0
chr10 127613708 127613767 0.95655996 239.13998 + 127613708 127613767 0 1 59 0
chr10 127613823 127613867 0.9659166 241.47914 + 127613823 127613867 0 1 44 0
chr10 127613973 127614019 1.6167028 404.1757 + 127613973 127614019 0 1 46 0
chr10 127614141 127614185 1.0036732 250.9183 + 127614141 127614185 0 1 44 0
chr10 127614348 127614400 0.9940969 248.52422 + 127614348 127614400 0 1 52 0
chr10 127614603 127614662 1.2628688 315.7172 + 127614603 127614662 0 1 59 0
chr10 127614875 127614934 3.4785056 869.6264 + 127614875 127614934 0 1 59 0
chr10 127615311 127615360 1.0286719 257.16797 + 127615311 127615360 0 1 49 0
chr10 127615944 127616003 1.2523626 313.09064 + 127615944 127616003 0 1 59 0
chr10 127616105 127616149 1.2654369 316.35922 + 127616105 127616149 0 1 44 0
chr10 127738496 127738555 1.1090419 277.26047 + 127738496 127738555 0 1 59 0
chr10 127738663 127738722 1.3376534 334.41336 + 127738663 127738722 0 1 59 0
chr10 127738819 127738878 1.2402385 310.05963 + 127738819 127738878 0 1 59 0
chr10 127739032 127739091 1.0163034 254.07585 + 127739032 127739091 0 1 59 0
chr10 127739145 127739201 1.339363 334.84076 + 127739145 127739201 0 1 56 0
chr10 127739344 127739398 1.7337899 433.44748 + 127739344 127739398 0 1 54 0
chr10 127739452 127739511 1.7650744 441.2686 + 127739452 127739511 0 1 59 0
chr10 127739589 127739648 1.4336923 358.4231 + 127739589 127739648 0 1 59 0
chr10 127739825 127739884 1.2899859 322.49646 + 127739825 127739884 0 1 59 0
chr10 127740022 127740079 0.90071535 225.17883 + 127740022 127740079 0 1 57 0
chr10 127740191 127740250 0.9680858 242.02145 + 127740191 127740250 0 1 59 0
chr10 127740301 127740356 1.1478536 286.9634 + 127740301 127740356 0 1 55 0
chr10 127740468 127740520 1.4057194 351.42984 + 127740468 127740520 0 1 52 0
chr10 127740720 127740764 1.203123 300.78073 + 127740720 127740764 0 1 44 0
chr10 127740874 127740919 0.96808654 242.02164 + 127740874 127740919 0 1 45 0
chr10 127927769 127927813 0.9646691 241.16728 + 127927769 127927813 0 1 44 0
chr10 127927968 127928020 0.96863186 242.15796 + 127927968 127928020 0 1 52 0
chr10 127928090 127928134 0.8856146 221.40364 + 127928090 127928134 0 1 44 0
chr10 127928368 127928412 0.996141 249.03525 + 127928368 127928412 0 1 44 0
chr10 127928535 127928579 0.9918893 247.97232 + 127928535 127928579 0 1 44 0
chr10 127928690 127928734 0.955954 238.98851 + 127928690 127928734 0 1 44 0
chr10 127928813 127928857 1.0653 266.325 + 127928813 127928857 0 1 44 0
chr10 127929012 127929056 1.2463448 311.5862 + 127929012 127929056 0 1 44 0
chr10 127929130 127929182 1.4005845 350.14612 + 127929130 127929182 0 1 52 0
chr10 127929242 127929301 2.8301218 707.53046 + 127929242 127929301 0 1 59 0
chr10 127929525 127929584 1.2253102 306.32755 + 127929525 127929584 0 1 59 0
chr10 127930530 127930582 0.903969 225.99225 + 127930530 127930582 0 1 52 0
chr10 127966654 127966698 1.0131348 253.2837 + 127966654 127966698 0 1 44 0
chr10 127967146 127967205 0.93214726 233.03682 + 127967146 127967205 0 1 59 0
chr10 127967324 127967383 0.8313721 207.84302 + 127967324 127967383 0 1 59 0
chr10 127967477 127967536 1.3041677 326.04193 + 127967477 127967536 0 1 59 0
chr10 127967985 127968042 1.9284171 482.10428 + 127967985 127968042 0 1 57 0
chr10 127968155 127968203 1.7433455 435.83636 + 127968155 127968203 0 1 48 0
chr10 127968354 127968398 1.1750599 293.76498 + 127968354 127968398 0 1 44 0
chr10 127968505 127968549 0.9782904 244.5726 + 127968505 127968549 0 1 44 0
chr10 127968825 127968869 1.1435095 285.87738 + 127968825 127968869 0 1 44 0
chr10 127969151 127969195 1.2088473 302.21182 + 127969151 127969195 0 1 44 0
chr10 127969304 127969348 1.2963978 324.09946 + 127969304 127969348 0 1 44 0
chr10 127969411 127969455 1.0015064 250.37662 + 127969411 127969455 0 1 44 0
chr10 127969606 127969655 1.0956764 273.9191 + 127969606 127969655 0 1 49 0
chr10 127990146 127990198 1.2315913 307.89783 + 127990146 127990198 0 1 52 0
chr10 127990405 127990454 1.4474695 361.86737 + 127990405 127990454 0 1 49 0
chr10 127990580 127990631 1.2252629 306.31573 + 127990580 127990631 0 1 51 0
chr10 127990752 127990796 2.0739462 518.4866 + 127990752 127990796 0 1 44 0
chr10 127990972 127991018 1.3101146 327.52866 + 127990972 127991018 0 1 46 0
chr10 127991111 127991159 1.0246079 256.15198 + 127991111 127991159 0 1 48 0
chr10 127991293 127991337 0.9713064 242.8266 + 127991293 127991337 0 1 44 0
chr10 127991445 127991503 1.0927057 273.17642 + 127991445 127991503 0 1 58 0
chr10 127991654 127991713 0.88758016 221.89503 + 127991654 127991713 0 1 59 0
chr10 127991886 127991942 1.4300959 357.524 + 127991886 127991942 0 1 56 0
chr10 127992088 127992143 0.9011152 225.2788 + 127992088 127992143 0 1 55 0
chr10 128223406 128223451 0.8980253 224.50632 + 128223406 128223451 0 1 45 0
chr10 128223504 128223563 0.92968494 232.42123 + 128223504 128223563 0 1 59 0
chr10 128223950 128224009 0.9629976 240.7494 + 128223950 128224009 0 1 59 0
chr10 128224233 128224292 1.1148014 278.70035 + 128224233 128224292 0 1 59 0
chr10 128224431 128224482 2.1736634 543.41583 + 128224431 128224482 0 1 51 0
chr10 128224621 128224670 2.770833 692.70825 + 128224621 128224670 0 1 49 0
chr10 128224788 128224832 1.504189 376.04724 + 128224788 128224832 0 1 44 0
chr10 128224927 128224972 1.0127373 253.18433 + 128224927 128224972 0 1 45 0
chr10 128225075 128225132 1.3501672 337.54178 + 128225075 128225132 0 1 57 0
chr10 128225193 128225252 1.1726754 293.16885 + 128225193 128225252 0 1 59 0
chr10 128225344 128225403 1.1886702 297.16754 + 128225344 128225403 0 1 59 0
chr10 128225532 128225590 1.145421 286.35526 + 128225532 128225590 0 1 58 0
chr10 128225687 128225746 1.1686721 292.16803 + 128225687 128225746 0 1 59 0
chr10 128225990 128226049 1.0123441 253.08603 + 128225990 128226049 0 1 59 0
chr10 128361491 128361542 1.2273629 306.84073 + 128361491 128361542 0 1 51 0
chr10 128361642 128361691 1.4346418 358.66046 + 128361642 128361691 0 1 49 0
chr10 128361797 128361841 1.8415867 460.39667 + 128361797 128361841 0 1 44 0
chr10 128361994 128362051 2.3241608 581.0402 + 128361994 128362051 0 1 57 0
chr10 128363886 128363930 1.4290519 357.26297 + 128363886 128363930 0 1 44 0
chr10 128364000 128364059 1.6920466 423.01166 + 128364000 128364059 0 1 59 0
chr10 128364109 128364164 1.9022533 475.56332 + 128364109 128364164 0 1 55 0
chr10 128364296 128364355 1.8616749 465.41873 + 128364296 128364355 0 1 59 0
chr10 128364452 128364511 1.1955193 298.87982 + 128364452 128364511 0 1 59 0
chr10 128365053 128365109 0.9356246 233.90614 + 128365053 128365109 0 1 56 0
chr10 128365205 128365254 0.8234577 205.86443 + 128365205 128365254 0 1 49 0
chr10 128365362 128365412 0.9242959 231.07397 + 128365362 128365412 0 1 50 0
chr10 128365679 128365738 0.93769383 234.42346 + 128365679 128365738 0 1 59 0
chr10 128366987 128367046 1.0920861 273.0215 + 128366987 128367046 0 1 59 0
chr10 128367808 128367864 1.3560654 339.01636 + 128367808 128367864 0 1 56 0
chr10 128367954 128368013 1.8918777 472.96942 + 128367954 128368013 0 1 59 0
chr10 128368214 128368273 2.5173762 629.34406 + 128368214 128368273 0 1 59 0
chr10 128368321 128368374 1.8139821 453.49554 + 128368321 128368374 0 1 53 0
chr10 128368429 128368488 2.700025 675.0063 + 128368429 128368488 0 1 59 0
chr10 128368590 128368644 1.4901726 372.54315 + 128368590 128368644 0 1 54 0
chr10 128369046 128369105 1.8661186 466.52963 + 128369046 128369105 0 1 59 0
chr10 128369187 128369238 1.1044759 276.11896 + 128369187 128369238 0 1 51 0
chr10 128369381 128369440 1.046915 261.72876 + 128369381 128369440 0 1 59 0
chr11 3862604 3862663 0.8391429 209.78574 + 3862604 3862663 0 1 59 0
chr11 3862884 3862943 0.8331064 208.2766 + 3862884 3862943 0 1 59 0
chr11 3863473 3863532 1.2695987 317.3997 + 3863473 3863532 0 1 59 0
chr11 3863829 3863888 8.287472 1000.0 + 3863829 3863888 0 1 59 0
chr11 3863996 3864041 1.2760402 319.01004 + 3863996 3864041 0 1 45 0
chr11 3864252 3864307 1.8914361 472.85904 + 3864252 3864307 0 1 55 0
chr11 3864371 3864423 1.3834612 345.8653 + 3864371 3864423 0 1 52 0
chr11 3864502 3864561 1.6674852 416.8713 + 3864502 3864561 0 1 59 0
chr11 3864701 3864759 1.0922078 273.05194 + 3864701 3864759 0 1 58 0
chr11 3864932 3864991 1.0914149 272.85373 + 3864932 3864991 0 1 59 0
chr11 3865197 3865256 0.8309248 207.7312 + 3865197 3865256 0 1 59 0
chr11 3865306 3865365 1.0195985 254.89963 + 3865306 3865365 0 1 59 0
chr11 3929966 3930025 1.0037994 250.94986 + 3929966 3930025 0 1 59 0
chr11 3930987 3931034 1.1428547 285.71368 + 3930987 3931034 0 1 47 0
chr11 3931112 3931158 0.94780344 236.95087 + 3931112 3931158 0 1 46 0
chr11 3931296 3931346 2.3411129 585.2782 + 3931296 3931346 0 1 50 0
chr11 3931438 3931483 2.746414 686.6035 + 3931438 3931483 0 1 45 0
chr11 3931603 3931647 1.5025884 375.6471 + 3931603 3931647 0 1 44 0
chr11 3931780 3931824 1.0626279 265.65698 + 3931780 3931824 0 1 44 0
chr11 3931944 3931988 1.2315205 307.88013 + 3931944 3931988 0 1 44 0
chr11 3932102 3932146 1.2968929 324.2232 + 3932102 3932146 0 1 44 0
chr11 3932248 3932307 1.8835847 470.89618 + 3932248 3932307 0 1 59 0
chr11 3932383 3932434 1.2787733 319.69333 + 3932383 3932434 0 1 51 0
chr11 3932547 3932593 1.2403353 310.08383 + 3932547 3932593 0 1 46 0
chr11 3932794 3932853 1.2118723 302.96808 + 3932794 3932853 0 1 59 0
chr11 3932944 3932989 0.98919463 247.29866 + 3932944 3932989 0 1 45 0
chr11 3933100 3933146 1.0580194 264.50485 + 3933100 3933146 0 1 46 0
chr11 3995091 3995136 1.5976475 399.4119 + 3995091 3995136 0 1 45 0
chr11 3995314 3995361 1.3515447 337.88617 + 3995314 3995361 0 1 47 0
chr11 3995495 3995550 1.4792753 369.81885 + 3995495 3995550 0 1 55 0
chr11 3995925 3995971 1.1152017 278.8004 + 3995925 3995971 0 1 46 0
chr11 3996438 3996497 2.8712902 717.8226 + 3996438 3996497 0 1 59 0
chr11 3996584 3996628 1.2175648 304.3912 + 3996584 3996628 0 1 44 0
chr11 3996806 3996850 3.0301447 757.5362 + 3996806 3996850 0 1 44 0
chr11 3997052 3997111 1.4756844 368.9211 + 3997052 3997111 0 1 59 0
chr11 3997288 3997336 1.0511343 262.7836 + 3997288 3997336 0 1 48 0
chr11 3997437 3997481 0.8618962 215.47406 + 3997437 3997481 0 1 44 0
chr11 3997646 3997700 1.2141631 303.54077 + 3997646 3997700 0 1 54 0
chr11 3997822 3997880 1.4226664 355.6666 + 3997822 3997880 0 1 58 0
chr11 3998218 3998275 0.9485566 237.13914 + 3998218 3998275 0 1 57 0
chr11 3998419 3998464 0.9032412 225.8103 + 3998419 3998464 0 1 45 0
chr11 4020574 4020618 1.0334762 258.36905 + 4020574 4020618 0 1 44 0
chr11 4020758 4020805 1.0395334 259.88333 + 4020758 4020805 0 1 47 0
chr11 4021000 4021044 1.0500416 262.51038 + 4021000 4021044 0 1 44 0
chr11 4021270 4021317 1.0193334 254.83334 + 4021270 4021317 0 1 47 0
chr11 4021432 4021490 0.919128 229.782 + 4021432 4021490 0 1 58 0
chr11 4021573 4021619 1.2584478 314.61194 + 4021573 4021619 0 1 46 0
chr11 4021692 4021748 1.8914059 472.85147 + 4021692 4021748 0 1 56 0
chr11 4021915 4021959 1.5237837 380.94592 + 4021915 4021959 0 1 44 0
chr11 4022069 4022128 1.6426053 410.65134 + 4022069 4022128 0 1 59 0
chr11 4022184 4022235 1.785835 446.45877 + 4022184 4022235 0 1 51 0
chr11 4022294 4022338 1.151787 287.94675 + 4022294 4022338 0 1 44 0
chr11 4022442 4022496 1.1385176 284.6294 + 4022442 4022496 0 1 54 0
chr11 4022613 4022665 1.3095926 327.39816 + 4022613 4022665 0 1 52 0
chr11 4022747 4022800 1.0665379 266.63446 + 4022747 4022800 0 1 53 0
chr11 4023070 4023114 0.97118706 242.79677 + 4023070 4023114 0 1 44 0
chr11 4023199 4023243 0.9691571 242.28928 + 4023199 4023243 0 1 44 0
chr11 4023583 4023630 1.0757838 268.94595 + 4023583 4023630 0 1 47 0
chr11 4087782 4087829 0.988131 247.03275 + 4087782 4087829 0 1 47 0
chr11 4087895 4087941 0.9419221 235.48053 + 4087895 4087941 0 1 46 0
chr11 4088017 4088068 1.0638214 265.95535 + 4088017 4088068 0 1 51 0
chr11 4088202 4088256 0.9190086 229.75215 + 4088202 4088256 0 1 54 0
chr11 4088392 4088442 1.0974776 274.3694 + 4088392 4088442 0 1 50 0
chr11 4088660 4088719 1.336973 334.24323 + 4088660 4088719 0 1 59 0
chr11 4089044 4089095 1.34426 336.065 + 4089044 4089095 0 1 51 0
chr11 4089196 4089255 6.01151 1000.0 + 4089196 4089255 0 1 59 0
chr11 4773702 4773761 1.1579112 289.47778 + 4773702 4773761 0 1 59 0
chr11 4773987 4774031 1.0818187 270.45468 + 4773987 4774031 0 1 44 0
chr11 4774164 4774213 0.9542584 238.56459 + 4774164 4774213 0 1 49 0
chr11 4774271 4774328 1.3829061 345.72653 + 4774271 4774328 0 1 57 0
chr11 4774476 4774520 1.3428395 335.70987 + 4774476 4774520 0 1 44 0
chr11 4774684 4774729 1.4071283 351.78207 + 4774684 4774729 0 1 45 0
chr11 4774907 4774961 1.3269352 331.7338 + 4774907 4774961 0 1 54 0
chr11 4775127 4775177 1.9830512 495.7628 + 4775127 4775177 0 1 50 0
chr11 4775320 4775376 1.0876288 271.9072 + 4775320 4775376 0 1 56 0
chr11 4968079 4968137 0.9107722 227.69305 + 4968079 4968137 0 1 58 0
chr11 4968337 4968387 1.1518687 287.96716 + 4968337 4968387 0 1 50 0
chr11 4968496 4968543 1.552534 388.13348 + 4968496 4968543 0 1 47 0
chr11 4968658 4968710 1.3770893 344.2723 + 4968658 4968710 0 1 52 0
chr11 4968798 4968850 2.9097157 727.4289 + 4968798 4968850 0 1 52 0
chr11 4968945 4969004 1.0458812 261.47028 + 4968945 4969004 0 1 59 0
chr11 4969061 4969109 0.9287039 232.17598 + 4969061 4969109 0 1 48 0
chr11 4969488 4969542 0.9937363 248.43408 + 4969488 4969542 0 1 54 0
chr11 4969653 4969709 0.8133132 203.3283 + 4969653 4969709 0 1 56 0
chr11 5661748 5661805 1.2375209 309.38022 + 5661748 5661805 0 1 57 0
chr11 5662045 5662089 1.0912615 272.81537 + 5662045 5662089 0 1 44 0
chr11 5662225 5662269 1.0704789 267.61972 + 5662225 5662269 0 1 44 0
chr11 5662352 5662396 1.0423659 260.5915 + 5662352 5662396 0 1 44 0
chr11 5662613 5662672 4.434849 1000.0 + 5662613 5662672 0 1 59 0
chr11 5663095 5663154 1.1632389 290.80972 + 5663095 5663154 0 1 59 0
chr11 5664393 5664443 1.0165513 254.13782 + 5664393 5664443 0 1 50 0
chr11 6099422 6099481 0.8546524 213.6631 + 6099422 6099481 0 1 59 0
chr11 6099533 6099583 0.9816899 245.42247 + 6099533 6099583 0 1 50 0
chr11 6099742 6099786 1.0517169 262.92923 + 6099742 6099786 0 1 44 0
chr11 6099870 6099914 1.0305196 257.6299 + 6099870 6099914 0 1 44 0
chr11 6100019 6100063 1.0175922 254.39804 + 6100019 6100063 0 1 44 0
chr11 6100158 6100202 1.0030895 250.77238 + 6100158 6100202 0 1 44 0
chr11 6100333 6100386 2.1693933 542.3483 + 6100333 6100386 0 1 53 0
chr11 6100656 6100715 1.5438129 385.95322 + 6100656 6100715 0 1 59 0
chr11 6100768 6100827 1.5959558 398.98895 + 6100768 6100827 0 1 59 0
chr11 6101970 6102029 0.9774009 244.35022 + 6101970 6102029 0 1 59 0
chr11 6173703 6173755 1.1054665 276.3666 + 6173703 6173755 0 1 52 0
chr11 6173818 6173865 0.95870805 239.67702 + 6173818 6173865 0 1 47 0
chr11 6173936 6173984 1.0213559 255.33897 + 6173936 6173984 0 1 48 0
chr11 6174044 6174102 1.0569378 264.23447 + 6174044 6174102 0 1 58 0
chr11 6174237 6174286 1.0123779 253.09447 + 6174237 6174286 0 1 49 0
chr11 6174467 6174515 1.3804162 345.10403 + 6174467 6174515 0 1 48 0
chr11 6174588 6174632 0.9562758 239.06895 + 6174588 6174632 0 1 44 0
chr11 6174705 6174749 1.2988849 324.72122 + 6174705 6174749 0 1 44 0
chr11 6174835 6174879 2.2685444 567.1361 + 6174835 6174879 0 1 44 0
chr11 6174947 6174991 1.2939962 323.49905 + 6174947 6174991 0 1 44 0
chr11 6175063 6175107 1.7873836 446.8459 + 6175063 6175107 0 1 44 0
chr11 6175245 6175297 1.4409771 360.24426 + 6175245 6175297 0 1 52 0
chr11 6175429 6175488 1.1413318 285.33295 + 6175429 6175488 0 1 59 0
chr11 6176084 6176142 0.9673437 241.83592 + 6176084 6176142 0 1 58 0
chr11 6176331 6176385 0.96476007 241.19002 + 6176331 6176385 0 1 54 0
chr11 6315249 6315308 1.4500356 362.50888 + 6315249 6315308 0 1 59 0
chr11 6315493 6315540 1.3566991 339.17477 + 6315493 6315540 0 1 47 0
chr11 6315753 6315797 1.0161511 254.03777 + 6315753 6315797 0 1 44 0
chr11 6315971 6316015 1.1803306 295.08267 + 6315971 6316015 0 1 44 0
chr11 6316260 6316304 1.0909092 272.72733 + 6316260 6316304 0 1 44 0
chr11 6316370 6316414 1.9158474 478.96185 + 6316370 6316414 0 1 44 0
chr11 6316476 6316535 3.277613 819.40326 + 6316476 6316535 0 1 59 0
chr11 6316621 6316665 1.2089884 302.2471 + 6316621 6316665 0 1 44 0
chr11 6317201 6317256 1.149347 287.33673 + 6317201 6317256 0 1 55 0
chr11 6317333 6317392 0.8008345 200.20862 + 6317333 6317392 0 1 59 0
chr11 6317563 6317622 1.0562745 264.06863 + 6317563 6317622 0 1 59 0
chr11 6317806 6317865 0.9420349 235.50873 + 6317806 6317865 0 1 59 0
chr11 6317950 6318009 0.8899255 222.48137 + 6317950 6318009 0 1 59 0
chr11 7092521 7092576 1.1720477 293.01193 + 7092521 7092576 0 1 55 0
chr11 7092643 7092687 0.9899008 247.4752 + 7092643 7092687 0 1 44 0
chr11 7092882 7092933 3.6654513 916.3628 + 7092882 7092933 0 1 51 0
chr11 7093089 7093134 1.4915346 372.88364 + 7093089 7093134 0 1 45 0
chr11 7093211 7093270 2.1545599 538.63995 + 7093211 7093270 0 1 59 0
chr11 7094507 7094551 1.0174056 254.35141 + 7094507 7094551 0 1 44 0
chr11 7094699 7094749 3.4145591 853.6398 + 7094699 7094749 0 1 50 0
chr11 7094886 7094945 2.101156 525.289 + 7094886 7094945 0 1 59 0
chr11 7095186 7095245 1.3256513 331.4128 + 7095186 7095245 0 1 59 0
chr11 7097444 7097499 1.739477 434.86926 + 7097444 7097499 0 1 55 0
chr11 7097650 7097703 2.3657777 591.44446 + 7097650 7097703 0 1 53 0
chr11 7097868 7097916 2.0479991 511.9998 + 7097868 7097916 0 1 48 0
chr11 7097974 7098021 1.641581 410.39526 + 7097974 7098021 0 1 47 0
chr11 7098151 7098195 1.1073842 276.84604 + 7098151 7098195 0 1 44 0
chr11 7098325 7098369 1.3215438 330.38596 + 7098325 7098369 0 1 44 0
chr11 7098552 7098609 1.0001968 250.04921 + 7098552 7098609 0 1 57 0
chr11 7098699 7098743 0.86519116 216.29779 + 7098699 7098743 0 1 44 0
chr11 7098928 7098986 1.2636876 315.9219 + 7098928 7098986 0 1 58 0
chr11 7099083 7099133 1.0224711 255.61777 + 7099083 7099133 0 1 50 0
chr11 7099263 7099320 0.9231599 230.78998 + 7099263 7099320 0 1 57 0
chr11 7099403 7099448 0.9910737 247.76843 + 7099403 7099448 0 1 45 0
chr11 8909947 8910006 0.98049736 245.12434 + 8909947 8910006 0 1 59 0
chr11 8910185 8910244 0.87563145 218.90787 + 8910185 8910244 0 1 59 0
chr11 8910328 8910387 1.4492832 362.3208 + 8910328 8910387 0 1 59 0
chr11 8910527 8910571 1.0101886 252.54715 + 8910527 8910571 0 1 44 0
chr11 8910679 8910738 1.7887201 447.18002 + 8910679 8910738 0 1 59 0
chr11 8911066 8911110 1.6433952 410.8488 + 8911066 8911110 0 1 44 0
chr11 8911318 8911377 1.6387373 409.68433 + 8911318 8911377 0 1 59 0
chr11 8911440 8911496 1.7695704 442.39258 + 8911440 8911496 0 1 56 0
chr11 8911705 8911764 1.0693178 267.32947 + 8911705 8911764 0 1 59 0
chr11 8911914 8911973 1.1252377 281.30942 + 8911914 8911973 0 1 59 0
chr11 8912228 8912287 0.9327338 233.18344 + 8912228 8912287 0 1 59 0
chr11 8912354 8912398 1.1564676 289.11688 + 8912354 8912398 0 1 44 0
chr11 8947375 8947423 0.9442862 236.07156 + 8947375 8947423 0 1 48 0
chr11 8947561 8947620 0.99292094 248.23024 + 8947561 8947620 0 1 59 0
chr11 8947681 8947740 0.8899483 222.48708 + 8947681 8947740 0 1 59 0
chr11 8947826 8947885 0.87305593 218.26398 + 8947826 8947885 0 1 59 0
chr11 8948047 8948106 1.1112181 277.80453 + 8948047 8948106 0 1 59 0
chr11 8948486 8948530 1.0226177 255.65442 + 8948486 8948530 0 1 44 0
chr11 8948744 8948794 4.6399975 1000.0 + 8948744 8948794 0 1 50 0
chr11 8948857 8948907 2.2509112 562.7278 + 8948857 8948907 0 1 50 0
chr11 8948991 8949035 1.5885361 397.13403 + 8948991 8949035 0 1 44 0
chr11 8949128 8949172 1.1574043 289.35107 + 8949128 8949172 0 1 44 0
chr11 8949326 8949380 1.3610381 340.25952 + 8949326 8949380 0 1 54 0
chr11 8949570 8949626 1.1054966 276.37418 + 8949570 8949626 0 1 56 0
chr11 8949711 8949760 1.1585578 289.63943 + 8949711 8949760 0 1 49 0
chr11 8949901 8949957 0.8764328 219.1082 + 8949901 8949957 0 1 56 0
chr11 8950135 8950194 0.8937006 223.42516 + 8950135 8950194 0 1 59 0
chr11 8950245 8950304 0.88243455 220.60864 + 8950245 8950304 0 1 59 0
chr11 8950408 8950466 0.93767595 234.41899 + 8950408 8950466 0 1 58 0
chr11 20101757 20101801 0.8833634 220.84085 + 20101757 20101801 0 1 44 0
chr11 20101951 20101995 0.9195515 229.88788 + 20101951 20101995 0 1 44 0
chr11 20102225 20102279 0.9152952 228.82379 + 20102225 20102279 0 1 54 0
chr11 20102379 20102438 0.97206193 243.01549 + 20102379 20102438 0 1 59 0
chr11 20102495 20102554 1.1270872 281.77182 + 20102495 20102554 0 1 59 0
chr11 20102628 20102687 1.1575776 289.3944 + 20102628 20102687 0 1 59 0
chr11 20102880 20102939 2.7576163 689.40405 + 20102880 20102939 0 1 59 0
chr11 20103241 20103300 1.4156939 353.92346 + 20103241 20103300 0 1 59 0
chr11 20103763 20103822 1.1306032 282.6508 + 20103763 20103822 0 1 59 0
chr11 20104004 20104063 1.3608137 340.20343 + 20104004 20104063 0 1 59 0
chr11 20231715 20231769 1.2680073 317.00183 + 20231715 20231769 0 1 54 0
chr11 20231832 20231891 1.206587 301.64673 + 20231832 20231891 0 1 59 0
chr11 20232096 20232140 1.011799 252.94974 + 20232096 20232140 0 1 44 0
chr11 20232233 20232277 0.9685539 242.13847 + 20232233 20232277 0 1 44 0
chr11 20232357 20232401 1.0525846 263.14615 + 20232357 20232401 0 1 44 0
chr11 20232584 20232636 1.2997857 324.94644 + 20232584 20232636 0 1 52 0
chr11 20232784 20232830 1.4446095 361.15237 + 20232784 20232830 0 1 46 0
chr11 20232945 20232989 1.1469953 286.74884 + 20232945 20232989 0 1 44 0
chr11 20233195 20233245 3.0554566 763.86414 + 20233195 20233245 0 1 50 0
chr11 20233497 20233556 1.234417 308.60425 + 20233497 20233556 0 1 59 0
chr11 20233748 20233807 1.1385185 284.6296 + 20233748 20233807 0 1 59 0
chr11 20233925 20233984 1.1197002 279.92505 + 20233925 20233984 0 1 59 0
chr11 20234263 20234314 1.1659541 291.48853 + 20234263 20234314 0 1 51 0
chr11 23155768 23155812 0.9474058 236.85146 + 23155768 23155812 0 1 44 0
chr11 23155964 23156009 1.8927014 473.17535 + 23155964 23156009 0 1 45 0
chr11 23156126 23156170 0.97730327 244.32582 + 23156126 23156170 0 1 44 0
chr11 23156271 23156315 1.074523 268.63074 + 23156271 23156315 0 1 44 0
chr11 23156427 23156471 0.94521725 236.3043 + 23156427 23156471 0 1 44 0
chr11 23156810 23156854 1.1017892 275.4473 + 23156810 23156854 0 1 44 0
chr11 23157018 23157077 4.25515 1000.0 + 23157018 23157077 0 1 59 0
chr11 23157203 23157262 1.6303109 407.57773 + 23157203 23157262 0 1 59 0
chr11 23157379 23157423 0.953475 238.36874 + 23157379 23157423 0 1 44 0
chr11 23157540 23157586 1.062928 265.732 + 23157540 23157586 0 1 46 0
chr11 23157674 23157733 1.2410247 310.2562 + 23157674 23157733 0 1 59 0
chr11 23157884 23157942 0.9870909 246.77272 + 23157884 23157942 0 1 58 0
chr11 23158034 23158089 0.9808005 245.20013 + 23158034 23158089 0 1 55 0
chr11 23158141 23158200 0.86408156 216.02039 + 23158141 23158200 0 1 59 0
chr11 23158320 23158379 1.1705598 292.63995 + 23158320 23158379 0 1 59 0
chr11 23158472 23158528 0.9731584 243.28961 + 23158472 23158528 0 1 56 0
chr11 29070636 29070695 0.8736694 218.41734 + 29070636 29070695 0 1 59 0
chr11 29070776 29070835 0.7602117 190.05293 + 29070776 29070835 0 1 59 0
chr11 29071118 29071177 1.0021762 250.54404 + 29071118 29071177 0 1 59 0
chr11 29071315 29071374 0.9343464 233.5866 + 29071315 29071374 0 1 59 0
chr11 29071489 29071541 0.99426246 248.56561 + 29071489 29071541 0 1 52 0
chr11 29071633 29071684 0.9777951 244.44878 + 29071633 29071684 0 1 51 0
chr11 29071756 29071815 1.296497 324.12424 + 29071756 29071815 0 1 59 0
chr11 29071991 29072047 1.962441 490.61023 + 29071991 29072047 0 1 56 0
chr11 29072187 29072231 3.0964658 774.11646 + 29072187 29072231 0 1 44 0
chr11 29072349 29072395 2.2406394 560.15985 + 29072349 29072395 0 1 46 0
chr11 29072548 29072592 1.1182575 279.5644 + 29072548 29072592 0 1 44 0
chr11 29072763 29072807 1.0092028 252.3007 + 29072763 29072807 0 1 44 0
chr11 29072968 29073015 1.0884242 272.10605 + 29072968 29073015 0 1 47 0
chr11 29073157 29073201 1.0124576 253.1144 + 29073157 29073201 0 1 44 0
chr11 29073306 29073351 0.9435673 235.89182 + 29073306 29073351 0 1 45 0
chr11 29073469 29073513 1.1826894 295.67236 + 29073469 29073513 0 1 44 0
chr11 29073588 29073638 1.0189304 254.7326 + 29073588 29073638 0 1 50 0
chr11 29073713 29073770 1.0843349 271.0837 + 29073713 29073770 0 1 57 0
chr11 29073833 29073892 1.0129238 253.23096 + 29073833 29073892 0 1 59 0
chr11 31768977 31769036 0.9916054 247.90135 + 31768977 31769036 0 1 59 0
chr11 31769368 31769427 0.88456553 221.14139 + 31769368 31769427 0 1 59 0
chr11 31769552 31769611 1.1196704 279.9176 + 31769552 31769611 0 1 59 0
chr11 31770105 31770164 0.82786554 206.96638 + 31770105 31770164 0 1 59 0
chr11 31770230 31770275 1.0483279 262.08197 + 31770230 31770275 0 1 45 0
chr11 31770352 31770397 1.1600325 290.00812 + 31770352 31770397 0 1 45 0
chr11 31770741 31770785 1.0273242 256.83105 + 31770741 31770785 0 1 44 0
chr11 31770875 31770919 1.196936 299.234 + 31770875 31770919 0 1 44 0
chr11 31771128 31771187 1.3438656 335.9664 + 31771128 31771187 0 1 59 0
chr11 31771293 31771337 1.0603509 265.08774 + 31771293 31771337 0 1 44 0
chr11 31771470 31771514 0.87828445 219.5711 + 31771470 31771514 0 1 44 0
chr11 31771629 31771682 0.9315966 232.89914 + 31771629 31771682 0 1 53 0
chr11 31771904 31771963 0.9411928 235.2982 + 31771904 31771963 0 1 59 0
chr11 31772146 31772205 1.1398238 284.95596 + 31772146 31772205 0 1 59 0
chr11 32104005 32104062 0.91470116 228.6753 + 32104005 32104062 0 1 57 0
chr11 32104110 32104169 1.077731 269.43274 + 32104110 32104169 0 1 59 0
chr11 32104528 32104572 0.99591476 248.97868 + 32104528 32104572 0 1 44 0
chr11 32105166 32105210 1.9390836 484.7709 + 32105166 32105210 0 1 44 0
chr11 32105349 32105400 4.67776 1000.0 + 32105349 32105400 0 1 51 0
chr11 32105569 32105613 1.0997915 274.94788 + 32105569 32105613 0 1 44 0
chr11 32105711 32105755 1.2722099 318.05246 + 32105711 32105755 0 1 44 0
chr11 32105830 32105889 1.1584296 289.6074 + 32105830 32105889 0 1 59 0
chr11 32106919 32106975 0.9740337 243.50842 + 32106919 32106975 0 1 56 0
chr11 33060787 33060846 1.2526487 313.16217 + 33060787 33060846 0 1 59 0
chr11 33060988 33061047 0.85425895 213.56474 + 33060988 33061047 0 1 59 0
chr11 33061294 33061353 0.99472463 248.68115 + 33061294 33061353 0 1 59 0
chr11 33061491 33061550 1.2919264 322.9816 + 33061491 33061550 0 1 59 0
chr11 33061661 33061720 1.2966745 324.1686 + 33061661 33061720 0 1 59 0
chr11 33061901 33061960 2.3280015 582.00037 + 33061901 33061960 0 1 59 0
chr11 33062060 33062119 2.4431362 610.78406 + 33062060 33062119 0 1 59 0
chr11 33062190 33062245 5.7281184 1000.0 + 33062190 33062245 0 1 55 0
chr11 33062360 33062404 3.336734 834.18353 + 33062360 33062404 0 1 44 0
chr11 33062585 33062629 1.8711585 467.7896 + 33062585 33062629 0 1 44 0
chr11 33062760 33062804 1.1544199 288.60498 + 33062760 33062804 0 1 44 0
chr11 33063329 33063373 1.1423894 285.59735 + 33063329 33063373 0 1 44 0
chr11 33063506 33063553 1.1870996 296.7749 + 33063506 33063553 0 1 47 0
chr11 33063627 33063686 1.1578901 289.47253 + 33063627 33063686 0 1 59 0
chr11 33063772 33063831 1.0916169 272.9042 + 33063772 33063831 0 1 59 0
chr11 33063900 33063959 1.1167294 279.18234 + 33063900 33063959 0 1 59 0
chr11 33064061 33064120 1.040288 260.072 + 33064061 33064120 0 1 59 0
chr11 35611449 35611508 0.8930743 223.26857 + 35611449 35611508 0 1 59 0
chr11 35611628 35611687 0.8340159 208.50398 + 35611628 35611687 0 1 59 0
chr11 35611986 35612045 0.99050504 247.62627 + 35611986 35612045 0 1 59 0
chr11 35612170 35612227 0.85796094 214.49023 + 35612170 35612227 0 1 57 0
chr11 35612547 35612606 2.1637285 540.9321 + 35612547 35612606 0 1 59 0
chr11 35612690 35612734 1.8581808 464.5452 + 35612690 35612734 0 1 44 0
chr11 35612808 35612852 1.2360281 309.00702 + 35612808 35612852 0 1 44 0
chr11 35613148 35613192 1.002194 250.54851 + 35613148 35613192 0 1 44 0
chr11 35613337 35613382 1.5276668 381.9167 + 35613337 35613382 0 1 45 0
chr11 35613477 35613521 0.95506907 238.76727 + 35613477 35613521 0 1 44 0
chr11 35613654 35613700 0.99623686 249.05922 + 35613654 35613700 0 1 46 0
chr11 35613869 35613928 0.9979642 249.49106 + 35613869 35613928 0 1 59 0
chr11 35613980 35614037 1.0453634 261.34085 + 35613980 35614037 0 1 57 0
chr11 35614130 35614189 0.94083405 235.20851 + 35614130 35614189 0 1 59 0
chr11 40535483 40535533 1.0148621 253.71552 + 40535483 40535533 0 1 50 0
chr11 40535704 40535758 1.4864514 371.61285 + 40535704 40535758 0 1 54 0
chr11 40535824 40535868 0.9731884 243.2971 + 40535824 40535868 0 1 44 0
chr11 40535968 40536012 1.0959169 273.97922 + 40535968 40536012 0 1 44 0
chr11 40536375 40536434 2.8162127 704.05316 + 40536375 40536434 0 1 59 0
chr11 40536531 40536581 2.0514836 512.8709 + 40536531 40536581 0 1 50 0
chr11 40537025 40537075 1.0733055 268.3264 + 40537025 40537075 0 1 50 0
chr11 40537268 40537327 4.855179 1000.0 + 40537268 40537327 0 1 59 0
chr11 40537442 40537501 1.6095887 402.3972 + 40537442 40537501 0 1 59 0
chr11 40537653 40537712 1.595681 398.92023 + 40537653 40537712 0 1 59 0
chr11 40537962 40538018 1.6677068 416.9267 + 40537962 40538018 0 1 56 0
chr11 40538074 40538133 4.0009413 1000.0 + 40538074 40538133 0 1 59 0
chr11 40538226 40538270 3.9452126 986.30316 + 40538226 40538270 0 1 44 0
chr11 40538460 40538517 11.833953 1000.0 + 40538460 40538517 0 1 57 0
chr11 40538742 40538801 3.17728 794.32 + 40538742 40538801 0 1 59 0
chr11 40539664 40539723 1.1227167 280.67917 + 40539664 40539723 0 1 59 0
chr11 40539980 40540026 0.95632684 239.08171 + 40539980 40540026 0 1 46 0
chr11 44360250 44360294 0.97158456 242.89613 + 44360250 44360294 0 1 44 0
chr11 44360376 44360435 1.0195181 254.87953 + 44360376 44360435 0 1 59 0
chr11 44360526 44360580 0.8313519 207.83797 + 44360526 44360580 0 1 54 0
chr11 44360698 44360757 0.9250676 231.2669 + 44360698 44360757 0 1 59 0
chr11 44361388 44361447 0.9543686 238.59215 + 44361388 44361447 0 1 59 0
chr11 44361616 44361675 1.2130322 303.25806 + 44361616 44361675 0 1 59 0
chr11 44361853 44361912 5.1726317 1000.0 + 44361853 44361912 0 1 59 0
chr11 44362194 44362238 2.1617994 540.4498 + 44362194 44362238 0 1 44 0
chr11 44362320 44362364 0.9585238 239.63095 + 44362320 44362364 0 1 44 0
chr11 44362463 44362507 1.0003612 250.0903 + 44362463 44362507 0 1 44 0
chr11 44362599 44362643 1.0367056 259.1764 + 44362599 44362643 0 1 44 0
chr11 44362955 44362999 0.97647166 244.11792 + 44362955 44362999 0 1 44 0
chr11 44363092 44363151 1.5724006 393.10013 + 44363092 44363151 0 1 59 0
chr11 44363292 44363340 1.0190601 254.76503 + 44363292 44363340 0 1 48 0
chr11 44363407 44363460 1.4910629 372.76572 + 44363407 44363460 0 1 53 0
chr11 44363608 44363655 0.88064396 220.161 + 44363608 44363655 0 1 47 0
chr11 48931254 48931308 1.6615328 415.38318 + 48931254 48931308 0 1 54 0
chr11 48931445 48931492 1.0482587 262.06467 + 48931445 48931492 0 1 47 0
chr11 48931610 48931660 1.4690241 367.256 + 48931610 48931660 0 1 50 0
chr11 48931895 48931939 1.015044 253.76099 + 48931895 48931939 0 1 44 0
chr11 48932251 48932310 1.2580923 314.52307 + 48932251 48932310 0 1 59 0
chr11 48932431 48932490 1.3182491 329.5623 + 48932431 48932490 0 1 59 0
chr11 48932844 48932896 2.1786714 544.66785 + 48932844 48932896 0 1 52 0
chr11 49046635 49046694 2.4616954 615.4238 + 49046635 49046694 0 1 59 0
chr11 49046801 49046845 1.2548093 313.7023 + 49046801 49046845 0 1 44 0
chr11 49047058 49047102 0.9349295 233.73238 + 49047058 49047102 0 1 44 0
chr11 49047243 49047299 1.5733385 393.33463 + 49047243 49047299 0 1 56 0
chr11 49047492 49047536 1.2479773 311.99432 + 49047492 49047536 0 1 44 0
chr11 49047621 49047673 1.9106835 477.67087 + 49047621 49047673 0 1 52 0
chr11 49047766 49047825 2.3877337 596.9334 + 49047766 49047825 0 1 59 0
chr11 49047956 49048015 1.0973866 274.34665 + 49047956 49048015 0 1 59 0
chr11 49048124 49048183 1.2120132 303.0033 + 49048124 49048183 0 1 59 0
chr11 49048256 49048315 0.9456232 236.4058 + 49048256 49048315 0 1 59 0
chr11 49048508 49048567 1.1055577 276.38943 + 49048508 49048567 0 1 59 0
chr11 49048690 49048749 1.0924081 273.10202 + 49048690 49048749 0 1 59 0
chr11 49048852 49048910 1.045728 261.432 + 49048852 49048910 0 1 58 0
chr11 49049006 49049063 1.0008432 250.21078 + 49049006 49049063 0 1 57 0
chr11 49049171 49049227 1.3831631 345.79077 + 49049171 49049227 0 1 56 0
chr11 50018606 50018664 1.050111 262.52777 + 50018606 50018664 0 1 58 0
chr11 50018739 50018798 0.8766117 219.15292 + 50018739 50018798 0 1 59 0
chr11 50019034 50019088 1.0566998 264.17493 + 50019034 50019088 0 1 54 0
chr11 50019271 50019330 1.6608204 415.20508 + 50019271 50019330 0 1 59 0
chr11 50019406 50019465 1.7488195 437.20486 + 50019406 50019465 0 1 59 0
chr11 50020045 50020094 2.9759603 743.99005 + 50020045 50020094 0 1 49 0
chr11 50020166 50020225 4.305019 1000.0 + 50020166 50020225 0 1 59 0
chr11 50020295 50020349 1.8392974 459.82434 + 50020295 50020349 0 1 54 0
chr11 50020454 50020499 1.2339367 308.48416 + 50020454 50020499 0 1 45 0
chr11 50020600 50020653 1.1195133 279.87833 + 50020600 50020653 0 1 53 0
chr11 50167942 50167998 1.1699246 292.48114 + 50167942 50167998 0 1 56 0
chr11 50168102 50168160 1.2306114 307.65286 + 50168102 50168160 0 1 58 0
chr11 50168290 50168337 1.0397444 259.9361 + 50168290 50168337 0 1 47 0
chr11 50168471 50168530 1.2248691 306.2173 + 50168471 50168530 0 1 59 0
chr11 50168615 50168669 1.5182928 379.57318 + 50168615 50168669 0 1 54 0
chr11 50168869 50168913 1.0945891 273.64728 + 50168869 50168913 0 1 44 0
chr11 50169004 50169048 1.3646717 341.16794 + 50169004 50169048 0 1 44 0
chr11 50169215 50169259 1.2466625 311.66562 + 50169215 50169259 0 1 44 0
chr11 50169392 50169436 3.2167737 804.1934 + 50169392 50169436 0 1 44 0
chr11 50169571 50169625 2.7641213 691.03033 + 50169571 50169625 0 1 54 0
chr11 50169734 50169793 1.9247121 481.178 + 50169734 50169793 0 1 59 0
chr11 50170005 50170064 1.317086 329.27148 + 50170005 50170064 0 1 59 0
chr11 50170228 50170287 0.9919008 247.9752 + 50170228 50170287 0 1 59 0
chr11 50170760 50170819 0.8078103 201.95258 + 50170760 50170819 0 1 59 0
chr11 50170920 50170979 1.0616639 265.41595 + 50170920 50170979 0 1 59 0
chr11 50171196 50171255 1.0428562 260.71405 + 50171196 50171255 0 1 59 0
chr11 50219782 50219829 0.92290366 230.72592 + 50219782 50219829 0 1 47 0
chr11 50219954 50220004 1.0161152 254.0288 + 50219954 50220004 0 1 50 0
chr11 50220097 50220153 1.1031483 275.78708 + 50220097 50220153 0 1 56 0
chr11 50220251 50220306 1.1985083 299.62708 + 50220251 50220306 0 1 55 0
chr11 50220381 50220425 0.99680895 249.20224 + 50220381 50220425 0 1 44 0
chr11 50220610 50220654 1.1981308 299.5327 + 50220610 50220654 0 1 44 0
chr11 50220758 50220802 1.3273231 331.83078 + 50220758 50220802 0 1 44 0
chr11 50220963 50221021 2.3534029 588.3507 + 50220963 50221021 0 1 58 0
chr11 50221274 50221319 1.3375125 334.3781 + 50221274 50221319 0 1 45 0
chr11 50221458 50221503 0.9556621 238.91551 + 50221458 50221503 0 1 45 0
chr11 50221644 50221688 0.89020586 222.55147 + 50221644 50221688 0 1 44 0
chr11 50221816 50221860 0.93976253 234.94063 + 50221816 50221860 0 1 44 0
chr11 50221967 50222011 0.95724225 239.31056 + 50221967 50222011 0 1 44 0
chr11 50222184 50222243 0.8907908 222.69771 + 50222184 50222243 0 1 59 0
chr11 50222323 50222378 1.1929915 298.24786 + 50222323 50222378 0 1 55 0
chr11 50222456 50222515 1.2104337 302.60843 + 50222456 50222515 0 1 59 0
chr11 50273236 50273286 0.95320195 238.30049 + 50273236 50273286 0 1 50 0
chr11 50273667 50273726 1.8241253 456.0313 + 50273667 50273726 0 1 59 0
chr11 50273797 50273845 1.0244218 256.10544 + 50273797 50273845 0 1 48 0
chr11 50273952 50274011 2.174327 543.5817 + 50273952 50274011 0 1 59 0
chr11 50274125 50274169 0.9311321 232.78302 + 50274125 50274169 0 1 44 0
chr11 50274607 50274660 2.5007064 625.17664 + 50274607 50274660 0 1 53 0
chr11 50274720 50274779 1.8324265 458.10663 + 50274720 50274779 0 1 59 0
chr11 50275272 50275319 0.95221347 238.05336 + 50275272 50275319 0 1 47 0
chr11 50275625 50275684 0.7551437 188.78592 + 50275625 50275684 0 1 59 0
chr11 50275756 50275815 1.020733 255.18324 + 50275756 50275815 0 1 59 0
chr11 50276167 50276226 0.8853086 221.32715 + 50276167 50276226 0 1 59 0
chr11 50773505 50773549 0.98324424 245.81107 + 50773505 50773549 0 1 44 0
chr11 50773904 50773959 0.8729592 218.23979 + 50773904 50773959 0 1 55 0
chr11 50774086 50774138 0.8618325 215.45813 + 50774086 50774138 0 1 52 0
chr11 50774254 50774308 0.9295029 232.37573 + 50774254 50774308 0 1 54 0
chr11 50774371 50774421 1.0103396 252.5849 + 50774371 50774421 0 1 50 0
chr11 50774533 50774587 1.3286839 332.17096 + 50774533 50774587 0 1 54 0
chr11 50774809 50774855 4.7552443 1000.0 + 50774809 50774855 0 1 46 0
chr11 50774975 50775019 1.1393285 284.83212 + 50774975 50775019 0 1 44 0
chr11 50775108 50775161 2.549513 637.3783 + 50775108 50775161 0 1 53 0
chr11 50775310 50775369 1.3499688 337.4922 + 50775310 50775369 0 1 59 0
chr11 50775436 50775495 0.9935912 248.3978 + 50775436 50775495 0 1 59 0
chr11 50776505 50776564 0.7483804 187.09511 + 50776505 50776564 0 1 59 0
chr11 51106055 51106113 1.1200655 280.01636 + 51106055 51106113 0 1 58 0
chr11 51106226 51106271 1.1381031 284.5258 + 51106226 51106271 0 1 45 0
chr11 51106361 51106406 1.5634068 390.8517 + 51106361 51106406 0 1 45 0
chr11 51106629 51106673 1.1500753 287.51883 + 51106629 51106673 0 1 44 0
chr11 51106806 51106850 1.2395552 309.88882 + 51106806 51106850 0 1 44 0
chr11 51107050 51107096 1.472659 368.16473 + 51107050 51107096 0 1 46 0
chr11 51107169 51107213 1.4530345 363.25864 + 51107169 51107213 0 1 44 0
chr11 51107531 51107590 2.8826568 720.6642 + 51107531 51107590 0 1 59 0
chr11 51107677 51107736 5.772532 1000.0 + 51107677 51107736 0 1 59 0
chr11 51107940 51107996 5.2595935 1000.0 + 51107940 51107996 0 1 56 0
chr11 51108127 51108173 1.1715347 292.88367 + 51108127 51108173 0 1 46 0
chr11 51108340 51108399 1.0648397 266.20993 + 51108340 51108399 0 1 59 0
chr11 51108481 51108540 1.3316764 332.9191 + 51108481 51108540 0 1 59 0
chr11 51108648 51108707 0.90237993 225.59499 + 51108648 51108707 0 1 59 0
chr11 51108761 51108817 0.9843068 246.0767 + 51108761 51108817 0 1 56 0
chr11 51108916 51108975 0.8763203 219.08008 + 51108916 51108975 0 1 59 0
chr11 51109298 51109354 0.79840535 199.60133 + 51109298 51109354 0 1 56 0
chr11 51109452 51109508 0.9352929 233.82323 + 51109452 51109508 0 1 56 0
chr11 51426681 51426733 0.8895114 222.37785 + 51426681 51426733 0 1 52 0
chr11 51426827 51426871 0.98168546 245.42137 + 51426827 51426871 0 1 44 0
chr11 51427017 51427061 1.0812764 270.3191 + 51427017 51427061 0 1 44 0
chr11 51427132 51427191 0.93609405 234.02351 + 51427132 51427191 0 1 59 0
chr11 51427540 51427584 1.1017276 275.43192 + 51427540 51427584 0 1 44 0
chr11 51427882 51427926 1.7224302 430.60754 + 51427882 51427926 0 1 44 0
chr11 51428058 51428102 2.3120928 578.0232 + 51428058 51428102 0 1 44 0
chr11 51428270 51428314 1.0532695 263.31738 + 51428270 51428314 0 1 44 0
chr11 51428425 51428469 1.0372545 259.3136 + 51428425 51428469 0 1 44 0
chr11 51428557 51428606 1.1988671 299.71677 + 51428557 51428606 0 1 49 0
chr11 51428751 51428800 1.3054641 326.36603 + 51428751 51428800 0 1 49 0
chr11 51428943 51428992 1.2148634 303.71585 + 51428943 51428992 0 1 49 0
chr11 51429106 51429154 0.99787384 249.46846 + 51429106 51429154 0 1 48 0
chr11 51429361 51429420 1.1263554 281.58887 + 51429361 51429420 0 1 59 0
chr11 51461450 51461503 0.99038374 247.59593 + 51461450 51461503 0 1 53 0
chr11 51461587 51461646 0.8750577 218.76442 + 51461587 51461646 0 1 59 0
chr11 51461731 51461785 0.92927665 232.31917 + 51461731 51461785 0 1 54 0
chr11 51462736 51462795 2.0563686 514.09216 + 51462736 51462795 0 1 59 0
chr11 51462858 51462903 2.2335725 558.3931 + 51462858 51462903 0 1 45 0
chr11 51462965 51463009 1.2813376 320.3344 + 51462965 51463009 0 1 44 0
chr11 51463092 51463149 2.076278 519.0695 + 51463092 51463149 0 1 57 0
chr11 51463206 51463254 1.7060287 426.50717 + 51463206 51463254 0 1 48 0
chr11 51463564 51463608 1.4619175 365.47937 + 51463564 51463608 0 1 44 0
chr11 51463716 51463769 1.0212729 255.31822 + 51463716 51463769 0 1 53 0
chr11 51463830 51463882 1.1127281 278.18204 + 51463830 51463882 0 1 52 0
chr11 51463992 51464048 0.92415327 231.03831 + 51463992 51464048 0 1 56 0
chr11 51464186 51464232 0.9296449 232.41122 + 51464186 51464232 0 1 46 0
chr11 51531383 51531438 1.1712075 292.80188 + 51531383 51531438 0 1 55 0
chr11 51531946 51531998 1.6356103 408.9026 + 51531946 51531998 0 1 52 0
chr11 51532163 51532207 1.7595073 439.87683 + 51532163 51532207 0 1 44 0
chr11 51532299 51532343 1.3461252 336.5313 + 51532299 51532343 0 1 44 0
chr11 51532480 51532529 2.5313241 632.83105 + 51532480 51532529 0 1 49 0
chr11 51532625 51532682 2.1638665 540.9666 + 51532625 51532682 0 1 57 0
chr11 51532887 51532946 1.2709318 317.73297 + 51532887 51532946 0 1 59 0
chr11 51533130 51533189 0.9659942 241.49855 + 51533130 51533189 0 1 59 0
chr11 51533266 51533321 0.92810017 232.02504 + 51533266 51533321 0 1 55 0
chr11 51533389 51533448 0.9363071 234.07677 + 51533389 51533448 0 1 59 0
chr11 51533513 51533572 1.0677434 266.93585 + 51533513 51533572 0 1 59 0
chr11 51533690 51533749 1.0811802 270.29504 + 51533690 51533749 0 1 59 0
chr11 51598844 51598899 0.9351798 233.79495 + 51598844 51598899 0 1 55 0
chr11 51599044 51599095 1.368664 342.16602 + 51599044 51599095 0 1 51 0
chr11 51599250 51599308 2.170581 542.64526 + 51599250 51599308 0 1 58 0
chr11 51599412 51599456 0.9575739 239.39348 + 51599412 51599456 0 1 44 0
chr11 51599654 51599698 0.9250263 231.25658 + 51599654 51599698 0 1 44 0
chr11 51599824 51599868 0.9020482 225.51204 + 51599824 51599868 0 1 44 0
chr11 51599950 51599994 1.3553095 338.82736 + 51599950 51599994 0 1 44 0
chr11 51600059 51600103 1.480473 370.11826 + 51600059 51600103 0 1 44 0
chr11 51600257 51600316 2.793378 698.34454 + 51600257 51600316 0 1 59 0
chr11 51600444 51600503 1.7352604 433.8151 + 51600444 51600503 0 1 59 0
chr11 51601351 51601410 2.2471702 561.79254 + 51601351 51601410 0 1 59 0
chr11 51601527 51601586 1.5256691 381.41727 + 51601527 51601586 0 1 59 0
chr11 51602715 51602774 1.2426863 310.67157 + 51602715 51602774 0 1 59 0
chr11 51602846 51602905 1.4428513 360.71283 + 51602846 51602905 0 1 59 0
chr11 51602998 51603057 1.0271142 256.77853 + 51602998 51603057 0 1 59 0
chr11 51698953 51698997 1.0303128 257.5782 + 51698953 51698997 0 1 44 0
chr11 51699344 51699388 0.9196079 229.90196 + 51699344 51699388 0 1 44 0
chr11 51699510 51699554 0.85777795 214.44449 + 51699510 51699554 0 1 44 0
chr11 51699675 51699721 0.9089 227.225 + 51699675 51699721 0 1 46 0
chr11 51699999 51700058 4.178081 1000.0 + 51699999 51700058 0 1 59 0
chr11 51700218 51700265 1.182562 295.6405 + 51700218 51700265 0 1 47 0
chr11 51703196 51703240 1.9061444 476.5361 + 51703196 51703240 0 1 44 0
chr11 51704192 51704247 1.6814437 420.36093 + 51704192 51704247 0 1 55 0
chr11 51704308 51704367 1.565873 391.46826 + 51704308 51704367 0 1 59 0
chr11 51704537 51704596 1.1124691 278.11728 + 51704537 51704596 0 1 59 0
chr11 51705146 51705205 1.0885417 272.13544 + 51705146 51705205 0 1 59 0
chr11 51843056 51843106 0.90667593 226.66899 + 51843056 51843106 0 1 50 0
chr11 51843256 51843300 1.1414039 285.35098 + 51843256 51843300 0 1 44 0
chr11 51843509 51843554 0.99340093 248.35023 + 51843509 51843554 0 1 45 0
chr11 51843688 51843732 1.1034037 275.85092 + 51843688 51843732 0 1 44 0
chr11 51843889 51843933 1.1710995 292.77487 + 51843889 51843933 0 1 44 0
chr11 51844011 51844055 1.1354862 283.87155 + 51844011 51844055 0 1 44 0
chr11 51844117 51844161 0.8447852 211.1963 + 51844117 51844161 0 1 44 0
chr11 51844359 51844418 2.0703351 517.5838 + 51844359 51844418 0 1 59 0
chr11 51844476 51844535 2.4990735 624.7684 + 51844476 51844535 0 1 59 0
chr11 51844668 51844727 1.1792326 294.80814 + 51844668 51844727 0 1 59 0
chr11 51844894 51844953 0.8659722 216.49306 + 51844894 51844953 0 1 59 0
chr11 51845073 51845126 0.88111365 220.27841 + 51845073 51845126 0 1 53 0
chr11 51845199 51845258 1.1165041 279.126 + 51845199 51845258 0 1 59 0
chr11 51845601 51845645 0.9845618 246.14046 + 51845601 51845645 0 1 44 0
chr11 51845731 51845790 1.0250041 256.25104 + 51845731 51845790 0 1 59 0
chr11 51845887 51845946 0.8855148 221.3787 + 51845887 51845946 0 1 59 0
chr11 51936906 51936950 0.90568185 226.42046 + 51936906 51936950 0 1 44 0
chr11 51937217 51937271 0.9838843 245.97107 + 51937217 51937271 0 1 54 0
chr11 51937758 51937817 1.6847948 421.1987 + 51937758 51937817 0 1 59 0
chr11 51938033 51938092 2.8233206 705.83014 + 51938033 51938092 0 1 59 0
chr11 51938290 51938340 1.6468052 411.7013 + 51938290 51938340 0 1 50 0
chr11 51938437 51938481 0.92558277 231.39569 + 51938437 51938481 0 1 44 0
chr11 51938537 51938596 1.0103729 252.59322 + 51938537 51938596 0 1 59 0
chr11 51938726 51938785 1.0436909 260.92273 + 51938726 51938785 0 1 59 0
chr11 51939604 51939663 1.2168404 304.21008 + 51939604 51939663 0 1 59 0
chr11 51939753 51939809 1.0579367 264.48416 + 51939753 51939809 0 1 56 0
chr11 52201305 52201364 1.0834985 270.87463 + 52201305 52201364 0 1 59 0
chr11 52201620 52201679 1.2403817 310.09543 + 52201620 52201679 0 1 59 0
chr11 52201778 52201831 1.1493971 287.34927 + 52201778 52201831 0 1 53 0
chr11 52202071 52202127 2.0976071 524.4018 + 52202071 52202127 0 1 56 0
chr11 52202338 52202397 1.8780105 469.50262 + 52202338 52202397 0 1 59 0
chr11 52203391 52203446 2.614856 653.714 + 52203391 52203446 0 1 55 0
chr11 52203656 52203713 10.073555 1000.0 + 52203656 52203713 0 1 57 0
chr11 52203842 52203900 8.506281 1000.0 + 52203842 52203900 0 1 58 0
chr11 52204015 52204059 1.0433861 260.84653 + 52204015 52204059 0 1 44 0
chr11 52204131 52204175 1.1227005 280.6751 + 52204131 52204175 0 1 44 0
chr11 52204363 52204407 0.9368278 234.20694 + 52204363 52204407 0 1 44 0
chr11 52204796 52204840 1.1768088 294.2022 + 52204796 52204840 0 1 44 0
chr11 52204933 52204977 1.1823165 295.57913 + 52204933 52204977 0 1 44 0
chr11 52205213 52205257 1.0010052 250.2513 + 52205213 52205257 0 1 44 0
chr11 52205329 52205373 0.98314136 245.78534 + 52205329 52205373 0 1 44 0
chr11 52205503 52205552 1.2521522 313.03806 + 52205503 52205552 0 1 49 0
chr11 53141780 53141839 0.8761059 219.02647 + 53141780 53141839 0 1 59 0
chr11 53142010 53142069 1.0647287 266.1822 + 53142010 53142069 0 1 59 0
chr11 53142342 53142401 0.8523747 213.09367 + 53142342 53142401 0 1 59 0
chr11 53142773 53142832 1.4409366 360.23413 + 53142773 53142832 0 1 59 0
chr11 53142930 53142989 3.2530444 813.2611 + 53142930 53142989 0 1 59 0
chr11 53143106 53143159 1.4201729 355.04324 + 53143106 53143159 0 1 53 0
chr11 53143308 53143352 1.2725687 318.14218 + 53143308 53143352 0 1 44 0
chr11 53143557 53143601 1.0388478 259.71194 + 53143557 53143601 0 1 44 0
chr11 53143832 53143876 1.2294594 307.36484 + 53143832 53143876 0 1 44 0
chr11 53143958 53144002 0.9284083 232.10208 + 53143958 53144002 0 1 44 0
chr11 53144108 53144152 1.0133355 253.33386 + 53144108 53144152 0 1 44 0
chr11 53144277 53144336 0.9507677 237.69193 + 53144277 53144336 0 1 59 0
chr11 53144465 53144524 1.5449113 386.2278 + 53144465 53144524 0 1 59 0
chr11 53265435 53265488 1.2728863 318.22156 + 53265435 53265488 0 1 53 0
chr11 53265541 53265596 0.82584524 206.4613 + 53265541 53265596 0 1 55 0
chr11 53265741 53265800 1.0849206 271.23016 + 53265741 53265800 0 1 59 0
chr11 53265942 53265996 1.2775301 319.3825 + 53265942 53265996 0 1 54 0
chr11 53266150 53266204 1.3732371 343.3093 + 53266150 53266204 0 1 54 0
chr11 53266285 53266337 1.2753536 318.83838 + 53266285 53266337 0 1 52 0
chr11 53266393 53266442 0.99975944 249.93987 + 53266393 53266442 0 1 49 0
chr11 53266500 53266557 1.2301829 307.54572 + 53266500 53266557 0 1 57 0
chr11 53266646 53266705 2.1537685 538.44214 + 53266646 53266705 0 1 59 0
chr11 53266769 53266821 2.8752482 718.8121 + 53266769 53266821 0 1 52 0
chr11 53266917 53266976 1.9360433 484.0108 + 53266917 53266976 0 1 59 0
chr11 53267136 53267193 1.2424526 310.61316 + 53267136 53267193 0 1 57 0
chr11 53267557 53267616 0.91146475 227.86618 + 53267557 53267616 0 1 59 0
chr11 53267827 53267886 1.1587626 289.69064 + 53267827 53267886 0 1 59 0
chr11 53267954 53268006 1.2087812 302.1953 + 53267954 53268006 0 1 52 0
chr11 53268299 53268358 1.5636698 390.91745 + 53268299 53268358 0 1 59 0
chr11 53273527 53273586 0.99226695 248.06674 + 53273527 53273586 0 1 59 0
chr11 53273950 53273994 0.9673943 241.84857 + 53273950 53273994 0 1 44 0
chr11 53274130 53274174 1.0592314 264.80786 + 53274130 53274174 0 1 44 0
chr11 53274294 53274351 1.794429 448.60724 + 53274294 53274351 0 1 57 0
chr11 53274450 53274494 2.593045 648.2612 + 53274450 53274494 0 1 44 0
chr11 53274575 53274619 2.409124 602.28094 + 53274575 53274619 0 1 44 0
chr11 53274867 53274920 1.5842948 396.0737 + 53274867 53274920 0 1 53 0
chr11 53275098 53275157 1.8299216 457.4804 + 53275098 53275157 0 1 59 0
chr11 53275312 53275368 1.2024989 300.62473 + 53275312 53275368 0 1 56 0
chr11 53275574 53275633 1.1400542 285.01355 + 53275574 53275633 0 1 59 0
chr11 53275994 53276053 1.1300728 282.51822 + 53275994 53276053 0 1 59 0
chr11 54279784 54279843 0.8632168 215.8042 + 54279784 54279843 0 1 59 0
chr11 54280051 54280110 1.0084499 252.11247 + 54280051 54280110 0 1 59 0
chr11 54280653 54280712 1.0219146 255.47865 + 54280653 54280712 0 1 59 0
chr11 54280842 54280899 1.3422315 335.5579 + 54280842 54280899 0 1 57 0
chr11 54281083 54281142 2.3914769 597.8692 + 54281083 54281142 0 1 59 0
chr11 54281199 54281248 1.7935369 448.38422 + 54281199 54281248 0 1 49 0
chr11 54281313 54281357 1.9031385 475.78464 + 54281313 54281357 0 1 44 0
chr11 54281597 54281642 1.1094228 277.3557 + 54281597 54281642 0 1 45 0
chr11 54281728 54281772 1.1140635 278.51587 + 54281728 54281772 0 1 44 0
chr11 54281850 54281894 1.0148741 253.71852 + 54281850 54281894 0 1 44 0
chr11 54282045 54282089 1.0268217 256.70544 + 54282045 54282089 0 1 44 0
chr11 54282271 54282330 1.8643616 466.09042 + 54282271 54282330 0 1 59 0
chr11 54282686 54282745 0.9019306 225.48264 + 54282686 54282745 0 1 59 0
chr11 54282792 54282851 0.9970628 249.2657 + 54282792 54282851 0 1 59 0
chr11 55310526 55310585 0.9777051 244.42628 + 55310526 55310585 0 1 59 0
chr11 55310776 55310835 0.9686453 242.16132 + 55310776 55310835 0 1 59 0
chr11 55311456 55311500 2.5131152 628.2788 + 55311456 55311500 0 1 44 0
chr11 55311660 55311708 5.5052166 1000.0 + 55311660 55311708 0 1 48 0
chr11 55312202 55312256 1.3506604 337.6651 + 55312202 55312256 0 1 54 0
chr11 55312367 55312412 1.0342238 258.55594 + 55312367 55312412 0 1 45 0
chr11 55312842 55312895 3.7779164 944.4791 + 55312842 55312895 0 1 53 0
chr11 55313089 55313133 1.0406162 260.15405 + 55313089 55313133 0 1 44 0
chr11 55313212 55313256 0.9649964 241.2491 + 55313212 55313256 0 1 44 0
chr11 55313463 55313507 0.9323874 233.09685 + 55313463 55313507 0 1 44 0
chr11 55313816 55313862 1.2791339 319.78348 + 55313816 55313862 0 1 46 0
chr11 57459685 57459744 0.8737057 218.42642 + 57459685 57459744 0 1 59 0
chr11 57460212 57460268 0.9112526 227.81316 + 57460212 57460268 0 1 56 0
chr11 57460402 57460451 0.9576413 239.41032 + 57460402 57460451 0 1 49 0
chr11 57460680 57460727 1.2301731 307.54327 + 57460680 57460727 0 1 47 0
chr11 57460840 57460884 1.7467364 436.6841 + 57460840 57460884 0 1 44 0
chr11 57460983 57461029 2.667713 666.9282 + 57460983 57461029 0 1 46 0
chr11 57461169 57461213 1.0250942 256.27353 + 57461169 57461213 0 1 44 0
chr11 57461370 57461414 0.9316355 232.90887 + 57461370 57461414 0 1 44 0
chr11 57461486 57461530 0.99457633 248.64409 + 57461486 57461530 0 1 44 0
chr11 57461667 57461711 0.9343853 233.59633 + 57461667 57461711 0 1 44 0
chr11 57461802 57461846 0.92597944 231.49486 + 57461802 57461846 0 1 44 0
chr11 57461942 57461986 1.0730189 268.25473 + 57461942 57461986 0 1 44 0
chr11 57462299 57462349 1.0319798 257.99496 + 57462299 57462349 0 1 50 0
chr11 58759842 58759901 0.9584843 239.62108 + 58759842 58759901 0 1 59 0
chr11 58760020 58760073 1.0368006 259.20016 + 58760020 58760073 0 1 53 0
chr11 58760189 58760239 1.039696 259.92398 + 58760189 58760239 0 1 50 0
chr11 58760323 58760382 1.2085317 302.13293 + 58760323 58760382 0 1 59 0
chr11 58760450 58760509 0.98476624 246.19156 + 58760450 58760509 0 1 59 0
chr11 58760631 58760687 0.9705484 242.6371 + 58760631 58760687 0 1 56 0
chr11 58760754 58760798 1.0038968 250.97421 + 58760754 58760798 0 1 44 0
chr11 58760949 58760998 0.8661019 216.52548 + 58760949 58760998 0 1 49 0
chr11 58761164 58761223 1.3265519 331.63797 + 58761164 58761223 0 1 59 0
chr11 58761300 58761359 2.1372967 534.32416 + 58761300 58761359 0 1 59 0
chr11 58761489 58761548 2.250606 562.6515 + 58761489 58761548 0 1 59 0
chr11 58761938 58761982 0.94017 235.0425 + 58761938 58761982 0 1 44 0
chr11 58762041 58762100 0.8723589 218.08974 + 58762041 58762100 0 1 59 0
chr11 58762195 58762254 0.81334054 203.33513 + 58762195 58762254 0 1 59 0
chr11 58762384 58762443 0.8920435 223.01086 + 58762384 58762443 0 1 59 0
chr11 58762580 58762624 0.9559767 238.99419 + 58762580 58762624 0 1 44 0
chr11 58762728 58762781 0.9328781 233.21951 + 58762728 58762781 0 1 53 0
chr11 58769709 58769756 1.2290394 307.25986 + 58769709 58769756 0 1 47 0
chr11 58769813 58769872 1.066572 266.64297 + 58769813 58769872 0 1 59 0
chr11 58769953 58769997 1.0490025 262.25064 + 58769953 58769997 0 1 44 0
chr11 58770151 58770195 0.9638877 240.97192 + 58770151 58770195 0 1 44 0
chr11 58770875 58770934 2.838028 709.50696 + 58770875 58770934 0 1 59 0
chr11 58771091 58771139 2.1985476 549.6369 + 58771091 58771139 0 1 48 0
chr11 58771515 58771559 0.9688276 242.2069 + 58771515 58771559 0 1 44 0
chr11 58771654 58771713 1.3736553 343.41382 + 58771654 58771713 0 1 59 0
chr11 58772035 58772094 1.1061424 276.5356 + 58772035 58772094 0 1 59 0
chr11 58772196 58772255 1.0626127 265.65317 + 58772196 58772255 0 1 59 0
chr11 58772339 58772398 0.90450543 226.12636 + 58772339 58772398 0 1 59 0
chr11 58772531 58772590 1.179493 294.87323 + 58772531 58772590 0 1 59 0
chr11 58978350 58978398 0.84650433 211.62608 + 58978350 58978398 0 1 48 0
chr11 58978504 58978563 0.84876853 212.19214 + 58978504 58978563 0 1 59 0
chr11 58978719 58978770 0.8295885 207.39713 + 58978719 58978770 0 1 51 0
chr11 58978893 58978949 1.0375937 259.39844 + 58978893 58978949 0 1 56 0
chr11 58979076 58979129 0.8741034 218.52586 + 58979076 58979129 0 1 53 0
chr11 58979219 58979271 1.2114873 302.87183 + 58979219 58979271 0 1 52 0
chr11 58979361 58979420 2.2049265 551.2316 + 58979361 58979420 0 1 59 0
chr11 58979646 58979690 1.6940118 423.50296 + 58979646 58979690 0 1 44 0
chr11 58979764 58979808 1.2242893 306.07233 + 58979764 58979808 0 1 44 0
chr11 58980017 58980061 1.0673513 266.83783 + 58980017 58980061 0 1 44 0
chr11 59624076 59624135 1.1606108 290.1527 + 59624076 59624135 0 1 59 0
chr11 59624213 59624272 0.9277619 231.94048 + 59624213 59624272 0 1 59 0
chr11 59624976 59625026 1.0847979 271.19946 + 59624976 59625026 0 1 50 0
chr11 59625166 59625211 1.4313706 357.84265 + 59625166 59625211 0 1 45 0
chr11 59625272 59625329 1.7912468 447.8117 + 59625272 59625329 0 1 57 0
chr11 59625411 59625461 1.746963 436.74075 + 59625411 59625461 0 1 50 0
chr11 59625644 59625692 2.2467914 561.6978 + 59625644 59625692 0 1 48 0
chr11 59625767 59625814 2.3102593 577.5648 + 59625767 59625814 0 1 47 0
chr11 59626278 59626333 2.774442 693.6105 + 59626278 59626333 0 1 55 0
chr11 59626407 59626452 3.2372813 809.3203 + 59626407 59626452 0 1 45 0
chr11 59626542 59626600 1.2880526 322.01315 + 59626542 59626600 0 1 58 0
chr11 59627212 59627269 1.9177493 479.43732 + 59627212 59627269 0 1 57 0
chr11 59627335 59627394 1.4041933 351.0483 + 59627335 59627394 0 1 59 0
chr11 59627543 59627602 1.089098 272.2745 + 59627543 59627602 0 1 59 0
chr11 59627661 59627705 1.0572466 264.31165 + 59627661 59627705 0 1 44 0
chr11 59627882 59627926 1.0422534 260.56335 + 59627882 59627926 0 1 44 0
chr11 59850718 59850775 1.4823581 370.58954 + 59850718 59850775 0 1 57 0
chr11 59850835 59850879 0.9568074 239.20184 + 59850835 59850879 0 1 44 0
chr11 59851028 59851079 1.3939192 348.4798 + 59851028 59851079 0 1 51 0
chr11 59851255 59851314 3.134318 783.5795 + 59851255 59851314 0 1 59 0
chr11 59851404 59851448 1.043964 260.991 + 59851404 59851448 0 1 44 0
chr11 59852793 59852843 1.4900804 372.52008 + 59852793 59852843 0 1 50 0
chr11 59852979 59853033 2.0082743 502.06857 + 59852979 59853033 0 1 54 0
chr11 59853141 59853191 2.0486763 512.16907 + 59853141 59853191 0 1 50 0
chr11 59853279 59853329 1.4823463 370.58658 + 59853279 59853329 0 1 50 0
chr11 59853496 59853545 1.3271931 331.79828 + 59853496 59853545 0 1 49 0
chr11 59853755 59853806 0.96228546 240.57137 + 59853755 59853806 0 1 51 0
chr11 59853912 59853971 0.87464905 218.66226 + 59853912 59853971 0 1 59 0
chr11 59854071 59854119 0.9263139 231.57848 + 59854071 59854119 0 1 48 0
chr11 59854244 59854291 0.9869275 246.73187 + 59854244 59854291 0 1 47 0
chr11 60167479 60167538 1.0066297 251.65742 + 60167479 60167538 0 1 59 0
chr11 60167966 60168014 0.9509217 237.73042 + 60167966 60168014 0 1 48 0
chr11 60168106 60168165 1.2158464 303.9616 + 60168106 60168165 0 1 59 0
chr11 60168260 60168305 1.2109524 302.7381 + 60168260 60168305 0 1 45 0
chr11 60168500 60168545 1.1486622 287.16556 + 60168500 60168545 0 1 45 0
chr11 60168621 60168668 2.4948182 623.7045 + 60168621 60168668 0 1 47 0
chr11 60168792 60168836 2.1553547 538.8387 + 60168792 60168836 0 1 44 0
chr11 60168947 60168991 2.1316566 532.9142 + 60168947 60168991 0 1 44 0
chr11 60169232 60169276 2.709037 677.2593 + 60169232 60169276 0 1 44 0
chr11 60169336 60169395 6.6012154 1000.0 + 60169336 60169395 0 1 59 0
chr11 60169448 60169502 2.3515825 587.8956 + 60169448 60169502 0 1 54 0
chr11 60169619 60169677 2.1586018 539.65045 + 60169619 60169677 0 1 58 0
chr11 60169725 60169784 1.3386619 334.66547 + 60169725 60169784 0 1 59 0
chr11 60169907 60169966 1.0860931 271.52325 + 60169907 60169966 0 1 59 0
chr11 60170322 60170374 1.1120758 278.01895 + 60170322 60170374 0 1 52 0
chr11 60170503 60170562 1.0108378 252.70944 + 60170503 60170562 0 1 59 0
chr11 60170623 60170682 0.95849454 239.62364 + 60170623 60170682 0 1 59 0
chr11 60170773 60170828 1.0210485 255.26213 + 60170773 60170828 0 1 55 0
chr11 60170991 60171040 1.0505626 262.64066 + 60170991 60171040 0 1 49 0
chr11 60231625 60231684 1.1892865 297.32162 + 60231625 60231684 0 1 59 0
chr11 60231949 60232008 0.9298897 232.47241 + 60231949 60232008 0 1 59 0
chr11 60232130 60232189 1.066157 266.53925 + 60232130 60232189 0 1 59 0
chr11 60232245 60232289 0.97395617 243.48904 + 60232245 60232289 0 1 44 0
chr11 60232423 60232477 1.1419493 285.48734 + 60232423 60232477 0 1 54 0
chr11 60232789 60232848 1.9346093 483.6523 + 60232789 60232848 0 1 59 0
chr11 60233096 60233141 2.2908473 572.71185 + 60233096 60233141 0 1 45 0
chr11 60233225 60233269 1.2049487 301.23715 + 60233225 60233269 0 1 44 0
chr11 60233388 60233432 3.382369 845.5923 + 60233388 60233432 0 1 44 0
chr11 60233829 60233873 0.9689195 242.22987 + 60233829 60233873 0 1 44 0
chr11 60233995 60234039 1.010299 252.57474 + 60233995 60234039 0 1 44 0
chr11 60234105 60234149 0.981842 245.4605 + 60234105 60234149 0 1 44 0
chr11 60234332 60234376 1.2302991 307.57477 + 60234332 60234376 0 1 44 0
chr11 60234458 60234502 0.9643451 241.08627 + 60234458 60234502 0 1 44 0
chr11 60234652 60234702 1.0920428 273.0107 + 60234652 60234702 0 1 50 0
chr11 60352500 60352544 1.0881072 272.0268 + 60352500 60352544 0 1 44 0
chr11 60352744 60352797 0.94757986 236.89496 + 60352744 60352797 0 1 53 0
chr11 60352897 60352945 0.8916741 222.91852 + 60352897 60352945 0 1 48 0
chr11 60353031 60353081 1.0902944 272.57358 + 60353031 60353081 0 1 50 0
chr11 60353267 60353326 2.103317 525.8293 + 60353267 60353326 0 1 59 0
chr11 60353449 60353493 4.673313 1000.0 + 60353449 60353493 0 1 44 0
chr11 60353574 60353622 1.621991 405.49777 + 60353574 60353622 0 1 48 0
chr11 60353749 60353800 4.378882 1000.0 + 60353749 60353800 0 1 51 0
chr11 60353956 60354000 1.0580506 264.51266 + 60353956 60354000 0 1 44 0
chr11 60354298 60354342 1.0329745 258.24362 + 60354298 60354342 0 1 44 0
chr11 60354473 60354517 1.0241624 256.0406 + 60354473 60354517 0 1 44 0
chr11 60354645 60354689 1.2435309 310.88272 + 60354645 60354689 0 1 44 0
chr11 60354795 60354839 0.9476041 236.90103 + 60354795 60354839 0 1 44 0
chr11 60355104 60355148 1.070044 267.51102 + 60355104 60355148 0 1 44 0
chr11 60355272 60355316 1.0315977 257.89944 + 60355272 60355316 0 1 44 0
chr11 60591989 60592033 0.9492078 237.30194 + 60591989 60592033 0 1 44 0
chr11 60592594 60592653 1.0620965 265.5241 + 60592594 60592653 0 1 59 0
chr11 60592786 60592845 1.3447266 336.18164 + 60592786 60592845 0 1 59 0
chr11 60592916 60592975 1.6475726 411.89316 + 60592916 60592975 0 1 59 0
chr11 60593166 60593210 1.4023247 350.58118 + 60593166 60593210 0 1 44 0
chr11 60593359 60593409 1.4515698 362.89246 + 60593359 60593409 0 1 50 0
chr11 60593577 60593633 9.808896 1000.0 + 60593577 60593633 0 1 56 0
chr11 60593735 60593779 1.4419838 360.49594 + 60593735 60593779 0 1 44 0
chr11 60593861 60593905 1.0474899 261.87247 + 60593861 60593905 0 1 44 0
chr11 60593975 60594019 1.0299876 257.4969 + 60593975 60594019 0 1 44 0
chr11 60594165 60594224 1.0947354 273.68384 + 60594165 60594224 0 1 59 0
chr11 60594448 60594507 1.0044106 251.10266 + 60594448 60594507 0 1 59 0
chr11 60594667 60594719 1.0037067 250.92667 + 60594667 60594719 0 1 52 0
chr11 60594801 60594856 0.9848334 246.20836 + 60594801 60594856 0 1 55 0
chr11 60595159 60595214 0.9418345 235.45863 + 60595159 60595214 0 1 55 0
chr11 60625143 60625197 2.5703526 642.58813 + 60625143 60625197 0 1 54 0
chr11 60625491 60625550 1.0630827 265.77066 + 60625491 60625550 0 1 59 0
chr11 60625705 60625762 2.7004445 675.11115 + 60625705 60625762 0 1 57 0
chr11 60626614 60626673 1.4041061 351.02655 + 60626614 60626673 0 1 59 0
chr11 60626809 60626868 1.6202581 405.0645 + 60626809 60626868 0 1 59 0
chr11 60627179 60627224 2.1840518 546.01294 + 60627179 60627224 0 1 45 0
chr11 60627489 60627533 1.4117256 352.9314 + 60627489 60627533 0 1 44 0
chr11 60627733 60627777 1.1652496 291.3124 + 60627733 60627777 0 1 44 0
chr11 60628233 60628288 1.0237567 255.93918 + 60628233 60628288 0 1 55 0
chr11 60645546 60645605 0.82247615 205.61903 + 60645546 60645605 0 1 59 0
chr11 60645851 60645910 1.0679256 266.98138 + 60645851 60645910 0 1 59 0
chr11 60646362 60646421 1.030847 257.71173 + 60646362 60646421 0 1 59 0
chr11 60646484 60646538 1.4048117 351.20294 + 60646484 60646538 0 1 54 0
chr11 60646887 60646937 2.9359453 733.9863 + 60646887 60646937 0 1 50 0
chr11 60647025 60647069 1.2200953 305.02383 + 60647025 60647069 0 1 44 0
chr11 60647143 60647187 1.1243197 281.07993 + 60647143 60647187 0 1 44 0
chr11 60647279 60647333 1.985714 496.4285 + 60647279 60647333 0 1 54 0
chr11 60647679 60647723 0.9157759 228.94397 + 60647679 60647723 0 1 44 0
chr11 60647796 60647840 0.94159675 235.39919 + 60647796 60647840 0 1 44 0
chr11 60647903 60647960 0.85150516 212.8763 + 60647903 60647960 0 1 57 0
chr11 60648256 60648313 1.0490018 262.25046 + 60648256 60648313 0 1 57 0
chr11 60694228 60694287 1.0154096 253.8524 + 60694228 60694287 0 1 59 0
chr11 60694401 60694449 1.265361 316.34024 + 60694401 60694449 0 1 48 0
chr11 60694533 60694577 1.0081917 252.04793 + 60694533 60694577 0 1 44 0
chr11 60694651 60694695 1.0294632 257.36578 + 60694651 60694695 0 1 44 0
chr11 60694825 60694869 0.9116475 227.91188 + 60694825 60694869 0 1 44 0
chr11 60694937 60694981 1.0048503 251.21257 + 60694937 60694981 0 1 44 0
chr11 60695152 60695196 1.4469414 361.73535 + 60695152 60695196 0 1 44 0
chr11 60695384 60695437 1.588436 397.109 + 60695384 60695437 0 1 53 0
chr11 60695599 60695658 2.8176224 704.4056 + 60695599 60695658 0 1 59 0
chr11 60695950 60696004 5.554563 1000.0 + 60695950 60696004 0 1 54 0
chr11 60696101 60696160 2.6371148 659.2787 + 60696101 60696160 0 1 59 0
chr11 60696245 60696296 1.3133827 328.34567 + 60696245 60696296 0 1 51 0
chr11 60696659 60696704 0.9946947 248.67368 + 60696659 60696704 0 1 45 0
chr11 60697580 60697639 0.97211564 243.02892 + 60697580 60697639 0 1 59 0
chr11 60728785 60728831 0.9426807 235.67018 + 60728785 60728831 0 1 46 0
chr11 60729109 60729160 0.9362091 234.05228 + 60729109 60729160 0 1 51 0
chr11 60729292 60729351 1.0202861 255.07152 + 60729292 60729351 0 1 59 0
chr11 60729447 60729496 1.0038202 250.95505 + 60729447 60729496 0 1 49 0
chr11 60729606 60729650 1.0094017 252.35042 + 60729606 60729650 0 1 44 0
chr11 60729804 60729848 1.0190847 254.77118 + 60729804 60729848 0 1 44 0
chr11 60730033 60730077 2.2952697 573.81744 + 60730033 60730077 0 1 44 0
chr11 60730171 60730221 1.9630876 490.77188 + 60730171 60730221 0 1 50 0
chr11 60730430 60730475 1.4349308 358.7327 + 60730430 60730475 0 1 45 0
chr11 60730539 60730598 1.2495685 312.39212 + 60730539 60730598 0 1 59 0
chr11 60730712 60730759 0.7857076 196.4269 + 60730712 60730759 0 1 47 0
chr11 60731452 60731503 0.91123956 227.80989 + 60731452 60731503 0 1 51 0
chr11 60731587 60731642 1.1171713 279.29282 + 60731587 60731642 0 1 55 0
chr11 60731752 60731796 0.9506333 237.65833 + 60731752 60731796 0 1 44 0
chr11 60743240 60743295 1.6734637 418.36594 + 60743240 60743295 0 1 55 0
chr11 60743757 60743813 4.543068 1000.0 + 60743757 60743813 0 1 56 0
chr11 60743873 60743924 1.0113758 252.84395 + 60743873 60743924 0 1 51 0
chr11 60744077 60744121 1.1400214 285.00537 + 60744077 60744121 0 1 44 0
chr11 60744477 60744521 1.0247201 256.18002 + 60744477 60744521 0 1 44 0
chr11 60744655 60744709 0.9802235 245.05586 + 60744655 60744709 0 1 54 0
chr11 60744854 60744903 1.0154085 253.85213 + 60744854 60744903 0 1 49 0
chr11 60744978 60745037 0.95346767 238.36691 + 60744978 60745037 0 1 59 0
chr11 60745125 60745171 0.93645096 234.11273 + 60745125 60745171 0 1 46 0
chr11 60750693 60750747 0.89214844 223.03711 + 60750693 60750747 0 1 54 0
chr11 60751255 60751305 2.4260294 606.5074 + 60751255 60751305 0 1 50 0
chr11 60751394 60751442 1.1480782 287.01956 + 60751394 60751442 0 1 48 0
chr11 60751506 60751557 1.04686 261.715 + 60751506 60751557 0 1 51 0
chr11 60751752 60751796 0.8333827 208.34569 + 60751752 60751796 0 1 44 0
chr11 60751935 60751986 1.7883232 447.08078 + 60751935 60751986 0 1 51 0
chr11 60752115 60752174 2.20917 552.29254 + 60752115 60752174 0 1 59 0
chr11 60752244 60752298 1.1272054 281.80133 + 60752244 60752298 0 1 54 0
chr11 60752831 60752876 1.0660816 266.52042 + 60752831 60752876 0 1 45 0
chr11 60753022 60753069 0.9627936 240.6984 + 60753022 60753069 0 1 47 0
chr11 60753191 60753242 0.8858636 221.4659 + 60753191 60753242 0 1 51 0
chr11 60753403 60753447 0.8637023 215.92557 + 60753403 60753447 0 1 44 0
chr11 61192149 61192206 1.0417604 260.44012 + 61192149 61192206 0 1 57 0
chr11 61192728 61192772 1.0017812 250.44531 + 61192728 61192772 0 1 44 0
chr11 61192897 61192956 1.0953258 273.83145 + 61192897 61192956 0 1 59 0
chr11 61193170 61193222 1.0385729 259.64322 + 61193170 61193222 0 1 52 0
chr11 61193285 61193332 1.3032904 325.8226 + 61193285 61193332 0 1 47 0
chr11 61193399 61193445 1.84914 462.285 + 61193399 61193445 0 1 46 0
chr11 61193502 61193554 1.4334188 358.35468 + 61193502 61193554 0 1 52 0
chr11 61194424 61194478 3.6644356 916.1089 + 61194424 61194478 0 1 54 0
chr11 61194542 61194591 2.2619138 565.47845 + 61194542 61194591 0 1 49 0
chr11 61194671 61194722 1.1415279 285.38196 + 61194671 61194722 0 1 51 0
chr11 61194855 61194902 1.0367638 259.19095 + 61194855 61194902 0 1 47 0
chr11 61195082 61195134 1.1747464 293.68658 + 61195082 61195134 0 1 52 0
chr11 61195400 61195452 1.0514145 262.85364 + 61195400 61195452 0 1 52 0
chr11 61195564 61195623 0.858146 214.5365 + 61195564 61195623 0 1 59 0
chr11 61196018 61196062 1.0237677 255.94193 + 61196018 61196062 0 1 44 0
chr11 61309023 61309071 0.95223725 238.05931 + 61309023 61309071 0 1 48 0
chr11 61309137 61309190 0.9597413 239.93532 + 61309137 61309190 0 1 53 0
chr11 61309277 61309325 1.0068829 251.72073 + 61309277 61309325 0 1 48 0
chr11 61309613 61309668 1.1179187 279.47968 + 61309613 61309668 0 1 55 0
chr11 61309885 61309929 1.0205442 255.13605 + 61309885 61309929 0 1 44 0
chr11 61310079 61310123 1.0513862 262.84656 + 61310079 61310123 0 1 44 0
chr11 61310310 61310354 1.2179798 304.49493 + 61310310 61310354 0 1 44 0
chr11 61310493 61310542 6.003557 1000.0 + 61310493 61310542 0 1 49 0
chr11 61310727 61310771 1.4069535 351.73837 + 61310727 61310771 0 1 44 0
chr11 61310854 61310905 2.2526882 563.17206 + 61310854 61310905 0 1 51 0
chr11 61311178 61311225 0.8731706 218.29265 + 61311178 61311225 0 1 47 0
chr11 61311320 61311379 1.079257 269.81424 + 61311320 61311379 0 1 59 0
chr11 61311687 61311746 1.0234987 255.87466 + 61311687 61311746 0 1 59 0
chr11 61311885 61311944 0.9397234 234.93085 + 61311885 61311944 0 1 59 0
chr11 61312047 61312091 0.9095845 227.39613 + 61312047 61312091 0 1 44 0
chr11 61312197 61312256 0.89549834 223.87459 + 61312197 61312256 0 1 59 0
chr11 62272847 62272897 1.0428091 260.70227 + 62272847 62272897 0 1 50 0
chr11 62273071 62273115 1.0395343 259.88358 + 62273071 62273115 0 1 44 0
chr11 62273247 62273291 0.9369487 234.23718 + 62273247 62273291 0 1 44 0
chr11 62273555 62273599 1.0186062 254.65155 + 62273555 62273599 0 1 44 0
chr11 62273736 62273780 0.992251 248.06274 + 62273736 62273780 0 1 44 0
chr11 62273923 62273967 0.90401113 226.00278 + 62273923 62273967 0 1 44 0
chr11 62274047 62274100 2.440151 610.0377 + 62274047 62274100 0 1 53 0
chr11 62274153 62274212 1.4804807 370.12018 + 62274153 62274212 0 1 59 0
chr11 62274491 62274535 1.1031786 275.79465 + 62274491 62274535 0 1 44 0
chr11 62274784 62274828 1.0386524 259.66312 + 62274784 62274828 0 1 44 0
chr11 62274923 62274981 1.361376 340.34402 + 62274923 62274981 0 1 58 0
chr11 62275074 62275126 0.9998237 249.95592 + 62275074 62275126 0 1 52 0
chr11 62275220 62275279 1.0581349 264.53372 + 62275220 62275279 0 1 59 0
chr11 62275355 62275414 0.8076223 201.90558 + 62275355 62275414 0 1 59 0
chr11 62275636 62275682 1.0118246 252.95615 + 62275636 62275682 0 1 46 0
chr11 62365095 62365148 1.0796291 269.90726 + 62365095 62365148 0 1 53 0
chr11 62365560 62365619 0.85521656 213.80414 + 62365560 62365619 0 1 59 0
chr11 62366088 62366147 1.1311789 282.7947 + 62366088 62366147 0 1 59 0
chr11 62366371 62366430 1.6243722 406.09305 + 62366371 62366430 0 1 59 0
chr11 62366541 62366600 3.116987 779.24677 + 62366541 62366600 0 1 59 0
chr11 62366724 62366770 2.329265 582.3163 + 62366724 62366770 0 1 46 0
chr11 62366829 62366884 2.2629592 565.7398 + 62366829 62366884 0 1 55 0
chr11 62367265 62367309 2.306733 576.6832 + 62367265 62367309 0 1 44 0
chr11 62367431 62367487 1.6956457 423.9114 + 62367431 62367487 0 1 56 0
chr11 62367601 62367645 1.1607802 290.19504 + 62367601 62367645 0 1 44 0
chr11 62367781 62367833 2.1842904 546.07263 + 62367781 62367833 0 1 52 0
chr11 62367983 62368028 2.6967907 674.1977 + 62367983 62368028 0 1 45 0
chr11 62368092 62368151 1.5794449 394.8612 + 62368092 62368151 0 1 59 0
chr11 62368199 62368258 1.8895242 472.38104 + 62368199 62368258 0 1 59 0
chr11 62369448 62369507 0.7469103 186.72757 + 62369448 62369507 0 1 59 0
chr11 68668190 68668249 1.2210729 305.26822 + 68668190 68668249 0 1 59 0
chr11 68668298 68668354 0.99912846 249.78212 + 68668298 68668354 0 1 56 0
chr11 68668407 68668458 0.97725296 244.31323 + 68668407 68668458 0 1 51 0
chr11 68668519 68668578 1.206254 301.5635 + 68668519 68668578 0 1 59 0
chr11 68668752 68668796 1.0518763 262.9691 + 68668752 68668796 0 1 44 0
chr11 68668950 68668994 0.96405834 241.01459 + 68668950 68668994 0 1 44 0
chr11 68669118 68669162 1.0293897 257.34744 + 68669118 68669162 0 1 44 0
chr11 68669284 68669328 1.1191297 279.7824 + 68669284 68669328 0 1 44 0
chr11 68669394 68669438 1.7496039 437.40097 + 68669394 68669438 0 1 44 0
chr11 68669532 68669589 4.0328426 1000.0 + 68669532 68669589 0 1 57 0
chr11 68669664 68669723 2.6406083 660.1521 + 68669664 68669723 0 1 59 0
chr11 68669908 68669967 1.0438852 260.9713 + 68669908 68669967 0 1 59 0
chr11 68670174 68670233 1.0672767 266.81918 + 68670174 68670233 0 1 59 0
chr11 68670336 68670395 1.0391374 259.78433 + 68670336 68670395 0 1 59 0
chr11 68670562 68670607 1.0709428 267.7357 + 68670562 68670607 0 1 45 0
chr11 68670712 68670771 0.9552192 238.80481 + 68670712 68670771 0 1 59 0
chr11 68670894 68670953 1.1255826 281.39563 + 68670894 68670953 0 1 59 0
chr11 68882128 68882185 1.5961615 399.04037 + 68882128 68882185 0 1 57 0
chr11 68882280 68882339 2.792509 698.12726 + 68882280 68882339 0 1 59 0
chr11 68882450 68882494 1.1170313 279.25784 + 68882450 68882494 0 1 44 0
chr11 68882562 68882612 1.4074725 351.86813 + 68882562 68882612 0 1 50 0
chr11 68882763 68882807 1.0600485 265.01212 + 68882763 68882807 0 1 44 0
chr11 68882906 68882951 1.1249597 281.23993 + 68882906 68882951 0 1 45 0
chr11 68883009 68883060 1.5712445 392.81113 + 68883009 68883060 0 1 51 0
chr11 68883111 68883170 1.5617288 390.43222 + 68883111 68883170 0 1 59 0
chr11 68883358 68883417 1.1570486 289.26215 + 68883358 68883417 0 1 59 0
chr11 68883677 68883733 0.9159573 228.98932 + 68883677 68883733 0 1 56 0
chr11 68883828 68883881 0.9919254 247.98135 + 68883828 68883881 0 1 53 0
chr11 68910560 68910619 1.557893 389.47327 + 68910560 68910619 0 1 59 0
chr11 68911009 68911057 14.00287 1000.0 + 68911009 68911057 0 1 48 0
chr11 68911271 68911326 11.971287 1000.0 + 68911271 68911326 0 1 55 0
chr11 68911651 68911702 4.4267406 1000.0 + 68911651 68911702 0 1 51 0
chr11 68911800 68911844 1.2926074 323.15186 + 68911800 68911844 0 1 44 0
chr11 68913163 68913210 2.256174 564.0435 + 68913163 68913210 0 1 47 0
chr11 68913509 68913559 2.2382252 559.55634 + 68913509 68913559 0 1 50 0
chr11 68913741 68913797 4.5345936 1000.0 + 68913741 68913797 0 1 56 0
chr11 68913928 68913972 3.3858345 846.4586 + 68913928 68913972 0 1 44 0
chr11 68914066 68914125 3.746114 936.5285 + 68914066 68914125 0 1 59 0
chr11 68914269 68914328 1.8691827 467.2957 + 68914269 68914328 0 1 59 0
chr11 68914469 68914516 2.2750995 568.7749 + 68914469 68914516 0 1 47 0
chr11 68914712 68914761 5.365107 1000.0 + 68914712 68914761 0 1 49 0
chr11 68914888 68914936 4.553095 1000.0 + 68914888 68914936 0 1 48 0
chr11 68915020 68915064 9.656953 1000.0 + 68915020 68915064 0 1 44 0
chr11 68915261 68915311 2.2975378 574.38446 + 68915261 68915311 0 1 50 0
chr11 68915448 68915494 2.0641694 516.04236 + 68915448 68915494 0 1 46 0
chr11 68915601 68915645 2.719916 679.979 + 68915601 68915645 0 1 44 0
chr11 68915742 68915797 1.3440555 336.0139 + 68915742 68915797 0 1 55 0
chr11 68916111 68916155 1.0762827 269.07068 + 68916111 68916155 0 1 44 0
chr11 68916310 68916357 4.457658 1000.0 + 68916310 68916357 0 1 47 0
chr11 68916519 68916572 2.4345002 608.62506 + 68916519 68916572 0 1 53 0
chr11 68916653 68916712 1.9193653 479.8413 + 68916653 68916712 0 1 59 0
chr11 68916796 68916840 1.0611435 265.2859 + 68916796 68916840 0 1 44 0
chr11 68916964 68917010 1.1477201 286.93002 + 68916964 68917010 0 1 46 0
chr11 68917171 68917220 1.0613638 265.34094 + 68917171 68917220 0 1 49 0
chr11 68917419 68917463 0.9118701 227.96753 + 68917419 68917463 0 1 44 0
chr11 68917617 68917668 0.9617813 240.44533 + 68917617 68917668 0 1 51 0
chr11 68917726 68917778 0.9477684 236.9421 + 68917726 68917778 0 1 52 0
chr11 68917999 68918043 0.94728243 236.8206 + 68917999 68918043 0 1 44 0
chr11 68940708 68940767 1.5205189 380.12973 + 68940708 68940767 0 1 59 0
chr11 68940902 68940961 1.1633295 290.83237 + 68940902 68940961 0 1 59 0
chr11 68941058 68941117 1.1658702 291.46756 + 68941058 68941117 0 1 59 0
chr11 68941173 68941232 1.135033 283.75824 + 68941173 68941232 0 1 59 0
chr11 68941449 68941508 1.087922 271.9805 + 68941449 68941508 0 1 59 0
chr11 68941578 68941627 0.9070245 226.75612 + 68941578 68941627 0 1 49 0
chr11 68941690 68941739 1.1996307 299.90768 + 68941690 68941739 0 1 49 0
chr11 68941968 68942021 3.2246137 806.15344 + 68941968 68942021 0 1 53 0
chr11 68942164 68942213 2.056093 514.02325 + 68942164 68942213 0 1 49 0
chr11 68942353 68942398 0.9851089 246.27722 + 68942353 68942398 0 1 45 0
chr11 68942634 68942683 0.95123607 237.80902 + 68942634 68942683 0 1 49 0
chr11 68942845 68942902 1.20317 300.79248 + 68942845 68942902 0 1 57 0
chr11 68943230 68943285 0.87909937 219.77484 + 68943230 68943285 0 1 55 0
chr11 68943416 68943465 0.9549348 238.73369 + 68943416 68943465 0 1 49 0
chr11 68943592 68943637 1.153851 288.46277 + 68943592 68943637 0 1 45 0
chr11 69138855 69138904 1.0144585 253.61464 + 69138855 69138904 0 1 49 0
chr11 69139040 69139084 0.92340076 230.85019 + 69139040 69139084 0 1 44 0
chr11 69139270 69139318 1.2033325 300.83313 + 69139270 69139318 0 1 48 0
chr11 69139381 69139425 0.9290586 232.26465 + 69139381 69139425 0 1 44 0
chr11 69139510 69139567 1.2958694 323.96735 + 69139510 69139567 0 1 57 0
chr11 69139686 69139736 1.4220504 355.5126 + 69139686 69139736 0 1 50 0
chr11 69139863 69139907 1.04732 261.83002 + 69139863 69139907 0 1 44 0
chr11 69140048 69140092 2.0107393 502.68484 + 69140048 69140092 0 1 44 0
chr11 69140210 69140259 4.9192014 1000.0 + 69140210 69140259 0 1 49 0
chr11 69140337 69140389 1.5508362 387.70905 + 69140337 69140389 0 1 52 0
chr11 69142274 69142322 1.3385886 334.64716 + 69142274 69142322 0 1 48 0
chr11 69142573 69142622 2.3814874 595.3718 + 69142573 69142622 0 1 49 0
chr11 69142747 69142791 1.1019568 275.4892 + 69142747 69142791 0 1 44 0
chr11 69142883 69142927 0.96912664 242.28166 + 69142883 69142927 0 1 44 0
chr11 69143013 69143057 1.1591159 289.779 + 69143013 69143057 0 1 44 0
chr11 69143266 69143317 1.188719 297.17975 + 69143266 69143317 0 1 51 0
chr11 69143417 69143461 0.9781307 244.53267 + 69143417 69143461 0 1 44 0
chr11 69143576 69143624 0.9509926 237.74814 + 69143576 69143624 0 1 48 0
chr11 69227436 69227480 1.289171 322.29276 + 69227436 69227480 0 1 44 0
chr11 69227570 69227619 1.8653492 466.33728 + 69227570 69227619 0 1 49 0
chr11 69227827 69227875 1.6327741 408.19354 + 69227827 69227875 0 1 48 0
chr11 69227937 69227981 1.0045353 251.13383 + 69227937 69227981 0 1 44 0
chr11 69228050 69228094 1.0333406 258.33514 + 69228050 69228094 0 1 44 0
chr11 69228331 69228377 1.9999357 499.98395 + 69228331 69228377 0 1 46 0
chr11 69228539 69228596 2.5388372 634.7093 + 69228539 69228596 0 1 57 0
chr11 69228939 69228998 1.2725753 318.14383 + 69228939 69228998 0 1 59 0
chr11 69229076 69229127 1.300578 325.1445 + 69229076 69229127 0 1 51 0
chr11 69229182 69229235 0.9877206 246.93015 + 69229182 69229235 0 1 53 0
chr11 69229380 69229430 0.99382704 248.45676 + 69229380 69229430 0 1 50 0
chr11 69229494 69229544 0.9905325 247.63313 + 69229494 69229544 0 1 50 0
chr11 69229625 69229678 1.1043254 276.08136 + 69229625 69229678 0 1 53 0
chr11 69229869 69229925 1.0440447 261.01117 + 69229869 69229925 0 1 56 0
chr11 69229982 69230027 0.98941886 247.35472 + 69229982 69230027 0 1 45 0
chr11 69230200 69230248 1.0441978 261.04944 + 69230200 69230248 0 1 48 0
chr11 69230355 69230399 1.0402209 260.0552 + 69230355 69230399 0 1 44 0
chr11 69232379 69232423 0.9559711 238.99278 + 69232379 69232423 0 1 44 0
chr11 69232692 69232751 1.4202665 355.06662 + 69232692 69232751 0 1 59 0
chr11 69232818 69232873 1.3191118 329.77795 + 69232818 69232873 0 1 55 0
chr11 69232944 69233003 1.0337789 258.44473 + 69232944 69233003 0 1 59 0
chr11 69233352 69233410 1.2180399 304.50998 + 69233352 69233410 0 1 58 0
chr11 69233477 69233521 1.3577459 339.43646 + 69233477 69233521 0 1 44 0
chr11 69233654 69233699 2.1811526 545.28815 + 69233654 69233699 0 1 45 0
chr11 69233779 69233824 3.3898892 847.4723 + 69233779 69233824 0 1 45 0
chr11 69233984 69234040 7.3505816 1000.0 + 69233984 69234040 0 1 56 0
chr11 69234291 69234335 1.2372206 309.30518 + 69234291 69234335 0 1 44 0
chr11 69234395 69234443 1.0793408 269.8352 + 69234395 69234443 0 1 48 0
chr11 69234553 69234612 3.059563 764.89075 + 69234553 69234612 0 1 59 0
chr11 69234711 69234755 1.6323237 408.08093 + 69234711 69234755 0 1 44 0
chr11 69234950 69234996 2.0891616 522.2904 + 69234950 69234996 0 1 46 0
chr11 69235175 69235219 15.543156 1000.0 + 69235175 69235219 0 1 44 0
chr11 69235384 69235437 4.6103578 1000.0 + 69235384 69235437 0 1 53 0
chr11 69235539 69235590 1.1951405 298.78513 + 69235539 69235590 0 1 51 0
chr11 69235660 69235704 1.144396 286.099 + 69235660 69235704 0 1 44 0
chr11 69235770 69235814 1.0891116 272.2779 + 69235770 69235814 0 1 44 0
chr11 69235910 69235954 1.0057051 251.42628 + 69235910 69235954 0 1 44 0
chr11 69236034 69236079 1.2322416 308.0604 + 69236034 69236079 0 1 45 0
chr11 69236231 69236278 1.2292511 307.31277 + 69236231 69236278 0 1 47 0
chr11 69236405 69236449 1.0159764 253.99411 + 69236405 69236449 0 1 44 0
chr11 69236651 69236702 1.7004 425.1 + 69236651 69236702 0 1 51 0
chr11 69236884 69236932 0.97040766 242.60191 + 69236884 69236932 0 1 48 0
chr11 69486962 69487016 1.0707513 267.68784 + 69486962 69487016 0 1 54 0
chr11 69487158 69487211 1.1840049 296.00122 + 69487158 69487211 0 1 53 0
chr11 69487278 69487330 1.7297512 432.4378 + 69487278 69487330 0 1 52 0
chr11 69487645 69487689 0.9177454 229.43636 + 69487645 69487689 0 1 44 0
chr11 69487935 69487979 1.0400532 260.0133 + 69487935 69487979 0 1 44 0
chr11 69488154 69488198 2.5633297 640.8324 + 69488154 69488198 0 1 44 0
chr11 69488275 69488319 1.0321162 258.02905 + 69488275 69488319 0 1 44 0
chr11 69488428 69488480 2.136013 534.00323 + 69488428 69488480 0 1 52 0
chr11 69488624 69488673 5.146615 1000.0 + 69488624 69488673 0 1 49 0
chr11 69488954 69489010 7.585889 1000.0 + 69488954 69489010 0 1 56 0
chr11 69489058 69489116 2.785649 696.4123 + 69489058 69489116 0 1 58 0
chr11 69489225 69489279 1.2288047 307.20117 + 69489225 69489279 0 1 54 0
chr11 69489820 69489872 0.9105279 227.63197 + 69489820 69489872 0 1 52 0
chr11 69489923 69489982 0.9431613 235.79033 + 69489923 69489982 0 1 59 0
chr11 69490196 69490255 1.0312266 257.80667 + 69490196 69490255 0 1 59 0
chr11 69490350 69490409 0.9097953 227.44882 + 69490350 69490409 0 1 59 0
chr11 69490475 69490532 0.9976238 249.40594 + 69490475 69490532 0 1 57 0
chr11 69501312 69501356 0.9633927 240.84818 + 69501312 69501356 0 1 44 0
chr11 69501557 69501616 1.1451793 286.29483 + 69501557 69501616 0 1 59 0
chr11 69501671 69501715 1.1276927 281.9232 + 69501671 69501715 0 1 44 0
chr11 69501851 69501903 1.0085101 252.12753 + 69501851 69501903 0 1 52 0
chr11 69502067 69502125 2.4583724 614.5931 + 69502067 69502125 0 1 58 0
chr11 69502185 69502229 1.5019414 375.48535 + 69502185 69502229 0 1 44 0
chr11 69502310 69502354 1.2732642 318.31604 + 69502310 69502354 0 1 44 0
chr11 69502412 69502471 1.4169077 354.22693 + 69502412 69502471 0 1 59 0
chr11 69502666 69502710 1.159775 289.94376 + 69502666 69502710 0 1 44 0
chr11 69502845 69502900 2.6683836 667.0959 + 69502845 69502900 0 1 55 0
chr11 69503040 69503087 0.9781428 244.5357 + 69503040 69503087 0 1 47 0
chr11 69503267 69503311 0.8405025 210.12563 + 69503267 69503311 0 1 44 0
chr11 69503442 69503491 0.9725843 243.14607 + 69503442 69503491 0 1 49 0
chr11 69503568 69503615 0.8513052 212.8263 + 69503568 69503615 0 1 47 0
chr11 69503745 69503804 1.0811688 270.2922 + 69503745 69503804 0 1 59 0
chr11 69504004 69504063 1.0398146 259.95364 + 69504004 69504063 0 1 59 0
chr11 69653153 69653197 0.96968025 242.42006 + 69653153 69653197 0 1 44 0
chr11 69653520 69653564 0.9489642 237.24104 + 69653520 69653564 0 1 44 0
chr11 69653689 69653733 0.948522 237.1305 + 69653689 69653733 0 1 44 0
chr11 69653798 69653842 0.98930407 247.32602 + 69653798 69653842 0 1 44 0
chr11 69654112 69654156 0.9732359 243.30898 + 69654112 69654156 0 1 44 0
chr11 69654460 69654504 1.5405029 385.12573 + 69654460 69654504 0 1 44 0
chr11 69654644 69654695 6.4604893 1000.0 + 69654644 69654695 0 1 51 0
chr11 69654790 69654834 1.3045022 326.12555 + 69654790 69654834 0 1 44 0
chr11 69654958 69655012 5.0537324 1000.0 + 69654958 69655012 0 1 54 0
chr11 69655316 69655371 1.223334 305.8335 + 69655316 69655371 0 1 55 0
chr11 69655465 69655524 0.9273907 231.84767 + 69655465 69655524 0 1 59 0
chr11 69655794 69655853 1.0133363 253.33408 + 69655794 69655853 0 1 59 0
chr11 69655929 69655983 1.0343237 258.58093 + 69655929 69655983 0 1 54 0
chr11 69656377 69656425 0.97206545 243.01636 + 69656377 69656425 0 1 48 0
chr11 69736391 69736437 1.2286772 307.16928 + 69736391 69736437 0 1 46 0
chr11 69736518 69736568 0.92417204 231.04301 + 69736518 69736568 0 1 50 0
chr11 69736675 69736719 1.0907336 272.6834 + 69736675 69736719 0 1 44 0
chr11 69736841 69736885 0.95120066 237.80017 + 69736841 69736885 0 1 44 0
chr11 69737018 69737062 0.98876643 247.1916 + 69737018 69737062 0 1 44 0
chr11 69737171 69737215 1.0471375 261.78436 + 69737171 69737215 0 1 44 0
chr11 69737292 69737336 1.301979 325.49475 + 69737292 69737336 0 1 44 0
chr11 69737518 69737562 1.2760371 319.00928 + 69737518 69737562 0 1 44 0
chr11 69737665 69737709 1.6773771 419.34427 + 69737665 69737709 0 1 44 0
chr11 69737837 69737881 1.9153436 478.8359 + 69737837 69737881 0 1 44 0
chr11 69738002 69738056 3.1604838 790.121 + 69738002 69738056 0 1 54 0
chr11 69738227 69738282 2.3910077 597.7519 + 69738227 69738282 0 1 55 0
chr11 69738336 69738395 1.8985711 474.6428 + 69738336 69738395 0 1 59 0
chr11 69738554 69738613 1.239831 309.95773 + 69738554 69738613 0 1 59 0
chr11 69739043 69739102 1.0772465 269.31165 + 69739043 69739102 0 1 59 0
chr11 69739370 69739428 1.172983 293.24576 + 69739370 69739428 0 1 58 0
chr11 69739486 69739545 1.1240542 281.01355 + 69739486 69739545 0 1 59 0
chr11 69739671 69739719 0.9416711 235.41777 + 69739671 69739719 0 1 48 0
chr11 69763447 69763491 0.9377054 234.42635 + 69763447 69763491 0 1 44 0
chr11 69763702 69763746 0.93925714 234.81429 + 69763702 69763746 0 1 44 0
chr11 69763974 69764024 0.93367696 233.41924 + 69763974 69764024 0 1 50 0
chr11 69764169 69764228 0.91467565 228.66891 + 69764169 69764228 0 1 59 0
chr11 69764339 69764383 1.2000681 300.01703 + 69764339 69764383 0 1 44 0
chr11 69764585 69764635 1.7701178 442.52945 + 69764585 69764635 0 1 50 0
chr11 69764904 69764952 1.9159237 478.98093 + 69764904 69764952 0 1 48 0
chr11 69765020 69765064 1.1073464 276.8366 + 69765020 69765064 0 1 44 0
chr11 69765214 69765262 1.0988469 274.71173 + 69765214 69765262 0 1 48 0
chr11 69765427 69765481 1.0522617 263.06543 + 69765427 69765481 0 1 54 0
chr11 69765575 69765630 1.1879505 296.9876 + 69765575 69765630 0 1 55 0
chr11 69805625 69805682 1.0515857 262.89642 + 69805625 69805682 0 1 57 0
chr11 69805930 69805974 0.9946822 248.67055 + 69805930 69805974 0 1 44 0
chr11 69806094 69806145 1.0180223 254.50557 + 69806094 69806145 0 1 51 0
chr11 69806996 69807055 1.493041 373.26025 + 69806996 69807055 0 1 59 0
chr11 69807126 69807170 1.0940382 273.50955 + 69807126 69807170 0 1 44 0
chr11 69807287 69807338 2.8303475 707.5869 + 69807287 69807338 0 1 51 0
chr11 69807443 69807497 2.2508912 562.7228 + 69807443 69807497 0 1 54 0
chr11 69807586 69807641 1.9790792 494.7698 + 69807586 69807641 0 1 55 0
chr11 69807767 69807811 1.1988002 299.70004 + 69807767 69807811 0 1 44 0
chr11 69807965 69808009 1.144683 286.17075 + 69807965 69808009 0 1 44 0
chr11 69808100 69808148 1.0719751 267.99377 + 69808100 69808148 0 1 48 0
chr11 69808243 69808302 0.94319886 235.79971 + 69808243 69808302 0 1 59 0
chr11 69808395 69808454 1.2284191 307.10477 + 69808395 69808454 0 1 59 0
chr11 69808590 69808640 1.0955408 273.8852 + 69808590 69808640 0 1 50 0
chr11 69808746 69808798 1.8485436 462.13593 + 69808746 69808798 0 1 52 0
chr11 69808893 69808942 1.0012705 250.31763 + 69808893 69808942 0 1 49 0
chr11 69809063 69809115 0.9320489 233.01222 + 69809063 69809115 0 1 52 0
chr11 69815212 69815256 1.0143608 253.5902 + 69815212 69815256 0 1 44 0
chr11 69815377 69815429 0.93954057 234.88515 + 69815377 69815429 0 1 52 0
chr11 69815533 69815587 1.0832742 270.81857 + 69815533 69815587 0 1 54 0
chr11 69815745 69815796 1.045668 261.417 + 69815745 69815796 0 1 51 0
chr11 69815908 69815967 0.9794955 244.87389 + 69815908 69815967 0 1 59 0
chr11 69816088 69816141 1.210144 302.536 + 69816088 69816141 0 1 53 0
chr11 69816270 69816314 1.10759 276.8975 + 69816270 69816314 0 1 44 0
chr11 69816379 69816434 2.4755397 618.88495 + 69816379 69816434 0 1 55 0
chr11 69816487 69816538 3.9002116 975.0529 + 69816487 69816538 0 1 51 0
chr11 69816672 69816719 8.378483 1000.0 + 69816672 69816719 0 1 47 0
chr11 69816821 69816865 2.5745664 643.6416 + 69816821 69816865 0 1 44 0
chr11 69817069 69817120 1.9840759 496.01898 + 69817069 69817120 0 1 51 0
chr11 69817185 69817232 1.796333 449.08325 + 69817185 69817232 0 1 47 0
chr11 69817305 69817359 0.98754376 246.88594 + 69817305 69817359 0 1 54 0
chr11 69817440 69817488 0.95219743 238.04936 + 69817440 69817488 0 1 48 0
chr11 69817572 69817628 0.9176893 229.42233 + 69817572 69817628 0 1 56 0
chr11 69817851 69817910 1.0320174 258.00433 + 69817851 69817910 0 1 59 0
chr11 69818558 69818606 0.9398833 234.97083 + 69818558 69818606 0 1 48 0
chr11 69869154 69869213 1.1298128 282.45322 + 69869154 69869213 0 1 59 0
chr11 69869290 69869349 1.2121422 303.03555 + 69869290 69869349 0 1 59 0
chr11 69869468 69869527 1.2942351 323.55878 + 69869468 69869527 0 1 59 0
chr11 69869663 69869715 0.95655996 239.13998 + 69869663 69869715 0 1 52 0
chr11 69869982 69870029 1.1038164 275.9541 + 69869982 69870029 0 1 47 0
chr11 69870214 69870263 2.2548618 563.71545 + 69870214 69870263 0 1 49 0
chr11 69870475 69870526 4.3728914 1000.0 + 69870475 69870526 0 1 51 0
chr11 69870643 69870687 1.0788482 269.71207 + 69870643 69870687 0 1 44 0
chr11 69870994 69871038 1.0156769 253.91922 + 69870994 69871038 0 1 44 0
chr11 69871260 69871307 1.0352247 258.80618 + 69871260 69871307 0 1 47 0
chr11 69871453 69871502 1.0605845 265.14615 + 69871453 69871502 0 1 49 0
chr11 69871597 69871643 1.0802655 270.06638 + 69871597 69871643 0 1 46 0
chr11 69871906 69871954 0.98841035 247.10258 + 69871906 69871954 0 1 48 0
chr11 69872097 69872150 1.2633005 315.82513 + 69872097 69872150 0 1 53 0
chr11 69907805 69907852 1.2725914 318.14783 + 69907805 69907852 0 1 47 0
chr11 69908426 69908485 1.9992137 499.80344 + 69908426 69908485 0 1 59 0
chr11 69908743 69908794 2.4439907 610.9977 + 69908743 69908794 0 1 51 0
chr11 69908948 69908998 1.1437002 285.92505 + 69908948 69908998 0 1 50 0
chr11 69909179 69909230 1.1558051 288.95126 + 69909179 69909230 0 1 51 0
chr11 69909356 69909405 1.0994757 274.86893 + 69909356 69909405 0 1 49 0
chr11 69909960 69910009 1.1465927 286.6482 + 69909960 69910009 0 1 49 0
chr11 70469862 70469915 0.99288666 248.22166 + 70469862 70469915 0 1 53 0
chr11 70470171 70470215 1.0225407 255.63518 + 70470171 70470215 0 1 44 0
chr11 70470336 70470380 0.8972823 224.32057 + 70470336 70470380 0 1 44 0
chr11 70470619 70470663 1.0390544 259.7636 + 70470619 70470663 0 1 44 0
chr11 70470978 70471027 1.3177942 329.44855 + 70470978 70471027 0 1 49 0
chr11 70471169 70471213 0.98187405 245.4685 + 70471169 70471213 0 1 44 0
chr11 70471360 70471404 2.0151467 503.78668 + 70471360 70471404 0 1 44 0
chr11 70471466 70471525 6.581872 1000.0 + 70471466 70471525 0 1 59 0
chr11 70471718 70471777 4.478117 1000.0 + 70471718 70471777 0 1 59 0
chr11 70472019 70472063 1.2420294 310.50735 + 70472019 70472063 0 1 44 0
chr11 70472196 70472240 0.97854406 244.63602 + 70472196 70472240 0 1 44 0
chr11 70472345 70472389 0.9962587 249.06467 + 70472345 70472389 0 1 44 0
chr11 70472460 70472504 1.197026 299.2565 + 70472460 70472504 0 1 44 0
chr11 70472595 70472654 1.5145857 378.64642 + 70472595 70472654 0 1 59 0
chr11 70472897 70472941 1.0522351 263.05878 + 70472897 70472941 0 1 44 0
chr11 70473069 70473120 1.3066885 326.67215 + 70473069 70473120 0 1 51 0
chr11 70473256 70473300 1.0377561 259.43903 + 70473256 70473300 0 1 44 0
chr11 70473430 70473478 1.1186593 279.66483 + 70473430 70473478 0 1 48 0
chr11 70483654 70483705 1.0784864 269.6216 + 70483654 70483705 0 1 51 0
chr11 70483841 70483890 0.97592807 243.98201 + 70483841 70483890 0 1 49 0
chr11 70484000 70484053 1.1116383 277.90958 + 70484000 70484053 0 1 53 0
chr11 70484197 70484256 1.0664494 266.61237 + 70484197 70484256 0 1 59 0
chr11 70484380 70484439 1.0071805 251.79512 + 70484380 70484439 0 1 59 0
chr11 70484602 70484653 1.3651347 341.2837 + 70484602 70484653 0 1 51 0
chr11 70484779 70484834 1.0897288 272.43222 + 70484779 70484834 0 1 55 0
chr11 70484938 70484991 1.5943128 398.5782 + 70484938 70484991 0 1 53 0
chr11 70485066 70485115 2.1143756 528.5939 + 70485066 70485115 0 1 49 0
chr11 70485347 70485391 1.2834754 320.86884 + 70485347 70485391 0 1 44 0
chr11 70485505 70485549 1.4004313 350.10782 + 70485505 70485549 0 1 44 0
chr11 70485667 70485721 1.191473 297.86826 + 70485667 70485721 0 1 54 0
chr11 70485777 70485836 1.4932172 373.30432 + 70485777 70485836 0 1 59 0
chr11 70486040 70486094 1.3530326 338.25815 + 70486040 70486094 0 1 54 0
chr11 70486200 70486244 0.9499069 237.47672 + 70486200 70486244 0 1 44 0
chr11 70486318 70486362 1.0595334 264.88333 + 70486318 70486362 0 1 44 0
chr11 70486461 70486505 0.8758016 218.95041 + 70486461 70486505 0 1 44 0
chr11 70486623 70486668 0.9201008 230.0252 + 70486623 70486668 0 1 45 0
chr11 70486736 70486780 0.9568291 239.20728 + 70486736 70486780 0 1 44 0
chr11 70516508 70516553 1.7041768 426.0442 + 70516508 70516553 0 1 45 0
chr11 70516829 70516873 1.1468675 286.7169 + 70516829 70516873 0 1 44 0
chr11 70516938 70516982 1.0594314 264.85785 + 70516938 70516982 0 1 44 0
chr11 70517090 70517134 1.006133 251.53323 + 70517090 70517134 0 1 44 0
chr11 70517292 70517344 1.3493658 337.34146 + 70517292 70517344 0 1 52 0
chr11 70517559 70517618 1.1496767 287.41916 + 70517559 70517618 0 1 59 0
chr11 70517742 70517788 1.1995664 299.8916 + 70517742 70517788 0 1 46 0
chr11 70517984 70518030 1.3237127 330.92816 + 70517984 70518030 0 1 46 0
chr11 70518085 70518144 2.552945 638.2362 + 70518085 70518144 0 1 59 0
chr11 70518260 70518315 1.192386 298.0965 + 70518260 70518315 0 1 55 0
chr11 70518422 70518479 1.129404 282.35098 + 70518422 70518479 0 1 57 0
chr11 70518581 70518625 1.0652889 266.32224 + 70518581 70518625 0 1 44 0
chr11 70518745 70518789 0.99267393 248.16849 + 70518745 70518789 0 1 44 0
chr11 70518883 70518927 0.9531377 238.28442 + 70518883 70518927 0 1 44 0
chr11 70519091 70519135 1.0802817 270.07043 + 70519091 70519135 0 1 44 0
chr11 70519232 70519276 0.9513127 237.82819 + 70519232 70519276 0 1 44 0
chr11 70519498 70519546 1.0079054 251.97633 + 70519498 70519546 0 1 48 0
chr11 70519649 70519698 0.98744416 246.86104 + 70519649 70519698 0 1 49 0
chr11 70798013 70798072 0.9354127 233.85318 + 70798013 70798072 0 1 59 0
chr11 70798448 70798507 1.0499468 262.4867 + 70798448 70798507 0 1 59 0
chr11 70798706 70798765 1.6577628 414.4407 + 70798706 70798765 0 1 59 0
chr11 70798971 70799015 1.0600909 265.02274 + 70798971 70799015 0 1 44 0
chr11 70799235 70799279 1.2979227 324.48068 + 70799235 70799279 0 1 44 0
chr11 70799441 70799500 2.2485192 562.1298 + 70799441 70799500 0 1 59 0
chr11 70799601 70799648 1.237313 309.32825 + 70799601 70799648 0 1 47 0
chr11 70800484 70800543 0.8911426 222.78564 + 70800484 70800543 0 1 59 0
chr11 70800643 70800702 0.8949724 223.7431 + 70800643 70800702 0 1 59 0
chr11 70800793 70800837 1.0486699 262.16748 + 70800793 70800837 0 1 44 0
chr11 70800938 70800993 1.002275 250.56874 + 70800938 70800993 0 1 55 0
chr11 70819366 70819421 0.913955 228.48874 + 70819366 70819421 0 1 55 0
chr11 70819470 70819529 1.0455238 261.38095 + 70819470 70819529 0 1 59 0
chr11 70819648 70819707 1.2366499 309.16248 + 70819648 70819707 0 1 59 0
chr11 70819905 70819957 1.0886767 272.16916 + 70819905 70819957 0 1 52 0
chr11 70820028 70820072 0.9418749 235.46873 + 70820028 70820072 0 1 44 0
chr11 70820195 70820247 1.0389845 259.74612 + 70820195 70820247 0 1 52 0
chr11 70820313 70820357 0.9975785 249.39462 + 70820313 70820357 0 1 44 0
chr11 70820533 70820577 1.0275793 256.89484 + 70820533 70820577 0 1 44 0
chr11 70820709 70820755 2.8321917 708.0479 + 70820709 70820755 0 1 46 0
chr11 70820837 70820896 4.5721836 1000.0 + 70820837 70820896 0 1 59 0
chr11 70820952 70821011 3.8041413 951.03534 + 70820952 70821011 0 1 59 0
chr11 70821089 70821148 2.336653 584.16327 + 70821089 70821148 0 1 59 0
chr11 70821272 70821331 1.3980026 349.50067 + 70821272 70821331 0 1 59 0
chr11 70821387 70821436 0.94315934 235.78984 + 70821387 70821436 0 1 49 0
chr11 70822019 70822073 1.0186629 254.66573 + 70822019 70822073 0 1 54 0
chr11 70822135 70822194 0.876297 219.07425 + 70822135 70822194 0 1 59 0
chr11 70822315 70822374 0.90628934 226.57234 + 70822315 70822374 0 1 59 0
chr11 70823374 70823429 1.0454113 261.35284 + 70823374 70823429 0 1 55 0
chr11 70823529 70823588 1.1783118 294.57794 + 70823529 70823588 0 1 59 0
chr11 70824038 70824097 1.0105098 252.62746 + 70824038 70824097 0 1 59 0
chr11 70824234 70824287 0.9939849 248.49622 + 70824234 70824287 0 1 53 0
chr11 70824356 70824415 1.076622 269.15552 + 70824356 70824415 0 1 59 0
chr11 70824612 70824671 2.8259556 706.4889 + 70824612 70824671 0 1 59 0
chr11 70824821 70824880 2.065921 516.4803 + 70824821 70824880 0 1 59 0
chr11 70824934 70824993 1.2474438 311.86096 + 70824934 70824993 0 1 59 0
chr11 70825097 70825156 1.314284 328.57098 + 70825097 70825156 0 1 59 0
chr11 70825226 70825285 1.2948357 323.70892 + 70825226 70825285 0 1 59 0
chr11 70825505 70825563 0.86499244 216.24811 + 70825505 70825563 0 1 58 0
chr11 70825637 70825688 0.85198236 212.99559 + 70825637 70825688 0 1 51 0
chr11 70825755 70825813 0.86115533 215.28883 + 70825755 70825813 0 1 58 0
chr11 70825935 70825994 1.0082245 252.05612 + 70825935 70825994 0 1 59 0
chr11 72251910 72251954 0.9803276 245.08191 + 72251910 72251954 0 1 44 0
chr11 72252044 72252091 1.0043643 251.09106 + 72252044 72252091 0 1 47 0
chr11 72252146 72252203 0.92960864 232.40216 + 72252146 72252203 0 1 57 0
chr11 72252408 72252456 1.2250018 306.25046 + 72252408 72252456 0 1 48 0
chr11 72252608 72252652 0.92158866 230.39717 + 72252608 72252652 0 1 44 0
chr11 72252713 72252757 0.9304407 232.61018 + 72252713 72252757 0 1 44 0
chr11 72252998 72253043 1.3335623 333.39056 + 72252998 72253043 0 1 45 0
chr11 72253206 72253259 1.7592934 439.82336 + 72253206 72253259 0 1 53 0
chr11 72253338 72253386 1.6118786 402.96967 + 72253338 72253386 0 1 48 0
chr11 72253520 72253564 1.1374243 284.35608 + 72253520 72253564 0 1 44 0
chr11 72253708 72253752 0.98963135 247.40784 + 72253708 72253752 0 1 44 0
chr11 72253847 72253891 1.1362314 284.05786 + 72253847 72253891 0 1 44 0
chr11 72253990 72254040 1.3265922 331.64804 + 72253990 72254040 0 1 50 0
chr11 72254236 72254280 0.9344893 233.62233 + 72254236 72254280 0 1 44 0
chr11 72254386 72254443 0.81465274 203.6632 + 72254386 72254443 0 1 57 0
chr11 72254540 72254599 0.8652297 216.30743 + 72254540 72254599 0 1 59 0
chr11 72254702 72254758 1.2858527 321.46317 + 72254702 72254758 0 1 56 0
chr11 72423281 72423325 1.0080183 252.00456 + 72423281 72423325 0 1 44 0
chr11 72423402 72423446 1.0096686 252.41714 + 72423402 72423446 0 1 44 0
chr11 72423615 72423659 0.9766291 244.15727 + 72423615 72423659 0 1 44 0
chr11 72423873 72423917 0.99425584 248.56396 + 72423873 72423917 0 1 44 0
chr11 72424618 72424662 1.2723223 318.08057 + 72424618 72424662 0 1 44 0
chr11 72424760 72424808 2.2812567 570.31415 + 72424760 72424808 0 1 48 0
chr11 72424872 72424931 6.9151883 1000.0 + 72424872 72424931 0 1 59 0
chr11 72425026 72425083 1.0678562 266.96405 + 72425026 72425083 0 1 57 0
chr11 72425169 72425228 1.8976483 474.41208 + 72425169 72425228 0 1 59 0
chr11 72425335 72425394 1.1248713 281.2178 + 72425335 72425394 0 1 59 0
chr11 72425445 72425504 1.2623851 315.59628 + 72425445 72425504 0 1 59 0
chr11 72425849 72425908 0.9486951 237.17378 + 72425849 72425908 0 1 59 0
chr11 72426051 72426110 1.0048418 251.21045 + 72426051 72426110 0 1 59 0
chr11 72426183 72426242 1.1607847 290.19617 + 72426183 72426242 0 1 59 0
chr11 72990381 72990440 0.91331077 228.3277 + 72990381 72990440 0 1 59 0
chr11 72990576 72990635 1.113748 278.43698 + 72990576 72990635 0 1 59 0
chr11 72991024 72991079 1.0325388 258.1347 + 72991024 72991079 0 1 55 0
chr11 72991195 72991246 0.9636472 240.9118 + 72991195 72991246 0 1 51 0
chr11 72991394 72991448 1.2133805 303.34512 + 72991394 72991448 0 1 54 0
chr11 72991616 72991675 1.2863767 321.59418 + 72991616 72991675 0 1 59 0
chr11 72991811 72991870 3.1540756 788.5189 + 72991811 72991870 0 1 59 0
chr11 72991938 72991987 2.951339 737.8348 + 72991938 72991987 0 1 49 0
chr11 72992462 72992521 1.1296108 282.40268 + 72992462 72992521 0 1 59 0
chr11 72992628 72992680 1.2191262 304.78156 + 72992628 72992680 0 1 52 0
chr11 72992792 72992836 0.928163 232.04074 + 72992792 72992836 0 1 44 0
chr11 72992925 72992969 0.97082525 242.70631 + 72992925 72992969 0 1 44 0
chr11 72993144 72993188 0.9918817 247.97043 + 72993144 72993188 0 1 44 0
chr11 72993339 72993390 1.0719591 267.98978 + 72993339 72993390 0 1 51 0
chr11 72993715 72993759 1.0252328 256.3082 + 72993715 72993759 0 1 44 0
chr11 72993899 72993943 1.0083042 252.07607 + 72993899 72993943 0 1 44 0
chr11 73141166 73141211 1.0519462 262.98654 + 73141166 73141211 0 1 45 0
chr11 73141673 73141732 0.9113555 227.83887 + 73141673 73141732 0 1 59 0
chr11 73141814 73141873 1.0587862 264.69653 + 73141814 73141873 0 1 59 0
chr11 73141932 73141991 0.906014 226.50351 + 73141932 73141991 0 1 59 0
chr11 73142105 73142164 1.0359474 258.98685 + 73142105 73142164 0 1 59 0
chr11 73142439 73142498 1.1573458 289.33646 + 73142439 73142498 0 1 59 0
chr11 73142538 73142597 1.6218896 405.4724 + 73142538 73142597 0 1 59 0
chr11 73142863 73142922 5.9202604 1000.0 + 73142863 73142922 0 1 59 0
chr11 73143065 73143117 4.1392 1000.0 + 73143065 73143117 0 1 52 0
chr11 73143211 73143270 1.9422196 485.5549 + 73143211 73143270 0 1 59 0
chr11 73143883 73143942 0.9543183 238.57957 + 73143883 73143942 0 1 59 0
chr11 73144018 73144077 0.93693084 234.23271 + 73144018 73144077 0 1 59 0
chr11 73144646 73144705 1.0783441 269.58603 + 73144646 73144705 0 1 59 0
chr11 74465116 74465174 0.9592793 239.81982 + 74465116 74465174 0 1 58 0
chr11 74465231 74465283 1.171786 292.9465 + 74465231 74465283 0 1 52 0
chr11 74465391 74465435 1.081092 270.273 + 74465391 74465435 0 1 44 0
chr11 74465532 74465583 2.150228 537.557 + 74465532 74465583 0 1 51 0
chr11 74465768 74465812 1.1088254 277.20636 + 74465768 74465812 0 1 44 0
chr11 74465954 74465998 1.1399208 284.9802 + 74465954 74465998 0 1 44 0
chr11 74466113 74466157 1.9397459 484.93646 + 74466113 74466157 0 1 44 0
chr11 74466265 74466309 1.440427 360.10675 + 74466265 74466309 0 1 44 0
chr11 74466426 74466473 1.1772153 294.30383 + 74466426 74466473 0 1 47 0
chr11 74466560 74466611 2.2521493 563.03735 + 74466560 74466611 0 1 51 0
chr11 74466727 74466783 1.6020082 400.50204 + 74466727 74466783 0 1 56 0
chr11 74466871 74466922 1.0616423 265.41058 + 74466871 74466922 0 1 51 0
chr11 74467038 74467086 1.0911734 272.79337 + 74467038 74467086 0 1 48 0
chr11 74467179 74467232 1.1818317 295.45792 + 74467179 74467232 0 1 53 0
chr11 74467320 74467379 0.95269245 238.17311 + 74467320 74467379 0 1 59 0
chr11 74467475 74467525 0.8901205 222.53012 + 74467475 74467525 0 1 50 0
chr11 74467601 74467648 1.0740842 268.52103 + 74467601 74467648 0 1 47 0
chr11 74467715 74467774 0.9332305 233.30763 + 74467715 74467774 0 1 59 0
chr11 74467865 74467918 1.087588 271.897 + 74467865 74467918 0 1 53 0
chr11 74468160 74468208 0.945809 236.45226 + 74468160 74468208 0 1 48 0
chr11 74641778 74641837 1.0366123 259.15308 + 74641778 74641837 0 1 59 0
chr11 74642390 74642438 1.1938037 298.45093 + 74642390 74642438 0 1 48 0
chr11 74642616 74642666 1.0549408 263.7352 + 74642616 74642666 0 1 50 0
chr11 74642732 74642778 1.0769556 269.2389 + 74642732 74642778 0 1 46 0
chr11 74643041 74643100 2.37884 594.71 + 74643041 74643100 0 1 59 0
chr11 74643248 74643304 2.0057776 501.4444 + 74643248 74643304 0 1 56 0
chr11 74643445 74643497 1.1047041 276.17603 + 74643445 74643497 0 1 52 0
chr11 74643732 74643791 1.0366188 259.1547 + 74643732 74643791 0 1 59 0
chr11 74643965 74644024 1.0521594 263.03986 + 74643965 74644024 0 1 59 0
chr11 74644095 74644141 1.0951844 273.7961 + 74644095 74644141 0 1 46 0
chr11 74644309 74644364 0.89889073 224.72269 + 74644309 74644364 0 1 55 0
chr11 74644558 74644610 1.0666268 266.6567 + 74644558 74644610 0 1 52 0
chr11 74644708 74644765 1.5957142 398.92856 + 74644708 74644765 0 1 57 0
chr11 74645061 74645114 0.99364406 248.41101 + 74645061 74645114 0 1 53 0
chr11 74645277 74645336 1.2234713 305.86783 + 74645277 74645336 0 1 59 0
chr11 74645399 74645444 1.0543482 263.58707 + 74645399 74645444 0 1 45 0
chr11 74645703 74645762 1.1350024 283.75058 + 74645703 74645762 0 1 59 0
chr11 74645909 74645957 1.0697801 267.44504 + 74645909 74645957 0 1 48 0
chr11 74646303 74646353 2.1530178 538.25446 + 74646303 74646353 0 1 50 0
chr11 74646454 74646498 1.6380537 409.51343 + 74646454 74646498 0 1 44 0
chr11 74646620 74646664 1.8143224 453.5806 + 74646620 74646664 0 1 44 0
chr11 74646786 74646830 1.5603167 390.07916 + 74646786 74646830 0 1 44 0
chr11 74647893 74647937 0.86892974 217.23244 + 74647893 74647937 0 1 44 0
chr11 74648015 74648059 2.366487 591.62177 + 74648015 74648059 0 1 44 0
chr11 74648190 74648235 5.945025 1000.0 + 74648190 74648235 0 1 45 0
chr11 74648382 74648426 1.257126 314.2815 + 74648382 74648426 0 1 44 0
chr11 74648622 74648666 1.0087785 252.19461 + 74648622 74648666 0 1 44 0
chr11 74648728 74648783 0.867302 216.8255 + 74648728 74648783 0 1 55 0
chr11 74648991 74649035 1.2025977 300.64944 + 74648991 74649035 0 1 44 0
chr11 74649496 74649548 1.0106682 252.66704 + 74649496 74649548 0 1 52 0
chr11 74649603 74649655 1.001883 250.47076 + 74649603 74649655 0 1 52 0
chr11 74709650 74709695 1.0692425 267.3106 + 74709650 74709695 0 1 45 0
chr11 74710987 74711046 2.7615154 690.37885 + 74710987 74711046 0 1 59 0
chr11 74711110 74711169 2.2889905 572.2476 + 74711110 74711169 0 1 59 0
chr11 74711315 74711368 1.1184075 279.60187 + 74711315 74711368 0 1 53 0
chr11 74711518 74711577 0.9832039 245.80096 + 74711518 74711577 0 1 59 0
chr11 74711720 74711779 0.8583899 214.59747 + 74711720 74711779 0 1 59 0
chr11 74711934 74711993 1.0107154 252.67885 + 74711934 74711993 0 1 59 0
chr11 74712459 74712518 1.1699452 292.4863 + 74712459 74712518 0 1 59 0
chr11 75236602 75236656 1.0772974 269.32437 + 75236602 75236656 0 1 54 0
chr11 75236828 75236883 1.0424454 260.61136 + 75236828 75236883 0 1 55 0
chr11 75237106 75237159 1.8655818 466.39545 + 75237106 75237159 0 1 53 0
chr11 75237248 75237293 1.9131016 478.2754 + 75237248 75237293 0 1 45 0
chr11 75237406 75237450 1.4093481 352.33704 + 75237406 75237450 0 1 44 0
chr11 75237544 75237590 0.9758656 243.9664 + 75237544 75237590 0 1 46 0
chr11 75237805 75237860 2.0533826 513.34564 + 75237805 75237860 0 1 55 0
chr11 75237973 75238017 1.1928772 298.2193 + 75237973 75238017 0 1 44 0
chr11 75238135 75238183 0.9815031 245.37578 + 75238135 75238183 0 1 48 0
chr11 75238303 75238347 1.0162481 254.06203 + 75238303 75238347 0 1 44 0
chr11 75238521 75238569 1.0493804 262.3451 + 75238521 75238569 0 1 48 0
chr11 75238630 75238674 0.9587957 239.69893 + 75238630 75238674 0 1 44 0
chr11 75275592 75275637 0.93334943 233.33736 + 75275592 75275637 0 1 45 0
chr11 75275872 75275926 0.9422043 235.55107 + 75275872 75275926 0 1 54 0
chr11 75276009 75276057 1.0142754 253.56886 + 75276009 75276057 0 1 48 0
chr11 75276235 75276291 0.9651059 241.27647 + 75276235 75276291 0 1 56 0
chr11 75276440 75276497 0.9963551 249.08878 + 75276440 75276497 0 1 57 0
chr11 75276575 75276634 1.2065704 301.6426 + 75276575 75276634 0 1 59 0
chr11 75276699 75276755 1.663753 415.93826 + 75276699 75276755 0 1 56 0
chr11 75276911 75276970 1.4649711 366.24277 + 75276911 75276970 0 1 59 0
chr11 75277024 75277079 1.3466115 336.65286 + 75277024 75277079 0 1 55 0
chr11 75277326 75277376 1.1614913 290.37283 + 75277326 75277376 0 1 50 0
chr11 75277514 75277573 2.9731824 743.2956 + 75277514 75277573 0 1 59 0
chr11 75277688 75277732 2.3163443 579.08606 + 75277688 75277732 0 1 44 0
chr11 75277795 75277839 1.7247996 431.19992 + 75277795 75277839 0 1 44 0
chr11 75279251 75279295 1.2234901 305.87253 + 75279251 75279295 0 1 44 0
chr11 75279357 75279401 2.2720747 568.0187 + 75279357 75279401 0 1 44 0
chr11 75279559 75279618 1.4449108 361.2277 + 75279559 75279618 0 1 59 0
chr11 75279754 75279809 1.392329 348.08224 + 75279754 75279809 0 1 55 0
chr11 75279942 75279990 1.0007358 250.18394 + 75279942 75279990 0 1 48 0
chr11 75280146 75280201 0.99131995 247.82999 + 75280146 75280201 0 1 55 0
chr11 75280398 75280448 1.040971 260.24277 + 75280398 75280448 0 1 50 0
chr11 75280707 75280761 1.215927 303.98175 + 75280707 75280761 0 1 54 0
chr11 75281062 75281114 1.035825 258.95627 + 75281062 75281114 0 1 52 0
chr11 76031896 76031945 0.9163265 229.08163 + 76031896 76031945 0 1 49 0
chr11 76032193 76032252 0.9204347 230.10867 + 76032193 76032252 0 1 59 0
chr11 76032357 76032416 1.4587479 364.68695 + 76032357 76032416 0 1 59 0
chr11 76032890 76032935 0.92943734 232.35933 + 76032890 76032935 0 1 45 0
chr11 76033040 76033085 1.2256429 306.41074 + 76033040 76033085 0 1 45 0
chr11 76033274 76033333 3.7058842 926.47107 + 76033274 76033333 0 1 59 0
chr11 76033392 76033440 2.8083916 702.0979 + 76033392 76033440 0 1 48 0
chr11 76033583 76033627 1.1924766 298.11917 + 76033583 76033627 0 1 44 0
chr11 76033801 76033845 1.1206735 280.1684 + 76033801 76033845 0 1 44 0
chr11 76033930 76033974 1.1074921 276.87302 + 76033930 76033974 0 1 44 0
chr11 76034058 76034107 1.5775169 394.37924 + 76034058 76034107 0 1 49 0
chr11 76034195 76034249 1.0161271 254.03178 + 76034195 76034249 0 1 54 0
chr11 76034392 76034451 1.0632789 265.81973 + 76034392 76034451 0 1 59 0
chr11 76034522 76034570 1.0243706 256.09265 + 76034522 76034570 0 1 48 0
chr11 76034644 76034697 1.0311944 257.7986 + 76034644 76034697 0 1 53 0
chr11 76034819 76034873 1.0436959 260.92398 + 76034819 76034873 0 1 54 0
chr11 77307561 77307620 1.350299 337.57474 + 77307561 77307620 0 1 59 0
chr11 77307841 77307888 0.91314715 228.28679 + 77307841 77307888 0 1 47 0
chr11 77308022 77308071 1.0274192 256.8548 + 77308022 77308071 0 1 49 0
chr11 77308163 77308207 0.98132336 245.33084 + 77308163 77308207 0 1 44 0
chr11 77308283 77308342 1.151893 287.97327 + 77308283 77308342 0 1 59 0
chr11 77308517 77308568 1.5966259 399.1565 + 77308517 77308568 0 1 51 0
chr11 77308635 77308680 1.0574292 264.3573 + 77308635 77308680 0 1 45 0
chr11 77308832 77308891 3.6622949 915.5737 + 77308832 77308891 0 1 59 0
chr11 77308973 77309032 2.0920062 523.0015 + 77308973 77309032 0 1 59 0
chr11 77309177 77309221 1.1957854 298.94635 + 77309177 77309221 0 1 44 0
chr11 77309382 77309426 0.92821366 232.05342 + 77309382 77309426 0 1 44 0
chr11 77310023 77310067 0.996776 249.194 + 77310023 77310067 0 1 44 0
chr11 77310302 77310346 1.250072 312.518 + 77310302 77310346 0 1 44 0
chr11 77310457 77310503 1.0459427 261.48566 + 77310457 77310503 0 1 46 0
chr11 77709303 77709360 1.0496457 262.4114 + 77709303 77709360 0 1 57 0
chr11 77709489 77709548 1.3709587 342.7397 + 77709489 77709548 0 1 59 0
chr11 77709619 77709674 1.3177022 329.42554 + 77709619 77709674 0 1 55 0
chr11 77709741 77709794 1.2696033 317.40082 + 77709741 77709794 0 1 53 0
chr11 77709937 77709985 1.0843947 271.09866 + 77709937 77709985 0 1 48 0
chr11 77710054 77710098 1.4706328 367.6582 + 77710054 77710098 0 1 44 0
chr11 77710213 77710264 1.3813272 345.3318 + 77710213 77710264 0 1 51 0
chr11 77710395 77710439 1.054269 263.56723 + 77710395 77710439 0 1 44 0
chr11 77710535 77710594 7.880846 1000.0 + 77710535 77710594 0 1 59 0
chr11 77710691 77710735 1.1824468 295.6117 + 77710691 77710735 0 1 44 0
chr11 77711129 77711181 1.6606078 415.15195 + 77711129 77711181 0 1 52 0
chr11 77711979 77712023 0.9916727 247.91817 + 77711979 77712023 0 1 44 0
chr11 77991796 77991855 0.9875423 246.88557 + 77991796 77991855 0 1 59 0
chr11 77992504 77992563 1.2759905 318.99762 + 77992504 77992563 0 1 59 0
chr11 77992686 77992736 2.0499554 512.48883 + 77992686 77992736 0 1 50 0
chr11 77992984 77993028 1.4300545 357.51364 + 77992984 77993028 0 1 44 0
chr11 77994980 77995024 1.1924063 298.10156 + 77994980 77995024 0 1 44 0
chr11 77995193 77995239 5.982967 1000.0 + 77995193 77995239 0 1 46 0
chr11 77995341 77995385 1.538006 384.5015 + 77995341 77995385 0 1 44 0
chr11 77995549 77995598 1.1262692 281.5673 + 77995549 77995598 0 1 49 0
chr11 77995656 77995715 1.3434335 335.85837 + 77995656 77995715 0 1 59 0
chr11 77995795 77995844 1.1109482 277.73706 + 77995795 77995844 0 1 49 0
chr11 77996029 77996088 0.90191394 225.47849 + 77996029 77996088 0 1 59 0
chr11 77996272 77996327 0.8940049 223.50122 + 77996272 77996327 0 1 55 0
chr11 77996497 77996556 0.7511915 187.79787 + 77996497 77996556 0 1 59 0
chr11 77996638 77996697 0.8650201 216.25502 + 77996638 77996697 0 1 59 0
chr11 77996782 77996834 0.95441157 238.60289 + 77996782 77996834 0 1 52 0
chr11 78004660 78004704 0.97345006 243.36252 + 78004660 78004704 0 1 44 0
chr11 78004936 78004980 1.0975562 274.38907 + 78004936 78004980 0 1 44 0
chr11 78005168 78005212 1.0055596 251.3899 + 78005168 78005212 0 1 44 0
chr11 78005310 78005354 1.0446427 261.16068 + 78005310 78005354 0 1 44 0
chr11 78005517 78005561 0.94279647 235.69911 + 78005517 78005561 0 1 44 0
chr11 78005732 78005780 2.270976 567.744 + 78005732 78005780 0 1 48 0
chr11 78005886 78005942 4.2673564 1000.0 + 78005886 78005942 0 1 56 0
chr11 78006255 78006314 1.6369311 409.23276 + 78006255 78006314 0 1 59 0
chr11 78006466 78006521 1.113951 278.48773 + 78006466 78006521 0 1 55 0
chr11 78006600 78006649 1.0312908 257.8227 + 78006600 78006649 0 1 49 0
chr11 78006755 78006802 0.98709524 246.7738 + 78006755 78006802 0 1 47 0
chr11 78006918 78006962 0.9413381 235.33453 + 78006918 78006962 0 1 44 0
chr11 78007301 78007345 0.98460054 246.15013 + 78007301 78007345 0 1 44 0
chr11 78007547 78007594 1.0375333 259.38333 + 78007547 78007594 0 1 47 0
chr11 78007732 78007778 1.0982697 274.5674 + 78007732 78007778 0 1 46 0
chr11 78137921 78137980 1.0162865 254.07162 + 78137921 78137980 0 1 59 0
chr11 78138353 78138412 1.5889533 397.2383 + 78138353 78138412 0 1 59 0
chr11 78138630 78138689 1.2375726 309.39313 + 78138630 78138689 0 1 59 0
chr11 78138747 78138801 0.85939217 214.84804 + 78138747 78138801 0 1 54 0
chr11 78138922 78138974 0.9122294 228.05736 + 78138922 78138974 0 1 52 0
chr11 78139055 78139107 1.3799437 344.98593 + 78139055 78139107 0 1 52 0
chr11 78139207 78139251 1.0590233 264.75583 + 78139207 78139251 0 1 44 0
chr11 78139320 78139369 3.3692274 842.3068 + 78139320 78139369 0 1 49 0
chr11 78139571 78139618 1.8919468 472.9867 + 78139571 78139618 0 1 47 0
chr11 78139707 78139751 0.8186738 204.66844 + 78139707 78139751 0 1 44 0
chr11 78139916 78139971 0.96079624 240.19907 + 78139916 78139971 0 1 55 0
chr11 78140207 78140260 1.0223545 255.58862 + 78140207 78140260 0 1 53 0
chr11 78140414 78140464 0.88005686 220.01422 + 78140414 78140464 0 1 50 0
chr11 78140539 78140591 0.99697405 249.24352 + 78140539 78140591 0 1 52 0
chr11 78140732 78140776 0.96281016 240.70255 + 78140732 78140776 0 1 44 0
chr11 78140914 78140963 1.1616545 290.4136 + 78140914 78140963 0 1 49 0
chr11 78141043 78141094 1.0321119 258.02798 + 78141043 78141094 0 1 51 0
chr11 78143304 78143358 1.0908442 272.71103 + 78143304 78143358 0 1 54 0
chr11 78143420 78143470 0.986396 246.599 + 78143420 78143470 0 1 50 0
chr11 78143548 78143600 1.0902524 272.5631 + 78143548 78143600 0 1 52 0
chr11 78143738 78143796 1.0177469 254.43674 + 78143738 78143796 0 1 58 0
[truncated: 2,055,259 more chars]
